# Supplementary material for: Spin-orbit coupling-enhanced valley ordering of malleable bands in twisted bilayer graphene on WSe2
Source: Nat Commun. 2023 Jul 8;14:4055. doi: 10.1038/s41467-023-39855-x (PMC10329678; doi:10.1038/s41467-023-39855-x)
Supplement: Supplementary file 3 — Source Data [file 41467_2023_39855_MOESM3_ESM.zip]

Archive with 3 entries (3 files):
- Source data files/Figure 1.xlsx
- Source data files/Figure 2.xlsx
- Source data files/Figure 3.xlsx
