# Supplementary material for: Spin-orbit coupling-enhanced valley ordering of malleable bands in twisted bilayer graphene on WSe2
Source: Nat Commun. 2023 Jul 8;14:4055. doi: 10.1038/s41467-023-39855-x (PMC10329678; doi:10.1038/s41467-023-39855-x)
Supplement: Supplementary file 3 — Source Data [file 41467_2023_39855_MOESM3_ESM.zip › Source data files/Figure 1.xlsx]

## Sheet: Fig. 1b
\nu	R_xx (Ohm)
-4.14457	22046.6
-4.13799	20752
-4.13137	22268.3
-4.12508	24736
-4.11855	26047.3
-4.11195	27629.2
-4.10569	29165.2
-4.09937	29472.2
-4.09277	29770.5
-4.08653	30063.4
-4.08023	29963.9
-4.07373	30349.6
-4.0675	31256.7
-4.0609	32398.7
-4.05456	32684.3
-4.04813	32372
-4.0418	32155.9
-4.03543	31709.6
-4.02871	31328.1
-4.02229	30620.9
-4.01623	30035.4
-4.00973	29596.1
-4.0031	28530.8
-3.99682	28034.5
-3.99052	28593
-3.98387	28217
-3.97746	27729.4
-3.97148	27377.2
-3.96461	26663.7
-3.95829	26321.5
-3.95203	25677.8
-3.94541	24551.9
-3.93912	23237.9
-3.93274	21886.9
-3.92626	20964.2
-3.91995	20069.6
-3.91331	19267.9
-3.90683	18795.4
-3.90044	18248.6
-3.89415	17604.7
-3.8879	17175.8
-3.8813	16870.9
-3.87501	16607.1
-3.8687	16279.3
-3.86234	16025.8
-3.85557	15854.9
-3.84932	15574.1
-3.84305	15223.1
-3.83646	14831
-3.83019	14481.4
-3.82389	14184.8
-3.81722	13852.2
-3.81092	13507.7
-3.8046	13087.9
-3.79802	12747.1
-3.79186	12425.6
-3.78539	12115.6
-3.77874	11872.1
-3.77245	11739.5
-3.76615	11460.8
-3.75954	10986.3
-3.75304	10616.2
-3.74677	10329.5
-3.74042	10115.6
-3.73402	9945.64
-3.72765	9818.86
-3.72124	9637.4
-3.71493	9516.47
-3.70818	9424.14
-3.70183	9311.56
-3.69563	9257.78
-3.68912	9121.88
-3.68276	9004.26
-3.67612	8920.42
-3.66982	8747.29
-3.66353	8593.78
-3.65719	8523.45
-3.65108	8433.38
-3.64428	8213.5
-3.63807	7908.32
-3.63169	7641.29
-3.62531	7524.46
-3.6189	7433.33
-3.61216	7247.89
-3.6055	6974.87
-3.59916	6748.53
-3.59275	6692.38
-3.58657	6768.4
-3.58029	6743.63
-3.57379	6519.39
-3.56713	6216.76
-3.56092	6111.44
-3.55467	6103.52
-3.54808	5987.85
-3.54146	5748.47
-3.53499	5593.26
-3.52905	5504.8
-3.52255	5394.19
-3.51596	5270.33
-3.50946	5079.59
-3.50314	4927.27
-3.49685	4795.74
-3.49049	4619.31
-3.48385	4381.57
-3.47737	4188.18
-3.47103	3980.33
-3.46476	3805.36
-3.45852	3665.61
-3.45209	3617.28
-3.44556	3564.32
-3.43889	3436.76
-3.43273	3336.5
-3.42608	3298.48
-3.41967	3306.03
-3.4133	3259.15
-3.40695	3209.33
-3.40054	3109.95
-3.39414	3042.12
-3.38772	3011.92
-3.38133	3000.39
-3.37523	2961.6
-3.36927	2917
-3.36117	2883.49
-3.35563	2855
-3.34926	2837.12
-3.34276	2825.2
-3.33639	2826.52
-3.32997	2852.62
-3.32375	2865.74
-3.31725	2813.28
-3.31087	2750.1
-3.30449	2679.5
-3.29811	2625.21
-3.29171	2587.99
-3.28532	2565.58
-3.27893	2568.89
-3.27257	2594.72
-3.26614	2597.5
-3.25945	2576.18
-3.25307	2562.93
-3.24659	2558.17
-3.24037	2562.93
-3.23388	2549.82
-3.22723	2521.91
-3.22084	2505.73
-3.21474	2486.13
-3.20837	2450.9
-3.20198	2401.34
-3.19559	2345.96
-3.18924	2294.04
-3.18284	2258.28
-3.17643	2232.72
-3.17009	2218.55
-3.16374	2211.27
-3.15735	2205.3
-3.15062	2192.23
-3.14393	2157.68
-3.13755	2162.44
-3.13119	2163.58
-3.12479	2120.52
-3.11861	2070.21
-3.11202	2030.1
-3.10564	2003.85
-3.09899	2002.63
-3.0928	2002.63
-3.08656	2002.63
-3.0802	2002.68
-3.07374	2002.7
-3.06721	2004.04
-3.06083	2014.61
-3.0545	2014.55
-3.04814	2006.22
-3.04181	2002.69
-3.03512	1996.06
-3.02878	1972.88
-3.02245	1946.65
-3.01584	1931.15
-3.00968	1926.39
-3.00332	1916.59
-2.99667	1900.16
-2.99034	1895.39
-2.98403	1895.39
-2.97741	1899.32
-2.97105	1929.9
-2.96465	1965.55
-2.95844	1988.38
-2.95191	1983.61
-2.94564	1966.92
-2.93904	1954.99
-2.93266	1955
-2.92628	1955.01
-2.9199	1947.87
-2.91347	1933.81
-2.90706	1919.25
-2.9006	1908.63
-2.89415	1907.26
-2.88779	1918.02
-2.88147	1928.52
-2.87516	1940.72
-2.86852	1928.52
-2.86217	1919.23
-2.85583	1919.26
-2.84918	1919.25
-2.84285	1916.59
-2.83642	1914.47
-2.83022	1895.39
-2.82392	1895.42
-2.81728	1907.35
-2.81098	1904.96
-2.80439	1895.43
-2.79802	1887.48
-2.79167	1876.36
-2.78535	1871.57
-2.77907	1865.59
-2.77246	1840.58
-2.76583	1817.22
-2.75952	1811.79
-2.7532	1811.96
-2.74687	1810.67
-2.74053	1800.06
-2.7339	1806.68
-2.72737	1811.98
-2.72134	1794.76
-2.71471	1788.14
-2.70839	1780.99
-2.70205	1768.27
-2.69537	1757.12
-2.68904	1736.45
-2.68271	1721.35
-2.67637	1716.58
-2.67003	1711.3
-2.6634	1704.69
-2.65706	1696.73
-2.65071	1680.85
-2.64438	1668.93
-2.63774	1657.01
-2.63142	1657
-2.6254	1656.97
-2.61848	1668.92
-2.61214	1668.93
-2.60581	1668.93
-2.59946	1668.93
-2.59313	1668.91
-2.58645	1670.08
-2.5801	1680.81
-2.57383	1686.78
-2.56762	1678.46
-2.56089	1672.9
-2.55478	1668.91
-2.54835	1668.92
-2.5419	1658.33
-2.53546	1655.81
-2.529	1645.09
-2.52237	1645.09
-2.516	1645.09
-2.50946	1645.09
-2.503	1645.09
-2.49653	1654.36
-2.49072	1658.2
-2.48368	1668.93
-2.47779	1668.93
-2.47125	1661.77
-2.46479	1660.98
-2.45834	1668.93
-2.45187	1674.89
-2.44562	1687.47
-2.43936	1692.77
-2.43293	1692.77
-2.42649	1692.77
-2.42005	1692.77
-2.41365	1700.71
-2.40713	1709.46
-2.40051	1716.62
-2.39406	1716.62
-2.38796	1716.62
-2.38156	1716.62
-2.37509	1716.49
-2.36868	1711.04
-2.36223	1713
-2.35575	1718.99
-2.34976	1723.2
-2.34319	1716.58
-2.33773	1716.6
-2.32972	1716.6
-2.32368	1727.31
-2.31734	1735.12
-2.31098	1752.36
-2.30465	1759.53
-2.29785	1764.26
-2.29169	1764.26
-2.28536	1774.86
-2.2787	1780.97
-2.27235	1790.77
-2.26606	1806.02
-2.25941	1815.91
-2.25307	1826.25
-2.24672	1839.38
-2.24027	1857.02
-2.23379	1864.44
-2.22741	1871.59
-2.22124	1863.64
-2.21474	1859.67
-2.20832	1867.61
-2.20199	1871.59
-2.19565	1871.59
-2.18918	1871.59
-2.18275	1881.12
-2.17613	1886.16
-2.16982	1895.43
-2.16346	1898.08
-2.15707	1925.24
-2.15074	1943.12
-2.14415	1943.11
-2.13787	1947.88
-2.13154	1957.66
-2.12488	1976.49
-2.11855	1983.62
-2.11223	1990.77
-2.10588	1990.78
-2.09945	1990.79
-2.09293	1990.77
-2.08683	1997.39
-2.08005	2009.32
-2.07374	2039.67
-2.06744	2057.53
-2.06078	2074.21
-2.05445	2086.14
-2.04812	2086.13
-2.0415	2090.93
-2.03521	2098.07
-2.02888	2098.09
-2.02223	2104.05
-2.01592	2115.97
-2.0096	2121.93
-2.00325	2137.8
-1.99691	2145.74
-1.99024	2145.74
-1.98392	2145.74
-1.97773	2145.74
-1.97109	2145.7
-1.96476	2132.59
-1.95835	2113.95
-1.95184	2096.89
-1.9455	2079.54
-1.93914	2056.36
-1.9328	2027.88
-1.92613	1997.91
-1.91982	1974.84
-1.91349	1949.04
-1.90715	1927.61
-1.90081	1902.85
-1.89417	1879.9
-1.88785	1871.55
-1.88155	1858.44
-1.87487	1838.17
-1.86845	1825.19
-1.86226	1805.32
-1.85562	1779.79
-1.8493	1752.36
-1.84297	1723.2
-1.83661	1695.11
-1.83027	1660.94
-1.82357	1634.35
-1.81716	1606.64
-1.811	1569.94
-1.80465	1541.77
-1.79798	1513.95
-1.79165	1480.83
-1.78531	1453.02
-1.77896	1426.93
-1.77263	1401.36
-1.76626	1379.24
-1.75978	1348.35
-1.75333	1323.16
-1.74665	1303.3
-1.7403	1280.25
-1.73445	1262.41
-1.72741	1243.74
-1.72107	1215.92
-1.71476	1198.7
-1.70812	1178.97
-1.70181	1158.97
-1.69547	1145.59
-1.68915	1132.47
-1.68277	1116.1
-1.67645	1100.3
-1.66989	1087.17
-1.6635	1072.87
-1.65707	1063.6
-1.65061	1047.84
-1.64429	1037.11
-1.63765	1026.4
-1.63134	1010.63
-1.62501	1001.35
-1.61841	994.739
-1.61211	984.675
-1.60576	977.506
-1.5994	969.565
-1.5931	965.583
-1.58647	958.426
-1.58012	951.008
-1.57382	972.923
-1.56724	964.055
-1.56096	943.071
-1.55465	932.192
-1.54818	924.54
-1.54179	917.917
-1.53542	917.909
-1.52885	908.356
-1.52251	905.972
-1.51584	905.972
-1.50949	896.721
-1.50311	894.06
-1.4968	890.003
-1.49051	882.108
-1.48386	882.13
-1.47752	882.13
-1.47119	870.209
-1.46453	870.209
-1.45825	870.209
-1.45193	870.209
-1.4456	865.44
-1.4393	858.288
-1.43269	858.287
-1.42637	854.314
-1.42007	846.379
-1.41342	839.239
-1.40681	837.117
-1.40053	842.789
-1.39423	834.445
-1.38768	843.72
-1.3813	840.432
-1.37498	834.471
-1.36865	844.008
-1.36203	846.392
-1.35579	846.392
-1.34948	846.392
-1.34282	847.7
-1.33658	858.287
-1.3302	858.287
-1.32373	858.287
-1.3174	858.3
-1.31111	858.293
-1.30452	858.288
-1.29792	853.519
-1.2916	846.367
-1.28527	846.382
-1.27865	846.371
-1.27232	846.366
-1.26602	846.366
-1.25969	846.366
-1.25338	846.366
-1.24679	846.366
-1.24046	846.386
-1.23383	846.392
-1.22748	846.381
-1.22101	852.989
-1.21458	858.287
-1.20828	858.287
-1.20198	850.351
-1.19566	852.327
-1.18931	858.303
-1.18269	846.375
-1.17638	846.367
-1.17007	846.367
-1.16344	846.367
-1.15716	846.367
-1.15083	846.366
-1.14421	846.383
-1.13787	846.392
-1.13162	846.392
-1.12498	846.379
-1.11858	846.366
-1.11212	846.366
-1.10591	838.024
-1.09953	810.623
-1.09274	817.246
-1.0865	830.868
-1.08032	828.484
-1.07378	822.524
-1.06727	822.524
-1.06076	822.524
-1.05424	822.537
-1.04808	822.541
-1.0419	824.744
-1.03488	845.196
-1.02882	839.428
-1.02232	823.7
-1.01589	822.537
-1.00956	815.9
-1.00307	810.617
-0.99659	822.547
-0.99015	822.523
-0.98368	822.524
-0.97757	822.524
-0.97143	822.523
-0.96475	822.524
-0.95827	832.084
-0.95183	834.468
-0.94538	843.927
-0.93896	846.366
-0.93253	843.516
-0.92612	856.453
-0.91969	853.427
-0.91328	861.584
-0.90682	872.286
-0.90029	881.884
-0.89394	865.435
-0.88778	858.249
-0.88165	847.708
-0.87516	846.382
-0.86869	846.366
-0.86225	846.374
-0.85585	846.383
-0.84943	846.392
-0.843	848.768
-0.83658	858.287
-0.82993	858.256
-0.82346	858.21
-0.81707	858.279
-0.81063	866.235
-0.80421	870.209
-0.79814	870.209
-0.79157	871.534
-0.78499	882.13
-0.77856	882.141
-0.77052	882.133
-0.76586	891.401
-0.75946	894.05
-0.75318	900.011
-0.74697	905.972
-0.74037	905.986
-0.73403	905.996
-0.72772	917.917
-0.72115	917.917
-0.71455	923.872
-0.7083	929.814
-0.702	933.788
-0.69535	944.12
-0.6891	956.306
-0.6826	965.581
-0.67624	977.522
-0.66991	988.101
-0.66332	997.366
-0.65703	1016.85
-0.65065	1015.92
-0.64432	1019.22
-0.638	1025.19
-0.63132	1025.19
-0.62499	1029.96
-0.61865	1037.11
-0.61228	1037.11
-0.60595	1043.73
-0.59937	1049.03
-0.59277	1057.37
-0.58653	1068.1
-0.58043	1076.84
-0.57371	1089.56
-0.56708	1100.68
-0.56081	1116.97
-0.55456	1132.47
-0.54812	1138.44
-0.54178	1144.4
-0.53518	1151.02
-0.5289	1164.67
-0.5226	1174.87
-0.51593	1194.48
-0.50964	1205.34
-0.50337	1215.88
-0.49667	1231.83
-0.49028	1239.78
-0.48401	1251.68
-0.47768	1251.69
-0.47145	1259.63
-0.46483	1263.6
-0.45814	1271.96
-0.45179	1282.16
-0.44545	1305.33
-0.43911	1326.79
-0.4328	1345.73
-0.4261	1363.74
-0.41985	1378.05
-0.41356	1382.81
-0.40703	1393.54
-0.40067	1415.95
-0.39405	1430.52
-0.38777	1448.39
-0.38148	1466.27
-0.37486	1476.99
-0.36855	1486.13
-0.36212	1498.05
-0.35569	1517.53
-0.34937	1543.09
-0.3431	1572.37
-0.33646	1608.15
-0.33015	1634.49
-0.32385	1657.01
-0.31721	1691.44
-0.31096	1721.39
-0.30467	1754.76
-0.29806	1776.19
-0.29175	1798.85
-0.28544	1816.46
-0.27884	1837.02
-0.27251	1859.67
-0.26596	1871.59
-0.25958	1895.43
-0.2532	1932.51
-0.24678	1955.03
-0.24043	1981.53
-0.23414	2002.69
-0.22752	2033.71
-0.22122	2065.9
-0.21489	2098.09
-0.20818	2130.26
-0.20186	2166.93
-0.19552	2210.11
-0.18916	2255.68
-0.18286	2305.48
-0.17621	2365.62
-0.1699	2433.17
-0.16363	2497.41
-0.15697	2559
-0.15051	2606.69
-0.14409	2650
-0.13775	2677.42
-0.13143	2704.7
-0.1249	2739.41
-0.11854	2794.25
-0.11226	2835.85
-0.10557	2871.74
-0.09923	2910.01
-0.09291	2943.26
-0.08658	2970.94
-0.08023	3006.44
-0.07353	3043.8
-0.06719	3102.09
-0.06085	3170.96
-0.05447	3229.25
-0.04817	3272.29
-0.0416	3303.42
-0.03522	3337.85
-0.02889	3365.67
-0.02225	3407
-0.016	3453.09
-0.00974	3497.6
-0.00307	3516.68
0.00322	3516.68
0.00947	3499.99
0.01601	3474.95
0.02238	3439.85
0.02872	3386.87
0.03506	3315.21
0.04174	3230.57
0.04807	3145.93
0.05438	3083.54
0.06104	3023.13
0.06741	2960.34
0.0736	2905.1
0.08026	2849.08
0.08662	2791.86
0.09296	2737.82
0.0993	2683.38
0.10565	2626.56
0.11232	2562.98
0.11865	2485.49
0.12501	2413.33
0.13165	2347.22
0.1379	2275.57
0.14418	2209.32
0.15083	2137.4
0.15736	2076.89
0.16341	2031.33
0.16979	1990.78
0.17648	1952.35
0.18261	1920.43
0.18889	1882.17
0.19551	1850.13
0.20183	1815.95
0.20816	1778.6
0.21481	1733.28
0.22113	1691.4
0.22743	1652.22
0.23404	1615.95
0.24031	1584.29
0.24659	1556.34
0.25315	1533.82
0.25974	1500.83
0.26602	1482.16
0.27226	1460.25
0.27862	1437.04
0.2853	1412.61
0.29165	1390.76
0.29811	1376.85
0.30448	1366.9
0.31086	1348.2
0.31751	1330.35
0.32376	1311.29
0.33008	1294.08
0.33673	1271.95
0.34301	1261.22
0.34936	1249.03
0.3557	1226.65
0.36205	1206.65
0.36873	1193.41
0.37506	1182.55
0.38142	1168.24
0.38793	1161.62
0.39428	1148.38
0.40062	1143.23
0.40724	1132.48
0.41355	1116.58
0.41984	1101.48
0.42647	1088.76
0.43278	1084.79
0.43893	1075.52
0.44531	1065.72
0.45196	1049.03
0.45826	1049.04
0.46459	1041.89
0.47122	1029.64
0.47751	1025.18
0.48381	1013.26
0.49046	1001.34
0.4967	996.571
0.50303	989.385
0.50965	989.421
0.51597	976.18
0.52227	964.409
0.52891	947.701
0.53525	941.749
0.5416	932.201
0.54825	928.49
0.55456	917.893
0.56087	909.548
0.56752	905.972
0.57385	905.972
0.58016	898.024
0.58649	890.477
0.59277	882.093
0.59909	876.773
0.60577	866.184
0.61231	858.288
0.6186	858.287
0.62519	852.345
0.63143	846.375
0.63769	846.392
0.64431	839.239
0.65061	830.497
0.65691	822.55
0.66348	822.544
0.67007	822.523
0.67637	812.986
0.68272	810.602
0.68901	810.602
0.69533	798.681
0.70196	798.681
0.70834	797.489
0.71466	786.787
0.72122	774.852
0.72765	780.136
0.73393	776.039
0.74055	774.851
0.74685	774.83
0.75319	774.754
0.75952	784.092
0.76579	774.841
0.77236	774.866
0.77897	774.838
0.78503	774.838
0.79037	774.847
0.79844	766.919
0.80438	762.917
0.81036	762.917
0.817	761.724
0.82443	751.011
0.83068	751.004
0.83632	750.992
0.84271	742.648
0.849	739.08
0.85602	739.078
0.86264	739.071
0.86844	739.078
0.87463	739.101
0.88057	739.071
0.88834	731.124
0.89471	727.15
0.90162	734.623
0.90792	739.089
0.91379	729.799
0.92025	717.613
0.92633	715.229
0.93251	714.037
0.93903	707.298
0.94616	715.244
0.95273	714.037
0.95872	703.226
0.96451	703.271
0.97131	705.957
0.97806	703.307
0.98416	703.307
0.99054	703.311
0.99717	703.338
1.00381	703.314
1.00905	696.698
1.0158	691.417
1.02219	691.403
1.02903	691.386
1.03502	691.407
1.0415	691.414
1.04844	691.386
1.05455	691.392
1.0616	696.632
1.06792	691.411
1.07394	691.401
1.08003	698.008
1.08684	703.307
1.09285	703.338
1.09866	703.326
1.10525	703.338
1.1116	703.338
1.11884	702.013
1.12544	698.566
1.13193	702.013
1.13809	691.411
1.14417	692.71
1.15138	703.307
1.15767	703.307
1.16355	703.307
1.16709	703.329
1.17502	696.701
1.18222	696.154
1.1894	703.265
1.19553	703.269
1.20194	703.331
1.2075	691.392
1.21462	691.386
1.22071	691.4
1.22797	684.762
1.23289	679.464
1.23938	687.812
1.24667	688.768
1.25342	680.806
1.25937	691.385
1.26534	681.848
1.27205	679.464
1.27882	683.04
1.28509	691.41
1.29078	691.414
1.29754	691.385
1.30436	691.386
1.31045	700.923
1.31799	703.307
1.3242	703.307
1.32996	703.307
1.33631	703.324
1.34343	703.338
1.34923	703.338
1.35548	703.317
1.36182	703.307
1.36844	703.314
1.37452	703.317
1.3812	703.307
1.38678	703.307
1.39379	703.307
1.40017	703.307
1.40649	704.5
1.41335	712.844
1.42051	703.318
1.42574	703.317
1.4328	703.307
1.43987	703.307
1.44538	703.307
1.45232	703.307
1.4585	703.307
1.4646	703.323
1.47061	703.338
1.47731	703.324
1.48375	703.32
1.49036	703.326
1.49642	703.307
1.50263	703.316
1.50842	703.331
1.51555	708.076
1.52172	715.201
1.52952	715.219
1.53617	715.229
1.54219	715.229
1.54861	721.852
1.55429	733.11
1.55998	739.071
1.56741	739.075
1.57458	735.127
1.58064	729.555
1.58726	725.958
1.59348	720.527
1.59909	727.15
1.60529	727.15
1.61246	715.229
1.61837	721.852
1.62454	727.132
1.63137	740.307
1.63753	752.097
1.64412	762.7
1.65124	764.139
1.65652	777.468
1.66373	797.356
1.67083	816.563
1.67666	847.558
1.68301	862.193
1.68945	870.132
1.69577	870.096
1.70221	870.134
1.70826	870.132
1.71499	870.132
1.72052	871.325
1.7272	882.027
1.73465	874.84
1.74024	880.731
1.74613	896.361
1.75353	916.63
1.75852	935.704
1.76579	941.666
1.77296	952.395
1.7798	960.21
1.78591	965.509
1.79031	976.145
1.79808	979.824
1.8048	989.355
1.81027	982.731
1.81695	980.789
1.82389	999.823
1.83058	1001.26
1.83672	1013.2
1.84314	1040.99
1.8496	1054.98
1.85575	1066.25
1.8621	1072.81
1.86827	1084.75
1.8747	1099.33
1.88115	1115.72
1.88746	1139.06
1.8945	1181.47
1.9003	1223.81
1.90718	1264.75
1.91313	1307.67
1.92008	1341.71
1.92641	1372.08
1.9328	1394.71
1.9393	1429.28
1.94513	1469.83
1.9515	1498.01
1.95757	1528.21
1.96477	1550.93
1.9715	1567.52
1.97753	1590.78
1.98312	1606.68
1.99046	1610.52
1.9969	1630.75
2.00257	1633.13
2.00969	1645.05
2.01568	1661.74
2.02126	1671.28
2.02769	1687.47
2.03577	1699.89
2.04198	1715.25
2.04822	1727.17
2.05474	1728.51
2.06024	1728.5
2.06698	1728.5
2.07349	1728.5
2.08054	1728.5
2.08719	1728.53
2.09496	1728.51
2.0989	1728.52
2.10542	1726.14
2.11252	1716.6
2.1191	1716.58
2.12603	1716.62
2.13149	1716.61
2.13731	1709.42
2.14471	1704.65
2.15084	1695.38
2.15666	1692.73
2.16257	1691.4
2.16912	1679.62
2.17616	1668.93
2.18264	1668.93
2.18886	1668.93
2.19534	1668.93
2.2024	1668.93
2.20874	1658.31
2.21532	1656.97
2.22135	1649.02
2.227	1645.07
2.23359	1635.82
2.23985	1617.67
2.24637	1602.14
2.25319	1594.75
2.2599	1585.45
2.26724	1585.46
2.27253	1585.49
2.27834	1585.49
2.28525	1581.5
2.29226	1573.51
2.29803	1573.51
2.30472	1573.53
2.31064	1562.79
2.3173	1561.59
2.32327	1561.59
2.32952	1558.98
2.33577	1549.72
2.34274	1549.72
2.34986	1549.72
2.35562	1541.37
2.36165	1532.5
2.36811	1512.76
2.37469	1496.73
2.38163	1484.14
2.38836	1474.61
2.39436	1466.22
2.40099	1466.23
2.4076	1466.27
2.4134	1467.59
2.41907	1480.57
2.42648	1492.49
2.43231	1502.03
2.43804	1504.67
2.4447	1518.7
2.45194	1529.42
2.45871	1544.42
2.46463	1549.72
2.47048	1549.72
2.47728	1549.72
2.48325	1561.61
2.49016	1584.29
2.4967	1585.49
2.50302	1586.81
2.51024	1597.38
2.5165	1597.4
2.52305	1597.39
2.52895	1597.3
2.53567	1597.25
2.5421	1597.4
2.54792	1597.39
2.55463	1600.93
2.56112	1622.56
2.56778	1654.58
2.57413	1686.11
2.57992	1704.65
2.58644	1714.21
2.59228	1723.14
2.59898	1760.61
2.60562	1801.24
2.61213	1864.39
2.61882	1920.59
2.62505	1944.4
2.6308	1997.33
2.63699	2046.79
2.64417	2062.27
2.65028	2072.88
2.65601	2098.01
2.66247	2150.46
2.67049	2221.13
2.67638	2298.27
2.68264	2336.43
2.68874	2339.01
2.69485	2283.91
2.70182	2231.64
2.70789	2251.63
2.71454	2296.51
2.72149	2289.75
2.72751	2287.26
2.73348	2312.48
2.74059	2345.94
2.7471	2443.67
2.75307	2462.09
2.75898	2546.75
2.76496	2635.6
2.77179	2631.9
2.77811	2610.48
2.78513	2509.2
2.79181	2416.2
2.79734	2444.92
2.80397	2515.16
2.81066	2550.83
2.81722	2598.56
2.82371	2610.56
2.82979	2591.91
2.83638	2558.75
2.84288	2504.57
2.84897	2390
2.85553	2299.14
2.86184	2311.23
2.86731	2360.18
2.87416	2449.6
2.88152	2495.18
2.88848	2491.26
2.89399	2487.29
2.90061	2495.98
2.90753	2515.01
2.91391	2500.84
2.92008	2451.62
2.92701	2467.56
2.93296	2468.87
2.9394	2474.57
2.94581	2537.63
2.95194	2578.68
2.95804	2670.26
2.96446	2776.23
2.97085	2853.79
2.97731	2819.69
2.98374	2771.29
2.99027	2803.72
2.99655	2892.86
3.00301	2887.29
3.00943	2820.28
3.01585	2767.91
3.02245	2664.96
3.02899	2594.82
3.03542	2628.94
3.04188	2711.07
3.0483	2836.89
3.05474	2887.09
3.06114	2815.73
3.0676	2772.59
3.07371	2693.85
3.07982	2606.81
3.08627	2623.59
3.09188	2656.78
3.09945	2713.57
3.10572	2754.49
3.11209	2721.46
3.11895	2746.08
3.12505	2891.54
3.13196	2893.66
3.13773	2889.16
3.1439	2841.93
3.1499	2835.35
3.15703	2813.76
3.16405	2708.28
3.17024	2699.43
3.1764	2710.89
3.18324	2774.7
3.18872	2727.88
3.19497	2837.79
3.20166	2878.29
3.20817	2750.46
3.21451	2719.84
3.22089	2759.11
3.22797	2615.24
3.2344	2492.59
3.23985	2455.84
3.24598	2564.61
3.25348	2754.18
3.26066	2865.56
3.26629	2745.11
3.27241	2599.15
3.27858	2843.28
3.28485	3175.35
3.29105	3562.5
3.2972	3815.34
3.30456	3839.58
3.31158	3980.23
3.3183	4016.27
3.32421	4086.53
3.33003	4371.44
3.33661	4394.16
3.34384	4373.88
3.35021	4803.13
3.35643	4835.42
3.36249	3937.82
3.36921	3690.3
3.37536	4395.97
3.38172	5445.96
3.38846	5758.35
3.39444	5818.87
3.40057	6155.82
3.40683	5888
3.413	5348.61
3.41932	5349.51
3.42598	5299.31
3.43216	5215.38
3.439	5134.66
3.44571	5492.59
3.45218	6136.32
3.45778	6279.77
3.46483	6473.11
3.47114	5880.61
3.47726	5950.86
3.48397	6416.9
3.49063	8203.88
3.49646	10470.5
3.50248	11669.5
3.50962	12293.6
3.51685	12871.6
3.52319	13270.3
3.52886	13255.8
3.53495	13899.6
3.5424	15200.3
3.54799	16058.5
3.55446	16074.6
3.56079	16300.6
3.56722	16768.7
3.57295	16216
3.5797	15887.9
3.58606	17191.2
3.59284	18632.5
3.59913	19066.9
3.60488	18960.3
3.61118	18706.6
3.61837	18053.6
3.62407	17409.4
3.63095	16407.3
3.63808	15705.9
3.64386	15730.9
3.64997	15783.4
3.65646	16160.1
3.66233	17310.6
3.66906	18694.5
3.67616	19186.8
3.6825	19256.3
3.68852	19402.6
3.69492	20304.1
3.70166	21987.6
3.70822	21546.5
3.71574	21195.5
3.72215	22866.8
3.7274	23529.4
3.73368	22934.6
3.74055	25292.8
3.74702	27634.2
3.75353	28386.3
3.75944	28854.1
3.7659	28850
3.7722	29329.6
3.77885	30706.1
3.7856	30768.1
3.79197	30130.3
3.79724	31434.4
3.80438	33045
3.81152	35635.4
3.81688	38494
3.82385	39675.3
3.83074	41837.4
3.83728	43906
3.84323	40455.6
3.84941	40426.3
3.85585	48734.4
3.8616	57548.7
3.86849	62704.7
3.87534	65141.8
3.88149	65411.7
3.88774	66853.5
3.89398	68758
3.9004	71380.5
3.90649	75318.2
3.91257	78891.7
3.91981	79340.5
3.92687	79140.7
3.93319	78610.5
3.9393	80460.7
3.94521	79795.8
3.95168	69624.3
3.95833	70007
3.96491	61438.5
3.9709	50314.8
3.97711	44931.3
3.98373	36897.2
3.99056	33373
3.99679	30710.5
4.00267	26154.4
4.00962	21978.1
4.01641	19768.4
4.02327	19115.1
4.0292	18331.9
4.03511	17698.5
4.04213	17728.7
4.04849	17995.1
4.05456	17597.8
4.06124	16951.4
4.06703	16691.8
4.07354	16630.7
4.08036	15629.5
4.08638	13217.6
4.09269	11081.7
4.0987	10067.9
4.10595	9244.64
4.1121	8853.68
4.11762	8720.85
4.12455	8325.58
4.13131	8034.7
4.13795	7714.06
4.1442	7658.03
4.15061	8075.75
4.16187	8291.63
4.1693	8393.48
4.17653	8442.36

## Sheet: Fig. 1c
	B = 0.05 T	B = 0.05 T	B = 0.4 T	B = 0.4 T	B = 1.2 T	B = 1.2 T
\nu	R_xy (Ohm) (\nu up)	R_xy (Ohm) (\nu down)	R_xy (Ohm) (\nu up)	R_xy (Ohm) (\nu down)	R_xy (Ohm) (\nu up)	R_xy (Ohm) (\nu down)
1.50459	-13.8186	-13.722	-147.099	-151.491	-522.117	-516.272
1.51105	-13.3744	-12.5095	-146.371	-152.775	-516.217	-510.648
1.51748	-13.7337	-12.0374	-149.315	-154.96	-511.926	-505.13
1.52391	-11.2082	-11.0854	-150.782	-153.416	-508.608	-500.66
1.53032	-11.3194	-10.1761	-148.191	-146.167	-501.881	-495.784
1.53672	-8.98264	-10.4886	-140.504	-147.562	-495.21	-489.902
1.54311	-8.29963	-9.12377	-139.054	-143.331	-488.8	-485.349
1.54952	-10.3309	-8.33331	-138.482	-140.955	-484.385	-480.056
1.55592	-11.4553	-7.37867	-145.371	-139.007	-481.839	-475.339
1.56233	-12.776	-7.44776	-144.07	-138.126	-476.636	-470.865
1.56873	-12.4906	-7.31624	-142.048	-135.578	-474.299	-470.989
1.57517	-9.69781	-8.31099	-139.568	-135.84	-469.366	-469.504
1.58158	-8.38465	-10.2702	-135.891	-139.23	-467.892	-466.527
1.58798	-7.41879	-9.52378	-137.007	-134.257	-466.126	-464.699
1.59436	-6.80506	-9.0719	-136.521	-134.544	-465.747	-464.206
1.60077	-6.35925	-5.27388	-130.679	-136.416	-464.258	-465.036
1.60721	-5.95731	-5.0586	-130.959	-134.26	-462.586	-466.092
1.61364	-1.44242	-4.22281	-134.194	-135.056	-458.345	-462.551
1.62002	1.65658	-0.57901	-128.174	-127.382	-454.309	-460.446
1.62641	-0.08386	0.48131	-126.151	-128.556	-456.424	-459.788
1.63281	0.95699	2.30393	-123.466	-124.871	-454.766	-457.589
1.63927	3.75392	3.40711	-119.198	-120.87	-451.955	-454.07
1.64569	5.08421	6.36176	-119.407	-119.742	-451.617	-454.061
1.65208	8.80379	9.41626	-121.868	-121.058	-451.969	-449.698
1.6585	9.80947	13.1971	-119.479	-122.301	-451.657	-443.818
1.66491	11.6532	5.89749	-117.64	-113.412	-448.309	-439.272
1.67133	14.7606	-9.92973	-115.617	-109.769	-445.361	-436.301
1.67769	16.4549	-16.4058	-112.548	-106.332	-439.508	-433.275
1.68406	24.3749	-41.1641	-109.798	-103.96	-434.579	-430.719
1.69049	31.0295	-51.9229	-106.589	-103.645	-430.516	-433.677
1.69694	32.0249	-54.1141	-101.67	-106.7	-431.64	-435.823
1.70339	28.3309	-53.1038	-107.007	-102.536	-437.894	-441.96
1.70977	26.6149	-48.5309	-109.017	-97.8271	-441.791	-444.487
1.71618	31.8235	-44.1506	-106.28	-93.2948	-444.217	-447.916
1.72254	36.0367	-42.7912	-105.092	-90.0148	-449.047	-450.771
1.72892	37.9862	-42.9488	-100.468	-98.9583	-451.886	-457.316
1.73542	39.3329	-38.5439	-101.012	-103.421	-457.452	-475.249
1.74183	40.8374	-40.1322	-105.49	-115.371	-471.282	-501.78
1.74823	37.0707	-41.8711	-117.894	-124.786	-491.716	-526.622
1.75468	33.541	-42.3299	-122.315	-131.37	-515.272	-546.331
1.76113	35.4731	-45.5575	-126.182	-143.989	-535.24	-560.963
1.76751	34.9742	-51.8713	-132.804	-180.931	-554.008	-570.828
1.77386	33.0161	-52.2455	-143.673	-226.328	-564.996	-580.797
1.78031	34.8685	-52.2422	-149.169	-256.421	-577.351	-597.209
1.78676	38.1776	-56.7519	-151.126	-258.674	-590.57	-617.321
1.79315	39.8721	-61.339	-157.036	-262.441	-608.975	-625.116
1.79952	41.3581	-62.6955	-166.721	-264.018	-622.009	-638.316
1.80592	39.989	-70.3853	-172.311	-276.65	-633.666	-661.062
1.81237	39.1591	-88.8153	-180.518	-294.743	-653.957	-700.673
1.81878	37.4835	-92.1127	-194.56	-314.543	-683.902	-750.246
1.82518	34.2878	-100.174	-206.066	-342.908	-728.895	-793.521
1.83162	12.1816	-98.9187	-238.441	-356.127	-780.349	-844.505
1.83798	-3.07689	-105.039	-267.474	-361.206	-838.69	-886.548
1.84435	-17.1283	-109.521	-304.967	-368.43	-879.39	-932.791
1.85081	-24.8656	-106.244	-323.1	-369.027	-915.719	-971.734
1.85723	-21.9653	-105.895	-332.303	-369.164	-960.905	-996.014
1.86358	-24.8731	-104.71	-341.139	-377.297	-993.813	-1015.71
1.86998	-28.48	-103.715	-356.749	-380.235	-1015.26	-1038.79
1.87641	-30.4098	-103.573	-375.394	-388.655	-1035.96	-1058
1.88283	-35.4965	-101.899	-385.844	-394.435	-1053.29	-1068.68
1.88922	-46.2143	-99.063	-394.854	-396.571	-1067.6	-1076.52
1.89567	-62.2126	-95.357	-401.253	-407.541	-1078.41	-1087.61
1.90208	-74.717	-94.5987	-407.913	-415.993	-1088.99	-1094.21
1.90849	-79.5134	-93.5998	-410.188	-418.598	-1095.96	-1103.85
1.91498	-81.0457	-90.8026	-415.296	-418.301	-1106.18	-1114.51
1.92136	-82.7638	-90.2811	-423.46	-423.895	-1113.34	-1126.66
1.92771	-83.3806	-90.5304	-427.656	-432.014	-1127.42	-1145.2
1.93415	-85.2133	-87.6618	-430.516	-439.551	-1143.89	-1169.16
1.94055	-85.4806	-86.5348	-436.844	-448.382	-1166.4	-1192.76
1.94693	-86.5213	-86.4653	-442.576	-457.892	-1184.31	-1218.79
1.95335	-84.3047	-85.849	-453.246	-468.05	-1209.74	-1240.65
1.9598	-84.5495	-86.8835	-464.91	-480.78	-1236.43	-1262.16
1.96621	-84.2401	-87.5521	-481.053	-491.972	-1257.52	-1285.07
1.97261	-84.4774	-88.0126	-487.086	-504.354	-1278.12	-1306.58
1.97905	-84.5396	-89.2989	-499.596	-516.383	-1301.58	-1332.9
1.98547	-87.1974	-91.4146	-515.477	-532.954	-1322.74	-1360.39
1.99189	-90.0214	-93.4069	-530.404	-546.915	-1356.34	-1395.54
1.99824	-89.6134	-95.1859	-540.91	-557.297	-1389.3	-1431.72
2.00464	-89.7769	-96.4366	-556.73	-570.221	-1424.69	-1465.43
2.01106	-89.799	-97.1864	-564.896	-586.345	-1467.75	-1501.06
2.01741	-90.2593	-93.4796	-576.397	-597.525	-1499.21	-1534.88
2.02383	-88.2375	-90.1357	-593.794	-602.798	-1531.5	-1561.64
2.03033	-86.6534	-90.9342	-606.713	-612.19	-1556.07	-1583.37
2.03675	-89.4238	-92.0339	-613.797	-620.683	-1578.73	-1603.79
2.0431	-87.3818	-90.4511	-624.005	-627.927	-1603.53	-1624.94
2.04949	-87.5528	-87.9083	-625.696	-630.063	-1622.06	-1647.87
2.0559	-89.1882	-88.9605	-633.818	-631.205	-1647.23	-1673.03
2.06227	-88.7381	-88.7664	-638.511	-632.902	-1672.96	-1704.51
2.06869	-88.2669	-90.6046	-632.989	-629.548	-1700.95	-1738.04
2.07515	-88.4942	-92.9399	-634.649	-626.815	-1734.83	-1772.81
2.08155	-89.2744	-92.9422	-628.536	-623.651	-1767.55	-1809.67
2.08792	-86.719	-93.9857	-625.675	-621.603	-1801.57	-1845.33
2.09436	-84.7787	-93.1556	-623.37	-617.935	-1835.03	-1883.15
2.10081	-85.9256	-92.1955	-616.945	-612.225	-1875.16	-1920.16

## Sheet: Fig. 1d
	\nu = 1.56	\nu = 1.56	\nu = 1.85	\nu = 1.85	\nu = 1.87	\nu = 1.87
B (T)	R_xy (Ohm) (B up)	R_xy (Ohm) (B down)	R_xy (Ohm) (B up)	R_xy (Ohm) (B down)	R_xy (Ohm) (B up)	R_xy (Ohm) (B down)
-0.80013	307.524	308.828	419.633	412.625	671.208	665.714
-0.79884	308.828	305.522	418.19	415.954	672.327	666.552
-0.79753	304.637	299.515	418.911	415.93	670.883	666.226
-0.7968	309.899	301.425	415.582	415	666.924	663.711
-0.7959	296.954	304.264	416.606	410.716	666.645	661.523
-0.79432	301.005	298.956	415.93	409.947	669.346	661.616
-0.79322	304.824	302.774	414.953	418.143	670.324	661.244
-0.79225	299.841	300.539	415.488	407.805	670.231	658.962
-0.79099	296.301	297.838	413.067	404.755	668.088	657.099
-0.78968	300.865	299.654	414.277	407.456	665.76	657.518
-0.78871	299.701	301.796	412.974	402.939	663.851	656.354
-0.78757	296.348	298.63	408.62	412.228	661.895	657.425
-0.78617	300.353	298.164	411.531	405.616	660.452	655.655
-0.78495	297.466	296.767	410.04	397.421	660.638	651.931
-0.78396	298.072	294.067	406.734	398.841	662.174	655.236
-0.78279	294.998	294.533	407.642	402.007	664.177	655.888
-0.78146	293.414	291.087	406.827	395.815	666.832	655.469
-0.78013	292.809	296.162	407.782	394.138	661.197	654.259
-0.77882	297.652	297.373	410.552	397.188	662.734	650.766
-0.77783	297.512	291.04	404.918	402.729	659.474	649.556
-0.77716	298.63	290.248	403.87	400.657	658.543	649.835
-0.7756	298.956	288.245	401.262	397.304	656.4	647.087
-0.77436	302.495	289.13	401.449	399.679	655.842	647.972
-0.77342	300.632	290.015	401.099	392.717	653.7	646.855
-0.77179	298.63	286.988	399.027	394.138	652.629	644.712
-0.77115	291.692	291.319	396.63	389.76	655.47	645.271
-0.76972	288.152	289.643	395.279	387.968	654.77	646.296
-0.76844	288.432	290.853	397.002	393.043	650.161	643.269
-0.76759	286.197	288.293	394.767	394.743	651.79	638.938
-0.76642	290.853	288.153	393.462	393.021	650.394	642.058
-0.76518	285.545	291.04	394.906	392.904	646.668	638.472
-0.76412	290.062	281.401	392.462	394.651	648.717	641.407
-0.76288	290.387	281.82	392.741	388.457	648.717	641.918
-0.76171	295.789	282.565	395.209	390.296	647.227	639.683
-0.76042	292.065	286.663	390.226	387.758	643.176	635.912
-0.75946	286.197	294.533	390.32	386.501	645.551	636.889
-0.75817	289.177	292.995	390.366	385.43	643.781	637.076
-0.75682	288.293	290.108	389.598	385.313	642.896	636.423
-0.75615	287.92	286.803	387.316	386.571	643.269	634.468
-0.75468	286.942	286.803	388.48	389.086	644.386	633.63
-0.75365	292.204	285.591	385.407	379.935	643.222	631.441
-0.75257	288.851	284.334	379.447	381.378	639.636	632.232
-0.75131	287.873	289.177	384.406	378.678	638.146	633.862
-0.75018	287.361	288.525	384.312	374.417	640.475	633.723
-0.74889	283.683	281.726	383.521	378.375	637.495	629.206
-0.74765	285.173	281.587	385.849	379.959	638.006	625.76
-0.74639	280.748	282.192	384.173	377.957	636.843	628.927
-0.74517	281.354	283.17	381.728	382.892	634.654	628.693
-0.74405	284.521	283.217	380.75	379.633	631.721	624.596
-0.74274	286.802	280.143	378.189	369.388	630.044	629.346
-0.74194	287.64	273.111	375.93	371.902	629.393	628.554
-0.7404	285.358	279.399	376.792	378.491	629.951	624.688
-0.73985	288.851	280.656	376.745	378.678	626.598	622.174
-0.73819	292.018	285.777	376.28	375.209	626.552	622.919
-0.73711	286.476	276.744	376.257	371.344	631.302	619.473
-0.73599	283.682	272.739	376.187	372.647	629.439	617.89
-0.73468	281.68	273.438	379.26	373.346	628.693	616.866
-0.73376	278.933	277.582	375.511	367.758	628.228	614.957
-0.73261	279.305	273.205	376.955	369.248	622.779	619.939
-0.73151	278.327	274.137	376.978	374.277	624.037	616.214
-0.72981	282.798	273.904	373.137	372.042	624.13	614.258
-0.72905	280.469	273.065	373.393	369.365	622.733	616.028
-0.7277	278.048	273.671	372.322	367.758	617.797	617.843
-0.72671	277.954	271.202	370.785	372.298	616.726	613.187
-0.72559	273.392	273.438	372.438	370.342	619.194	615.236
-0.72423	272.647	268.175	373.067	370.087	616.773	612.861
-0.72285	273.717	274.229	366.268	365.244	617.424	610.626
-0.722	274.555	268.455	369.457	362.962	616.26	614.165
-0.72099	274.183	269.2	370.646	363.008	616.494	610.254
-0.71959	271.435	266.127	369.714	361.169	614.91	610.346
-0.71865	261.983	266.685	370.366	363.009	615.329	605.364
-0.71716	269.107	262.635	370.995	357.769	613.839	605.644
-0.71612	264.031	265.475	369.784	361.262	609.601	606.342
-0.71518	265.336	266.173	368.41	367.805	605.55	603.641
-0.7139	267.151	264.404	365.989	360.284	609.043	602.151
-0.71289	272.413	267.104	365.709	356.838	608.53	601.22
-0.71144	269.712	267.57	364.522	353.416	611.138	600.195
-0.71054	272.879	266.406	364.312	351.18	609.881	599.636
-0.7091	272.599	262.401	367.06	354.185	606.062	603.315
-0.70795	267.943	267.663	358.748	358.887	604.665	600.335
-0.70701	263.473	264.404	357.863	359.539	605.038	596.703
-0.70542	268.548	260.26	362.822	357.536	606.295	593.163
-0.70455	266.918	265.848	358.748	354.976	608.53	599.031
-0.70297	262.122	263.007	358.748	353.137	601.034	599.636
-0.70221	261.423	263.985	358.514	358.305	599.45	597.029
-0.70088	263.892	267.198	357.094	354.697	603.082	596.936
-0.69954	263.24	264.264	357.281	351.507	602.756	592.466
-0.69881	259.375	259.468	352.344	354.277	599.59	593.211
-0.6975	256.022	259.887	357.141	350.063	597.121	593.21
-0.69637	261.563	264.264	355.907	349.76	597.448	593.63
-0.69518	263.845	261.75	355.651	347.875	600.567	589.578
-0.6941	266.22	262.82	352.577	350.785	595.26	588.274
-0.69261	259.328	258.443	351.297	347.944	593.35	585.015
-0.69174	257.838	254.811	352.787	347.246	593.397	587.017
-0.69024	260.353	256.441	350.925	352.089	592.232	588.181
-0.68921	258.443	256.069	349.481	341.704	591.301	586.878
-0.68802	255.37	257.745	348.945	342.45	594.235	588.367
-0.68698	257.512	257.699	351.995	348.061	592	585.247
-0.68586	260.166	262.356	350.854	370.11	590.043	587.437
-0.68453	266.267	255.044	347.06	376.909	591.813	585.946
-0.68361	256.954	253.228	344.358	375.046	593.071	582.5
-0.68211	255.743	251.877	341.355	378.538	588.88	581.802
-0.6809	256.814	254.252	342.24	372.88	582.361	578.727
-0.67989	254.206	251.459	343.753	368.573	583.664	575.886
-0.67872	254.019	250.481	346.058	380.331	587.482	580.218
-0.6775	260.865	251.412	343.59	381.774	583.803	582.453
-0.67649	257.512	251.552	341.821	377.537	583.338	575.327
-0.67532	255.231	251.226	340.704	374.534	583.245	575.98
-0.6738	254.393	245.917	344.079	372.159	581.057	567.365
-0.67327	252.856	252.623	347.245	374.324	577.843	565.921
-0.67187	248.619	251.831	340.866	373.672	577.611	567.132
-0.67075	252.111	247.5	334.464	374.603	574.722	569.366
-0.66955	249.829	249.177	340.191	375.604	576.399	569.926
-0.66808	246.057	250.481	335.697	396.373	576.913	569.506
-0.66673	245.545	245.544	339.818	403.684	577.471	566.806
-0.66576	237.674	240.702	341.449	408.574	574.117	567.039
-0.66487	247.082	241.586	336.512	408.783	575.794	565.222
-0.66358	245.405	244.148	333.951	404.336	574.49	565.734
-0.66241	246.149	245.079	337.654	399.632	572.627	564.058
-0.66131	248.153	251.458	336.606	401.332	576.633	560.985
-0.66002	250.434	247.361	331.669	395.255	571.043	562.428
-0.65908	246.756	246.895	332.997	397.025	568.762	564.291
-0.65791	238	238.699	338.188	398.678	573.931	558.097
-0.65674	237.256	235.719	335.069	396.49	573.092	560.286
-0.65541	242.331	240.143	325.733	390.203	573.839	558.982
-0.65437	240.561	239.724	326.966	393.067	566.946	558.331
-0.65316	238.978	235.393	325.08	393.858	568.11	560.985
-0.65187	240.515	244.148	332.322	394.976	573.791	561.124
-0.65091	243.077	245.265	334.417	391.204	563.499	560.751
-0.64916	235.811	245.266	332.88	389.575	562.102	553.907
-0.6481	235.672	245.499	332.182	385.267	561.683	552.323
-0.64725	243.542	243.169	324.219	383.963	560.891	559.168
-0.64629	241.865	235.44	323.637	389.644	564.663	552.602
-0.64482	241.587	231.761	327.315	390.738	562.055	551.298
-0.64415	230.876	232.32	322.077	386.058	559.168	552.836
-0.64291	235.113	236.696	326.477	380.447	564.43	543.848
-0.64105	238.978	242.285	321.425	380.214	560.519	545.664
-0.64036	235.253	240.469	321.844	382.636	558.376	545.758
-0.63926	233.716	235.113	324.336	381.053	553.534	544.407
-0.638	235.02	237.303	326.897	386.757	552.742	541.893
-0.63678	235.858	235.02	318.491	388.62	551.904	547.201
-0.63566	235.253	236.837	315.767	382.077	558.33	545.338
-0.63444	235.905	231.202	314.719	375.232	555.909	545.152
-0.63292	237.815	233.995	322.123	373.44	557.073	546.642
-0.63224	231.808	236.837	321.448	373.882	556.235	544.267
-0.63093	233.157	229.293	315.511	372.485	550.6	543.522
-0.62959	231.435	230.782	307.805	370.692	548.831	545.664
-0.6284	234.368	230.923	312.461	369.505	545.897	539.797
-0.62714	235.486	229.619	316.791	369.691	545.524	537.468
-0.6262	229.433	231.528	309.83	378.445	545.758	539.424
-0.62477	233.065	233.344	307.269	375.745	542.451	538.819
-0.62411	232.18	233.95	307.502	372.042	547.108	536.258
-0.62234	230.55	232.226	304.452	372.135	546.083	534.255
-0.62142	235.067	232.506	305.127	365.243	543.894	534.674
-0.62013	230.596	236.837	309.899	366.524	539.704	531.043
-0.61917	229.013	234.182	307.199	369.644	538.028	525.082
-0.61802	229.898	233.624	302.077	363.731	543.615	524.197
-0.61671	234.601	227.756	303.45	364.685	542.638	526.712
-0.61591	231.807	231.062	301.983	363.358	536.211	528.76
-0.61428	229.2	232.087	300.959	358.072	540.122	526.525
-0.61359	226.779	223.798	305.522	360.587	540.542	526.293
-0.61214	231.295	223.239	310.11	369.225	535.745	526.898
-0.61106	228.315	223.798	308.526	362.915	533.091	525.78
-0.60994	226.638	226.499	302.775	360.494	530.577	526.944
-0.60849	225.94	225.428	306.803	360.122	531.182	529.459
-0.60769	229.153	223.239	302.216	361.471	537.609	526.199
-0.60649	229.293	218.629	303.078	364.498	535.838	519.261
-0.6055	229.107	223.845	296.395	360.354	527.829	518.19
-0.60371	225.708	224.357	296.163	359.26	522.66	514.326
-0.60273	225.847	225.567	295.301	357.956	525.035	516.933
-0.60181	229.619	226.825	294.486	357.094	524.244	517.305
-0.60061	223.192	222.214	290.9	361.938	523.452	517.212
-0.59949	223.565	223.891	297.514	359.61	522.381	519.121
-0.59797	221.423	225.009	300.051	357.164	519.774	522.195
-0.5974	226.964	221.888	295.464	357.467	524.29	520.519
-0.59565	225.8	218.955	301.541	357.769	528.993	514.418
-0.59469	224.496	221.004	300.772	355.837	522.707	515.536
-0.59354	220.119	219.001	295.976	352.414	517.538	515.07
-0.59198	219.793	223.286	292.74	352.252	518.097	511.392
-0.59143	219.84	217.651	288.618	348.177	516.7	515.536
-0.59	222.774	217.185	290.062	342.985	508.272	515.303
-0.58897	220.399	221.05	292.25	349.341	511.205	504.825
-0.58752	227.337	216.301	295.651	347.339	511.019	503.661
-0.58672	222.68	217.651	284.521	348.55	512.742	506.642
-0.5853	221.656	220.445	282.821	349.62	516.561	507.526
-0.58433	221.237	220.399	285.195	346.92	508.365	511.764
-0.58279	220.771	215.463	290.178	344.498	508.411	511.112
-0.58192	225.288	212.808	289.992	348.433	507.853	508.038
-0.58086	221.609	215.183	286.732	347.712	511.392	502.777
-0.57939	217.698	211.784	288.618	351.297	503.708	500.075
-0.57848	218.303	213.786	290.923	342.962	504.966	502.591
-0.57717	214.857	210.247	285.056	341.798	500.029	500.401
-0.57613	215.928	209.828	281.284	345.616	502.031	497.002
-0.5748	213.367	209.595	282.518	338.119	501.566	499.889
-0.57368	213.367	206.941	281.563	338.887	504.873	495.839
-0.57257	210.48	210.619	280.469	341.216	504.5	497.608
-0.57129	211.69	208.105	276.162	333.741	501.333	495.326
-0.57035	219.327	207.453	275.929	335.209	501.24	497.562
-0.5689	210.387	211.784	279.235	337.839	498.399	496.956
-0.5675	209.456	212.202	281.424	333.159	494.255	497.236
-0.56669	211.411	207.453	281.726	332.997	497.142	491.322
-0.56536	211.644	209.456	282.821	336.489	501.985	489.365
-0.56449	212.762	214.625	280.748	331.111	494.302	488.108
-0.56307	209.781	213.088	275.51	333.671	490.157	488.434
-0.56229	208.385	210.526	275.37	330.692	490.437	485.221
-0.56068	209.642	204.007	272.762	336.932	485.594	481.123
-0.55953	213.46	202.518	271.319	332.74	493.603	488.667
-0.55873	214.298	205.358	270.154	330.365	488.388	489.831
-0.55712	209.456	206.382	267.221	327.595	490.949	484.523
-0.55629	209.363	206.848	268.827	326.687	486.478	480.006
-0.55503	210.667	206.476	268.152	324.777	484.896	481.031
-0.55409	210.527	203.96	260.515	323.613	484.942	483.825
-0.55253	210.76	213.274	264.147	321.867	484.337	483.731
-0.55186	208.943	217.651	261.377	326.524	484.43	481.356
-0.55041	211.597	206.941	261.307	322.868	481.822	477.026
-0.54908	211.226	203.169	261.284	322.426	485.687	478.423
-0.54812	202.89	205.404	261.47	317.211	485.035	475.163
-0.54715	207.5	205.498	259.514	320.051	483.498	475.024
-0.54584	205.917	202.424	264.707	319.678	482.846	473.58
-0.54435	203.774	201.958	259.211	321.774	482.94	472.834
-0.54348	202.797	200.002	256.418	319.772	483.498	474.558
-0.54208	198.186	198.465	253.53	313.718	479.168	476.979
-0.54136	201.679	195.532	257.092	317.14	482.428	475.768
-0.53985	204.101	203.728	258.56	317.373	484.709	472.835
-0.53872	205.357	204.519	259.747	316.931	481.589	471.717
-0.53767	203.868	207.22	256.673	319.213	479.168	470.832
-0.53627	202.844	203.262	253.74	317.351	470.134	469.482
-0.53532	201.306	200.981	254.834	310.179	473.44	466.222
-0.53406	201.632	198.931	255.323	316	472.741	467.805
-0.53314	206.289	200.514	249.968	315.743	469.947	464.965
-0.53174	199.165	202.471	252.226	312.601	472.089	466.409
-0.53062	195.905	196.882	259.398	311.507	471.158	466.315
-0.52929	197.861	200.002	253.996	312.671	469.947	460.96
-0.52798	194.369	201.772	250.783	311.786	472.369	461.938
-0.5271	197.348	195.206	252.715	309.76	469.529	461.613
-0.52557	196.044	195.905	247.291	312.786	457.887	467.2
-0.52488	194.461	198.652	246.988	312.089	464.034	461.426
-0.5235	197.069	193.018	247.291	310.365	463.102	458.678
-0.52244	201.027	197.861	243.961	308.433	464.173	458.306
-0.52113	196.278	196.184	244.287	309.877	462.31	452.392
-0.51998	197.768	196.091	246.382	306.663	460.635	450.669
-0.51847	197.115	196.65	241.517	304.73	458.911	443.731
-0.5175	198.839	193.856	247.966	308.06	457.841	446.012
-0.51679	199.351	195.393	247.104	307.432	458.027	448.947
-0.51537	199.351	191.387	249.013	303.31	461.426	448.015
-0.51424	198.327	190.969	246.825	303.101	458.027	446.711
-0.51314	194.136	192.599	242.611	299.934	457.235	446.805
-0.5119	186.452	190.037	246.196	300.539	459.842	442.334
-0.51075	186.917	185.008	242.308	303.147	461.659	444.243
-0.50967	191.435	186.358	243.961	302.192	457.748	438.702
-0.5082	191.62	190.783	238.466	299.841	456.024	437.817
-0.50712	193.437	189.199	242.494	300.074	459.842	438.376
-0.50598	189.06	188.128	242.657	300.05	456.863	436.187
-0.50481	188.827	186.032	240.981	304.452	457.701	435.256
-0.50409	190.457	180.911	241.633	300.609	460.728	435.908
-0.50253	190.922	187.197	238.233	295.184	456.955	437.026
-0.50159	189.06	186.266	237.302	294.765	449.925	436.233
-0.50028	189.153	184.31	233.391	299.724	448.807	434.045
-0.49897	193.157	185.846	235.999	300.307	448.062	436.187
-0.49759	193.298	184.729	233.46	298.49	450.064	434.045
-0.49658	189.339	187.057	230.038	294.276	445.034	436.793
-0.4958	185.52	185.893	236.325	294.486	446.432	432.555
-0.49429	181.097	184.822	236.952	289.712	450.902	432.089
-0.4933	181.655	181.935	234.625	299.002	448.015	432.043
-0.4922	184.31	187.523	233.181	296.861	441.402	427.06
-0.49084	187.337	188.733	227.965	287.617	440.425	430.925
-0.48979	189.2	186.732	228.571	289.293	443.731	430.925
-0.48882	188.733	185.334	229.595	291.808	444.849	427.107
-0.48774	185.288	186.638	225.288	288.875	443.498	430.32
-0.48616	177.371	182.168	231.108	288.828	442.474	425.524
-0.48485	179.98	180.538	227.524	284.521	439.027	424.127
-0.48379	177.791	181.329	225.242	285.033	441.17	424.033
-0.48251	180.026	180.538	227.639	287.082	438.003	424.779
-0.48168	180.678	176.44	227.034	291.692	436.466	419.61
-0.48012	184.775	176.766	225.684	290.038	437.863	420.634
-0.47929	179.793	177.511	227.104	287.687	435.536	423.288
-0.47768	181.05	178.768	223.356	288.106	433.673	420.122
-0.47686	178.21	176.3	225.87	283.845	433.113	419.33
-0.47592	177.65	173.041	225.334	287.315	428.364	417.887
-0.47438	183.704	173.18	223.565	284.73	433.44	416.536
-0.47323	178.721	178.209	221.843	280.306	432.508	414.487
-0.47208	179.607	174.159	221.959	282.356	426.734	414.301
-0.47121	180.864	173.925	215.952	285.94	427.153	417.281
-0.46983	176.906	178.256	217.279	281.144	425.197	410.529
-0.46884	174.251	183.704	217.628	282.378	425.337	411.413
-0.46746	178.117	181.423	216.231	279.119	431.81	410.808
-0.46632	178.768	178.303	217.115	279.445	428.597	409.411
-0.46528	180.351	175.695	221.4	278.304	424.499	408.899
-0.46409	176.999	174.717	220.072	279.002	424.266	412.298
-0.46329	172.063	173.32	218.071	275.952	419.563	411.926
-0.46179	172.948	174.065	226.405	272.529	422.776	408.76
-0.46048	171.69	173.367	220.817	271.202	421.473	405.779
-0.45945	171.272	172.668	217.442	268.618	421.007	408.946
-0.45833	173.693	171.69	215.113	277.442	416.815	417.002
-0.45713	169.13	170.247	222.075	282.216	416.397	410.25
-0.45578	167.406	170.061	212.412	274.928	418.026	405.594
-0.45483	173.413	175.555	211.69	275.673	417.142	401.961
-0.45343	175.137	173.459	209.269	274.625	416.955	405.267
-0.45224	169.688	168.105	210.899	270.853	415.931	398.702
-0.45123	166.335	168.85	211.808	267.99	414.906	401.076
-0.45003	170.713	169.735	210.154	264.52	418.678	402.194
-0.44877	172.901	165.404	208.943	269.363	418.865	398.562
-0.44749	172.109	168.85	208.897	271.202	413.556	400.983
-0.44687	165.637	169.455	208.175	274.532	414.534	396.699
-0.44503	165.031	168.804	208.198	273.438	409.738	397.863
-0.44425	167.267	168.151	204.892	270.202	409.644	397.63
-0.44287	160.98	168.012	205.334	267.315	405.36	399.539
-0.44152	165.497	170.992	204.45	270.271	403.498	393.998
-0.4406	162.936	167.685	206.662	267.361	404.661	390.738
-0.43954	166.894	164.473	203.262	265.755	406.804	391.39
-0.43878	170.899	163.076	206.708	267.687	402.474	393.533
-0.43688	166.522	158.233	204.357	265.754	400.797	394.417
-0.43619	165.404	166.894	198	266.057	404.709	397.91
-0.43467	163.309	164.612	198.629	265.871	403.451	388.131
-0.4341	160.607	161.539	200.492	264.823	400.889	383.661
-0.43258	159.304	159.304	199.746	265.289	398.655	391.298
-0.43127	159.21	162.052	201.214	262.821	399.726	389.295
-0.42992	162.331	161.958	201.446	258.933	396.885	386.361
-0.42893	162.238	160.095	199.793	262.192	395.488	385.709
-0.42799	165.917	156.137	201.306	262.751	388.13	386.408
-0.4267	168.757	161.167	198.512	263.356	391.483	389.248
-0.42553	159.257	159.863	191.574	258.14	394.464	383.567
-0.42434	153.437	157.861	201.865	262.541	394.79	381.891
-0.42358	152.365	157.162	198.536	257.814	389.156	381.286
-0.42216	152.086	155.532	191.155	255.346	389.155	379.144
-0.42071	153.902	157.488	189.642	259.491	387.246	378.119
-0.41972	154.321	157.628	190.922	259.84	387.106	378.771
-0.41855	155.858	152.319	188.71	250.411	387.153	378.119
-0.41738	156.463	150.875	194.484	254.392	386.734	380.494
-0.416	157.534	152.132	192.25	248.315	392.368	374.301
-0.4149	155.951	155.858	191.435	251.249	382.356	370.529
-0.41396	156.231	157.348	185.264	254.276	378.491	365.826
-0.41263	152.039	155.299	189.944	254.648	377.7	371.647
-0.41182	154.042	154.88	188.524	253.088	373.882	372.159
-0.41042	157.208	150.829	187.011	252.948	377.7	370.715
-0.4095	149.152	153.483	184.124	249.223	380.634	364.661
-0.40796	153.716	150.27	180.468	248.501	381.146	359.539
-0.40695	149.245	147.429	180.328	248.175	376.024	358.794
-0.40581	151.434	149.432	183.518	246.149	371.693	361.868
-0.40415	155.019	152.551	183.309	245.009	369.132	358.608
-0.40378	149.897	150.27	183.518	248.501	372.904	359.865
-0.40197	150.736	142.4	181.353	250.364	368.2	359.586
-0.40098	147.429	152.412	178.629	253.438	372.065	356.699
-0.39965	147.708	150.736	175.09	246.056	367.502	359.307
-0.3988	143.378	147.941	178	235.276	366.943	353.998
-0.3977	151.294	151.76	180.864	239.188	367.13	350.366
-0.39625	150.829	150.828	179.234	243.495	360.796	353.812
-0.39513	147.289	151.341	184.077	242.377	359.912	352.089
-0.39375	143.331	149.106	176.859	242.588	360.517	350.552
-0.39297	142.4	143.145	177.371	242.844	362.659	351.623
-0.39159	148.175	141.422	174.438	239.817	363.963	349.062
-0.39097	151.62	142.773	175.113	239.142	358.562	349.574
-0.38952	149.339	149.338	174.927	237.582	359.818	349.714
-0.38794	150.41	144.961	172.087	235.835	358.049	345.383
-0.38718	148.593	142.679	173.739	239.142	354.789	342.496
-0.38601	148.78	143.052	170.34	235.766	354.231	343.334
-0.38461	148.454	140.724	169.199	236.673	354.231	344.871
-0.38353	146.219	149.804	167.57	233.251	353.532	349.76
-0.38238	143.658	146.265	170.619	232.832	351.204	340.587
-0.38087	141.189	144.961	168.268	235.09	350.785	336.024
-0.37995	142.866	146.591	164.636	231.994	351.25	341.285
-0.3788	140.398	135.275	167.709	227.919	345.522	339.329
-0.37788	144.682	138.209	166.964	228.129	345.709	334.627
-0.37671	141.283	139.932	169.106	229.595	346.454	334.44
-0.37558	139.839	138.861	167.011	231.295	347.525	337.839
-0.37428	133.087	139.653	158.326	225.684	349.621	333.043
-0.37283	137.744	139.141	155.648	230.107	347.758	336.396
-0.37212	143.331	134.95	159.769	226.848	340.308	333.741
-0.37069	140.351	135.927	161.213	222.354	342.543	328.479
-0.36945	137.511	139.559	158.536	222.238	339.469	326.99
-0.36826	137.511	140.817	159.746	226.126	338.631	327.409
-0.36693	136.113	138.302	159.094	225.823	331.459	328.666
-0.3661	134.018	134.205	159.444	223.728	336.861	331.925
-0.36486	133.599	134.204	157.255	230.061	339.469	323.264
-0.36387	138.675	135.462	154.461	227.081	339.981	324.987
-0.36275	136.719	140.584	158.652	224.24	337.14	327.967
-0.36167	133.878	138.628	156.417	222.355	334.998	323.357
-0.36036	136.812	131.69	156.579	222.936	332.344	318.236
-0.35923	139.14	127.871	153.739	218.489	326.897	322.007
-0.35779	136.113	122.05	144.821	221.284	329.271	324.661
-0.35655	133.04	127.452	139.769	217.046	331.599	319.026
-0.35551	136.16	126.381	143.215	221.097	326.57	320.47
-0.3545	133.552	129.268	148.966	216.044	325.918	318.561
-0.35312	127.359	130.246	146.731	216.394	327.409	309.062
-0.35202	131.829	129.78	149.478	218.326	326.245	309.202
-0.35021	130.665	132.062	146.335	213.81	330.668	311.157
-0.34975	131.363	131.783	141.818	212.04	325.22	311.762
-0.34839	133.972	127.033	141.818	213.042	322.1	310.319
-0.34715	128.663	128.011	143.518	217.815	324.056	311.809
-0.34619	123.54	126.241	148.291	212.366	321.495	311.716
-0.34449	126.288	126.195	140.84	209.013	322.007	313.439
-0.34421	123.96	124.565	140.049	207.058	321.728	312.274
-0.34272	130.432	125.729	145.567	209.548	318.608	305.197
-0.34148	130.432	123.168	144.24	212.459	318.98	309.202
-0.34054	127.079	123.727	137.278	208.431	316.14	309.76
-0.33893	122.749	125.589	134.67	207.291	315.394	304.917
-0.33795	120.234	123.587	137.767	202.843	316.838	300.447
-0.33657	124.332	120.327	136.16	204.986	316.745	297.233
-0.33572	123.634	123.633	134.647	206.964	313.346	298.584
-0.33466	122.05	120.886	133.179	198.326	312.555	292.158
-0.33344	121.259	123.587	135.927	196.813	307.805	293.322
-0.33145	123.773	121.91	136.603	198.233	306.454	300.913
-0.33101	122.19	120.886	130.246	197.325	304.964	296.07
-0.32954	118.465	117.58	128.314	196.766	308.363	293.928
-0.32816	120.933	122.097	134.134	199.7	312.647	292.065
-0.32752	122.842	119.443	137.86	204.403	307.199	289.504
-0.32672	121.305	115.671	133.064	204.683	310.318	285.591
-0.32541	116.509	117.254	129.292	198.629	306.827	283.962
-0.32421	115.066	117.673	126.008	198.954	303.752	287.64
-0.32256	117.068	120.234	125.636	200.725	298.072	287.594
-0.32173	121.305	117.673	125.333	197.697	297.745	284.567
-0.32049	117.44	114.227	123.005	199.7	300.68	282.145
-0.31914	119.023	117.254	125.054	196.836	301.611	281.82
-0.31792	119.303	112.411	123.471	195.881	295.603	281.308
-0.31677	118.139	114.274	124.658	200.934	294.858	280.19
-0.31613	110.362	121.306	125.776	193.413	295.51	277.582
-0.31452	112.132	114.6	126.358	192.738	294.812	277.442
-0.31319	114.646	110.316	128.5	192.435	294.533	279.118
-0.31234	115.298	108.872	125.636	189.269	294.346	275.533
-0.31087	118.139	111.992	121.165	191.016	296.861	275.346
-0.31025	114.367	111.76	120.421	195.393	292.856	272.506
-0.30929	109.99	112.085	116.672	194.95	289.503	275.161
-0.30754	110.642	109.571	122.656	190.177	289.178	272.786
-0.30635	111.853	112.784	125.566	194.625	291.971	272.041
-0.30501	110.921	114.926	118.674	189.409	291.878	268.502
-0.30403	109.85	111.433	119.745	186.801	291.226	272.971
-0.30315	109.012	109.012	116.323	189.898	288.805	272.226
-0.30166	111.573	108.127	116.16	187.359	286.337	264.637
-0.30031	109.71	109.85	118.534	186.894	281.866	268.875
-0.2995	107.196	112.877	114.53	185.404	291.459	268.548
-0.29831	107.475	111.666	111.945	183.169	289.55	267.384
-0.29711	109.664	108.872	115.275	183.938	282.611	260.772
-0.29594	108.546	112.551	118.092	182.447	284.893	256.58
-0.29498	104.309	111.992	121.305	183.565	282.985	254.531
-0.29372	106.218	106.218	117.673	183.262	278.048	256.394
-0.29213	105.287	103.797	110.851	182.913	281.214	253.46
-0.2913	105.426	106.823	108.802	179.188	281.774	250.014
-0.29006	103.051	107.522	111.643	176.254	279.491	254.066
-0.2891	104.541	104.821	110.129	175.23	281.075	249.409
-0.28836	105.473	106.264	108.755	175.252	279.305	250.481
-0.28648	106.078	105.054	108.406	176.743	278	252.715
-0.28561	105.473	103.75	106.032	176.044	278.187	253.786
-0.28432	101.561	105.007	102.632	173.669	271.342	248.012
-0.28308	103.703	100.956	101.817	172.506	269.991	247.594
-0.28187	104.961	101.002	100.351	169.525	272.553	248.478
-0.28122	100.723	97.6029	99.4659	168.174	269.433	247.965
-0.27982	99.2328	99.6054	100.979	170.177	268.361	245.963
-0.27776	101.328	97.5567	100.584	165.846	271.11	243.915
-0.27709	100.49	99.838	100.141	166.243	269.107	240.375
-0.27638	102.4	99.7915	94.6463	165.171	265.754	241.865
-0.27498	105.519	100.118	90.5249	167.919	263.938	241.493
-0.27401	96.1131	100.63	92.6906	164.542	262.075	241.167
-0.27289	94.9488	96.3457	98.3945	161.469	263.332	240.096
-0.27123	99.2793	95.9731	93.9945	159.35	267.896	233.298
-0.27031	99.1396	95.3212	89.1047	162.564	264.962	229.945
-0.26921	99.233	92.8531	87.7775	164.752	263.611	217.744
-0.268	99.2796	92.993	87.9871	161.888	264.916	206.894
-0.26692	95.6008	95.787	88.6393	161.423	265.568	200.702
-0.26561	99.2329	99.8849	90.1989	160.328	256.767	202.47
-0.2643	97.8827	99.0464	85.5192	156.976	256.627	200.189
-0.26354	98.0686	92.76	84.7278	156.58	258.676	202.47
-0.26214	97.2307	92.2943	82.7019	153.203	258.676	199.351
-0.26072	98.1617	91.8756	80.5366	150.666	257.698	195.951
-0.26	97.6032	95.228	82.1663	152.342	254.206	199.769
-0.25833	92.7134	94.5299	84.3083	152.365	257.139	196.929
-0.25764	91.0837	92.2013	83.0511	155.485	254.345	194.88
-0.25619	89.4074	89.6869	81.7703	154.321	251.272	192.226
-0.255	88.2432	92.3879	79.512	149.409	252.994	193.483
-0.25415	91.9684	86.4271	83.5634	153.017	250.713	194.601
-0.25268	93.3657	88.7554	88.1967	151.946	250.434	198
-0.25169	95.3216	92.9463	83.936	146.963	249.828	192.273
-0.25029	90.5248	92.0618	79.8615	146.312	245.498	186.591
-0.24923	87.824	88.6158	80.2105	146.219	244.986	190.41
-0.24813	89.5006	90.8044	80.8161	148.104	242.75	188.873
-0.24648	90.9907	88.4762	78.3944	143.145	249.502	187.662
-0.24567	90.9441	88.6624	73.5516	143.937	246.708	187.802
-0.24423	93.645	85.6357	78.115	147.639	244.939	190.224
-0.24356	89.8731	83.7729	78.9299	144.263	245.498	187.569
-0.24225	85.7755	84.3783	73.9708	141.725	245.265	183.937
-0.24044	83.0744	82.7484	74.7388	141.445	247.081	187.616
-0.23991	88.7091	82.8418	75.7169	142.237	244.52	187.43
-0.23878	85.2167	84.2387	75.7636	141.026	241.54	184.962
-0.23757	83.4005	85.1698	71.1533	144.239	242.518	185.241
-0.23653	86.1011	85.5888	69.3607	139.234	239.631	187.337
-0.23516	83.121	82.0968	70.0358	135.438	242.843	186.033
-0.23424	83.4938	82.0036	62.0264	135.695	242.145	180.538
-0.23293	82.1431	84.704	67.242	135.857	239.677	180.165
-0.2316	78.3714	81.2585	67.5911	136.486	238.746	178.023
-0.23022	80.56	82.3295	65.7287	133.692	240.375	180.072
-0.23001	81.3979	80.0944	65.263	135.741	242.191	178.535
-0.22875	77.4399	79.8614	67.1255	133.529	241.028	176.44
-0.22707	77.9989	75.4373	67.8005	130.176	241.586	173.739
-0.22611	80.2807	75.2512	64.9369	126.777	241.26	173.599
-0.2245	81.2117	76.8347	62.1662	125.45	231.296	176.533
-0.22335	76.5553	79.0699	59.4886	125.403	236.417	174.298
-0.22285	76.6947	77.3467	61.2116	131.107	235.486	175.229
-0.22172	77.7191	78.9299	60.0244	130.409	231.714	172.901
-0.22007	75.9497	75.4841	61.6538	125.519	234.369	172.156
-0.21878	77.859	72.4571	60.3967	125.403	231.435	171.318
-0.21798	75.8565	73.3885	57.3235	126.544	233.577	169.735
-0.21692	74.1337	74.0404	58.4178	123.471	235.999	171.97
-0.21529	67.8472	78.0451	57.7655	122.819	234.322	173.32
-0.21435	69.4306	75.4841	55.3908	120.91	229.945	168.849
-0.21341	74.4133	73.7147	55.8332	125.636	230.038	169.315
-0.21189	74.413	73.3418	51.8752	125.915	228.92	165.544
-0.21084	75.1581	75.5773	52.6433	121.166	224.589	166.149
-0.20969	72.6902	71.8052	55.3212	120.63	222.029	163.774
-0.2087	74.3665	71.9915	52.6432	114.902	222.727	163.541
-0.20721	75.4839	71.945	52.5501	110.758	222.587	160.701
-0.20608	74.9253	71.5262	47.8469	115.857	223.333	163.401
-0.20468	69.2441	72.1312	48.2894	116.835	223.425	160.934
-0.2033	67.8939	72.9228	48.9416	113.366	220.026	161.585
-0.20264	66.5898	69.5701	49.9891	111.41	220.538	158.978
-0.20149	63.3767	67.7076	45.5885	109.291	218.117	157.068
-0.20016	64.541	69.1975	43.7491	101.771	219.746	157.674
-0.19931	75.0652	70.4552	43.8654	101.189	219.654	153.995
-0.19805	75.2512	71.3398	41.5605	110.479	216.3	152.226
-0.19646	73.5748	69.3374	39.7909	110.222	217.046	144.542
-0.19543	66.0311	70.129	41.514	102.935	216.952	146.777
-0.1946	63.5633	70.3153	37.9748	110.316	213.041	146.917
-0.19309	68.9184	68.1734	37.5558	107.242	211.97	146.731
-0.19214	68.3597	66.8692	38.9993	103.633	213.972	144.169
-0.19113	65.7053	61.1419	37.9282	103.284	213.833	142.074
-0.1898	59.093	61.0486	37.7653	108.197	211.551	143.099
-0.18849	59.093	64.6341	39.7443	108.918	210.107	143.331
-0.18757	59.0928	63.3768	34.8083	106.776	211.644	140.537
-0.18608	62.4454	64.5409	33.2717	105.682	208.85	138.209
-0.18507	63.0508	66.1709	33.7373	103.82	209.083	138.628
-0.18397	61.6541	62.4459	30.9666	101.328	207.826	135.788
-0.18307	61.2812	58.8601	28.8479	100.56	204.752	136.719
-0.18121	58.4411	58.6273	32.0376	98.6042	206.708	134.297
-0.18023	60.0244	58.1613	30.5708	95.9968	203.309	134.298
-0.17919	64.4946	56.6247	27.2413	97.5099	202.843	132.854
-0.17825	64.7738	59.6983	27.3577	98.3248	203.309	132.016
-0.17696	62.5853	61.1418	29.104	94.8559	204.007	131.131
-0.17584	61.654	58.9529	28.4753	97.3471	200.934	128.989
-0.17506	57.975	60.4434	23.9351	94.3899	197.907	129.315
-0.17334	59.3254	57.9286	25.4019	91.2468	197.953	128.71
-0.17223	57.8355	54.11	24.6568	93.4353	201.772	130.945
-0.17122	57.0903	57.6028	26.5195	93.5521	198.419	128.244
-0.16948	52.8527	58.8602	24.8432	88.8251	194.462	127.172
-0.16877	54.2033	55.3207	25.984	89.4775	192.691	124.472
-0.16773	59.1394	52.3871	22.3984	86.5666	193.856	122.889
-0.16656	58.6737	55.4605	23.7489	83.9825	194.181	126.754
-0.16523	55.0418	54.7158	24.5637	88.6626	193.298	123.028
-0.16392	53.6912	52.9927	17.9514	90.106	191.9	119.582
-0.16325	52.9928	52.8063	17.183	87.0561	190.317	107.475
-0.16137	52.9926	53.9703	20.0236	82.2595	188.594	103.424
-0.16052	52.9461	52.2943	17.928	80.4437	192.412	103.331
-0.15914	55.5073	52.3873	16.5776	84.9603	191.202	103.796
-0.15788	54.9017	54.4826	15.3669	85.0305	188.78	100.583
-0.15715	52.2477	54.8553	20.2564	86.0781	188.687	99.2793
-0.15602	50.7111	52.4804	17.6953	88.0336	186.126	99.8381
-0.15513	48.1961	51.0368	11.8279	85.6121	183.658	100.118
-0.15379	53.3188	47.2184	10.9665	81.235	180.259	97.1373
-0.15255	53.1325	47.265	12.2935	80.9791	176.673	95.8802
-0.15113	50.9437	49.1741	9.73245	81.2584	180.77	93.7845
-0.14987	50.5712	47.7772	11.2924	83.214	181.749	92.0617
-0.14909	48.9879	45.8678	16.8105	83.2374	180.166	93.1329
-0.14803	50.6177	46.0543	14.6451	79.9313	179.048	93.8777
-0.14658	48.2431	47.498	9.616	79.6984	179.048	90.9442
-0.14582	45.9146	50.3383	5.588	77.3001	179.001	90.432
-0.14413	47.4978	53.0858	4.35405	78.0917	181.237	92.2477
-0.14307	45.0296	49.1742	7.82315	79.2327	179.095	91.922
-0.14208	47.3115	49.4534	10.9897	81.0022	173.274	89.3609
-0.14089	48.2895	44.4708	9.8721	75.5773	173.134	87.5915
-0.13988	45.4953	46.3801	5.9606	73.9242	177.93	84.9837
-0.13848	42.3754	48.5223	5.42505	71.1998	176.254	87.9638
-0.13726	41.7234	46.2871	4.61015	76.1359	169.316	90.4317
-0.13618	48.429	46.8459	3.09675	74.1569	171.876	85.4491
-0.13487	49.6398	45.6817	0.32605	74.483	164.892	83.2605
-0.13402	45.1229	49.174	0.5821	72.7835	166.615	80.653
-0.13253	43.7258	42.0959	3.0268	71.6423	168.756	80.3272
-0.13147	40.699	45.9146	2.3283	70.7811	169.502	76.5085
-0.13012	37.7653	48.2894	0.4192	70.3385	166.661	77.2068
-0.12851	37.8118	42.7479	4.8197	70.0361	163.122	77.2069
-0.12794	41.3509	43.912	-1.97915	68.7323	164.705	73.5285
-0.1267	40.7921	41.3975	-4.07465	67.3816	163.309	72.9232
-0.1258	40.1401	43.0738	-0.4191	69.7563	162.238	75.5307
-0.12442	43.3998	46.8924	-2.51465	68.3363	160.328	74.5062
-0.12311	41.2112	41.6303	-6.2865	67.009	160.514	76.6949
-0.12196	40.373	39.8142	-6.4495	67.6846	161.306	76.3223
-0.12068	37.2996	37.9515	-6.79875	67.2188	158.186	73.668
-0.11928	38.7897	41.0715	-7.35755	63.3306	158.605	68.8251
-0.1184	40.7455	41.2578	-9.1736	67.5447	157.814	69.2907
-0.11733	41.5371	38.4638	-7.73005	67.4981	157.72	69.477
-0.1159	41.444	37.8584	-8.56825	67.4051	152.97	67.0556
-0.11551	38.7432	40.6058	-9.8721	65.4261	155.532	65.5655
-0.11377	38.3706	37.16	-9.942	63.1906	151.015	64.3082
-0.11262	34.7385	37.7188	-11.5717	57.9753	146.777	63.8424
-0.11165	34.5056	37.3927	-11.2226	60.187	151.108	61.561
-0.11051	36.7874	36.3683	-12.8291	62.7249	148.966	60.2104
-0.10904	37.9515	31.3857	-15.5764	60.1638	148.873	63.7027
-0.10825	37.0668	33.4346	-14.0397	60.8391	146.824	61.5606
-0.1069	34.6919	34.4125	-14.5753	58.6968	147.616	59.698
-0.10538	34.785	32.317	-16.438	56.9974	148.64	58.2548
-0.1046	33.4346	29.8956	-25.0294	54.5992	146.964	58.8136
-0.10366	29.8956	31.7583	-19.6743	56.1126	146.358	56.7644
-0.10247	28.4054	34.5057	-16.2284	52.5966	142.587	53.4117
-0.10107	26.9154	32.7362	-17.0666	52.5268	141.003	56.9042
-0.10006	31.0131	28.4054	-18.6033	56.3687	142.074	53.7844
-0.09884	31.1529	27.9398	-22.0259	55.1112	143.611	54.5758
-0.09776	31.3392	30.2216	-20.1865	52.2242	141.003	57.6957
-0.0968	27.4742	28.6383	-21.6068	49.337	138.302	60.6762
-0.09521	25.6115	28.0329	-21.8163	49.7794	139.513	60.1637
-0.09399	27.5673	27.6138	-24.4241	51.5023	137.092	52.108
-0.09239	25.984	24.8664	-20.8385	52.0613	137.231	51.223
-0.09197	23.7953	28.5451	-19.5579	48.3591	134.018	50.4779
-0.09055	26.7291	27.5206	-22.7943	49.5233	135.881	52.2477
-0.09011	23.7022	27.0551	-29.7792	52.0612	136.812	49.6399
-0.08867	24.2611	26.6825	-28.8712	46.869	132.808	48.2895
-0.08697	24.4474	24.913	-27.6604	50.1519	130.805	49.3605
-0.08598	26.1237	21.6999	-29.9422	49.989	130.991	51.037
-0.08472	21.5136	24.7733	-30.6639	50.8738	132.109	48.0102
-0.08382	17.5556	22.6777	-30.9899	45.0995	130.246	45.1692
-0.08251	19.9769	23.4694	-29.5464	43.9819	130.526	44.0054
-0.08166	20.4426	22.119	-29.1273	39.3253	128.57	43.9124
-0.08005	23.516	23.9816	-28.5684	38.7898	128.011	41.3045
-0.07904	24.2145	22.119	-31.1529	40.1402	126.707	41.7702
-0.07764	18.4403	21.374	-30.4078	41.4673	128.57	36.7876
-0.07627	18.0212	20.9549	-33.9701	43.2369	125.217	34.5523
-0.07548	20.0701	16.7639	-36.6245	50.9669	123.447	36.3685
-0.07418	17.8349	19.0456	-29.2902	37.905	124.146	34.4592
-0.07289	18.3006	21.5602	-32.1308	32.0842	123.075	34.1798
-0.07188	20.9083	20.396	-35.4137	38.1379	119.443	31.6185
-0.07057	19.0456	18.0678	-37.5791	47.847	117.673	30.9666
-0.06965	18.8594	18.6731	-39.4184	46.2404	119.07	34.8783
-0.0682	21.374	16.1586	-39.4417	39.7444	121.305	31.0131
-0.06724	14.1562	13.6905	-41.2112	37.4161	115.857	28.0329
-0.06628	18.3006	16.2982	-38.8363	48.9646	114.553	26.4031
-0.06513	20.722	15.6929	-37.0668	49.4303	113.482	23.6557
-0.06368	19.3251	19.3716	-42.2357	45.6583	115.205	21.7931
-0.06233	17.5555	19.0456	-42.0727	35.437	113.482	26.7756
-0.06134	13.0386	17.6952	-43.2834	35.7164	113.203	25.984
-0.06003	11.176	17.6952	-43.912	43.2602	112.504	23.2366
-0.05895	14.6219	17.4624	-43.0273	45.7981	109.012	21.2808
-0.05769	16.0189	14.1562	-44.6106	48.3126	109.524	20.5358
-0.05645	15.4134	15.786	-46.3102	54.7155	107.475	18.0678
-0.05548	12.6195	16.3448	-47.7538	52.9226	106.125	16.6242
-0.05449	13.2714	8.14915	-48.8015	39.1624	104.355	13.5043
-0.05335	17.7884	8.9408	-49.7794	44.7969	103.331	12.8523
-0.05195	19.4182	7.8232	-56.322	55.5538	101.422	13.6905
-0.05075	13.7836	11.1294	-54.8085	54.8552	101.98	17.8815
-0.0497	14.4822	11.3156	-55.8563	51.8516	99.6984	17.2295
-0.04866	13.1783	10.85	-58.4176	40.2334	101.095	13.5509
-0.04731	12.8058	11.7813	-60.6528	41.3976	99.8383	12.4799
-0.04639	14.7615	10.8034	-56.3685	52.1778	96.0199	12.1539
-0.04522	10.85	7.2644	-56.4151	53.2953	84.0058	9.68585
-0.04411	12.1539	6.10025	-58.3245	50.9437	83.1675	8.475
-0.04274	10.85	6.0071	-57.6726	33.6907	94.9489	7.9163
-0.0415	10.2912	7.63695	-61.8869	33.4114	93.9245	2.42145
-0.04046	13.5043	9.2202	-64.8672	28.4754	90.6647	3.5856
-0.03904	12.3401	12.2005	-64.7972	46.4034	90.944	2.9802
-0.03791	8.75455	5.86735	-66.1941	54.7154	89.3607	6.9849
-0.03697	10.6172	7.9629	-65.7986	64.5642	84.5179	-0.2328
-0.03576	9.6393	8.70795	-67.0554	60.0939	83.3075	0.1397
-0.0347	8.47515	6.8453	-65.2161	60.8855	85.775	-4.14435
-0.03339	8.056	7.8232	-65.8683	63.3535	84.0991	-5.91395
-0.03231	10.3843	4.19105	-67.1253	65.4489	84.2853	-12.5729
-0.03091	7.1247	6.0537	-68.709	66.8227	82.2828	-21.2809
-0.03004	6.56595	1.62985	-71.1304	65.5887	82.0965	-20.6289
-0.02882	4.6567	5.4482	-67.2887	58.4641	76.4622	-21.6533
-0.02749	6.2865	4.3772	-70.2454	59.0927	77.9986	-23.2367
-0.02629	4.42375	1.95575	-74.5061	59.279	76.2759	-21.4671
-0.02579	3.21305	0.32595	-74.0408	58.2777	75.3911	-31.1063
-0.02437	0.65195	2.468	-79.1629	57.1369	73.4352	-40.7921
-0.02276	2.51465	3.21305	-71.4563	56.7178	77.0673	-42.7015
-0.02221	2.6078	1.39695	-72.9694	55.251	71.9916	-41.0716
-0.0206	3.77195	0.09315	-75.2977	55.3208	71.0605	-44.5641
-0.0194	2.0956	0.93135	-77.8123	59.7214	71.2001	-48.4292
-0.01833	-0.60535	3.8185	-77.7892	57.4164	67.8472	-43.3067
-0.01679	2.37495	2.00235	-80.0477	55.2976	70.9671	-45.8214
-0.0161	3.39935	0.09315	-76.9043	56.6247	66.5901	-44.0983
-0.01486	-1.16415	0.46565	-79.838	57.6957	66.031	-44.2381
-0.01353	-2.7474	2.8871	-80.4201	53.6677	68.2665	-44.3313
-0.01242	-1.2573	4.1444	-79.023	52.294	67.2886	-45.8212
-0.01111	1.67635	2.28175	-81.2117	54.7853	63.5633	-51.7352
-0.01013	1.58325	2.70085	-80.5829	46.2638	64.6344	-51.037
-0.00868	0.83815	2.468	-83.2606	33.0621	64.3546	-49.8729
-0.00797	3.0268	1.3504	-82.1664	32.5965	61.7005	-49.9193
-0.00629	2.14205	1.95575	-80.6065	47.1485	63.0042	-50.059
-0.00563	4.33065	5.8208	-70.292	48.429	60.0706	-50.6645
-0.0039	3.0734	6.007	-62.818	45.5885	59.6984	-51.2695
-0.00319	2.93365	6.00705	-58.8599	45.1228	60.6297	-54.9482
-0.00191	6.00705	9.6392	-61.7236	50.7574	59.2326	-54.8087
-0.00048	7.7766	9.96515	-64.4012	47.8004	58.9999	-58.0684
7e-05	8.2423	10.85	-57.7888	48.1264	60.117	-61.9802
0.00177	11.502	10.7569	-62.5386	45.2625	59.7447	-61.188
0.00246	12.6195	13.2249	-63.8657	43.5629	54.3896	-55.8796
0.00427	11.3156	17.6021	-78.441	51.4558	54.9019	-55.9263
0.00508	11.0363	16.0189	-73.9008	46.5664	57.1837	-63.8424
0.00673	15.4601	14.1097	-70.0822	41.2346	57.4629	-64.6808
0.00767	15.2737	15.3203	-73.4585	40.7223	51.5493	-66.171
0.00877	12.2004	14.1096	-71.596	40.0005	51.6424	-67.1022
0.00969	13.97	12.6661	-72.1777	44.0752	51.2696	-65.5657
0.01093	13.2248	12.8523	-70.5948	37.2531	50.0121	-60.6761
0.01217	12.2004	14.6219	-60.3037	35.2275	52.3875	-49.5466
0.01318	12.6195	14.3424	-51.8749	38.5104	46.9857	-50.9436
0.01438	9.6393	11.1294	-56.3687	40.8853	45.3092	-52.0611
0.01582	9.7324	15.1341	-74.1569	39.8143	44.0521	-55.5536
0.01665	10.4774	19.0456	-60.4432	43.004	43.5863	-55.1345
0.01876	10.2447	14.1096	-59.8379	52.0378	44.1916	-58.3477
0.0192	9.0805	10.8966	-59.4654	56.2989	43.912	-60.5829
0.02037	12.4332	11.5951	-55.3907	57.0439	44.8435	-59.4187
0.02147	11.9676	9.4996	-54.3196	60.7227	44.2381	-61.1883
0.02262	11.5485	9.2202	-55.1811	55.2276	41.9098	-61.5143
0.02303	8.98735	11.7813	-54.7852	53.5746	37.4858	-61.7937
0.02517	13.5043	8.05605	-56.392	54.6456	26.8222	-62.3522
0.02639	13.4111	9.12705	-55.6935	54.9483	13.2248	-69.4303
0.0273	10.2447	6.75215	-60.8623	49.5699	5.3551	-80.2339
0.02871	7.4041	7.35755	-60.7925	47.4977	4.9826	-82.9813
0.02995	6.93845	6.93845	-62.4224	45.2858	3.95815	-84.2385
0.03084	4.517	2.79405	-62.0965	37.2531	5.4482	-88.3363
0.03213	4.84295	3.35285	-62.0963	30.4311	6.51935	-84.3316
0.03353	7.4972	6.65905	-61.4445	30.2914	12.3401	-83.4935
0.03422	8.47515	8.6614	-59.9541	24.7966	13.97	-85.822
0.03534	6.4728	8.4286	-65.6821	25.3088	6.1934	-89.5005
0.03679	4.9361	3.3063	-61.654	26.31	-0.60535	-87.8244
0.03789	4.19105	3.81855	-65.1932	21.793	-2.5611	-92.2947
0.03925	7.4041	4.33065	-63.5166	22.9805	-7.5903	-90.2457
0.04012	6.33305	0.8382	-54.2965	22.7477	-6.65895	-89.687
0.04159	3.12	-1.2573	-43.6792	24.0748	-9.127	-89.2214
0.0423	2.142	1.4901	-47.1253	21.2576	-8.1025	-89.5939
0.04333	5.1689	2.98025	-49.407	21.793	-6.65895	-80.7463
0.04455	-0.4191	1.7695	-49.1511	17.5089	-8.47505	-85.3098
0.04604	-2.32835	2.7474	-48.8483	16.8105	-6.7987	-83.7265
0.04735	-0.09315	3.1666	-63.6333	25.7512	-12.6661	-96.9511
0.04836	-1.35045	2.2818	-73.6213	37.9516	-16.2051	-101.421
0.04974	-0.69845	0.9779	-75.0885	35.2042	-16.7173	-101.887
0.05059	0.09315	2.1886	-79.2561	36.9504	-16.8571	-100.257
0.05211	-5.58795	0.37255	-75.2978	31.3159	-15.4601	-105.845
0.05305	-0.18625	0.8382	-60.3269	30.1285	-14.389	-109.943
0.05433	2.37485	-1.4901	-59.6984	30.9666	-16.2051	-104.774
0.0558	1.3504	1.25725	-57.626	28.6849	-20.6755	-104.588
0.05663	-2.6077	-2.00235	-56.6714	25.8443	-12.2005	-107.568
0.05778	-1.58325	-2.84055	-59.698	21.8863	-8.56825	-111.666
0.05881	-0.46565	-6.4727	-59.0695	26.4264	-5.6346	-113.529
0.06001	-4.9361	-3.67875	-58.2311	29.3601	-8.8011	-111.992
0.06099	-1.86265	-4.70315	-60.8623	30.1517	-21.5136	-109.664
0.06239	-4.23755	-7.73005	-59.3023	21.3507	-24.2611	-113.063
0.06336	-5.12225	-2.9338	-59.512	11.6882	-28.1726	-114.367
0.06474	-7.49715	-0.6519	-65.519	2.53785	-31.2927	-114.972
0.06543	-6.51935	-7.21775	-72.1083	5.61126	-31.0131	-119.303
0.06676	-8.98735	-6.65905	-67.0556	3.53905	-29.4764	-116.975
0.0685	-6.47275	-6.7056	-78.2551	1.9558	-32.3637	-113.808
0.06899	-2.3283	-5.6811	-87.0095	2.16535	-30.3147	-117.394
0.07055	-6.1468	-6.79875	-88.4995	8.1491	-35.0179	-122.609
0.07156	-4.7964	-6.4727	-91.6428	18.9292	-32.9224	-122.935
0.07287	-5.49485	-9.12705	-77.9059	16.764	-34.4591	-124.611
0.0733	-10.1514	-10.5706	-68.0102	19.7675	-36.6478	-123.447
0.07477	-13.7371	-12.8989	-72.5503	21.0946	-40.8387	-128.29
0.07629	-8.70795	-8.70795	-69.7333	18.8361	-38.9762	-126.427
0.07739	-10.9897	-8.28885	-71.8983	15.6929	-37.3929	-127.406
0.07891	-13.5043	-11.7347	-72.6668	14.3192	-41.2113	-128.337
0.07953	-10.6172	-13.0386	-74.6462	19.5113	-40.6058	-131.131
0.08079	-9.453	-11.3622	-70.8743	17.8116	-37.8586	-128.058
0.08201	-9.453	-12.7592	-72.2478	13.7836	-37.4394	-133.18
0.0832	-10.105	-14.0165	-72.2709	15.3669	-41.3509	-133.925
0.08451	-12.2935	-10.7103	-70.1056	13.318	-40.3264	-130.712
0.08566	-14.8081	-12.8523	-74.413	13.7604	-42.0031	-133.646
0.08674	-17.6021	-11.6417	-76.9275	4.8429	-44.238	-137.511
0.08763	-11.5485	-10.9897	-86.6834	3.0268	-46.8924	-131.923
0.08892	-14.6219	-13.318	-78.3481	6.1002	-46.5663	-128.849
0.09	-13.1783	-17.928	-78.3012	5.05245	-48.6155	-136.114
0.09165	-15.0875	-22.5381	-82.3526	3.72525	-50.7111	-142.353
0.09291	-18.3471	-22.5381	-78.581	-0.9779	-49.174	-138.908
0.09379	-21.0014	-21.3274	-83.0281	0.9313	-53.8306	-137.744
0.09546	-20.2098	-15.8325	-85.6355	4.0047	-53.3184	-136.579
0.09647	-21.374	-15.3669	-85.5426	6.077	-49.919	-139.699
0.09714	-14.7616	-22.2122	-83.4469	3.9814	-52.3406	-139.373
0.09861	-15.1806	-16.9967	-87.5446	1.32715	-52.9462	-135.089
0.0996	-22.4915	-16.7639	-86.8929	-0.09315	-53.1321	-137.325
0.10065	-18.2075	-19.2319	-86.3107	-3.4227	-52.0149	-138.954
0.10249	-22.0259	-17.183	-84.5877	0.20955	-54.3432	-140.351
0.10302	-19.8373	-16.2051	-89.85	-4.1445	-56.2056	-138.162
0.10419	-20.1166	-18.7197	-90.6415	-3.77185	-57.1833	-139.653
0.10536	-21.9793	-19.4182	-91.8756	-5.14565	-54.6688	-144.403
0.10665	-26.4031	-21.6068	-90.1757	-4.6334	-56.6715	-147.383
0.10796	-23.19	-21.9327	-91.4099	-3.5624	-62.9114	-147.197
0.1086	-26.962	-25.0993	-94.4596	-5.86745	-62.3525	-148.454
0.11023	-25.8909	-27.8001	-96.9978	-5.98385	-60.6292	-145.38
0.11106	-30.2216	-24.7267	-96.183	-10.5706	-61.8865	-144.17
0.11248	-26.3565	-26.636	-93.9709	-11.8978	-61.7934	-151.108
0.11363	-26.636	-26.7291	-94.4131	-12.573	-61.514	-149.292
0.11459	-27.2414	-24.1679	-95.1817	-9.80225	-62.6319	-151.294
0.11613	-23.5626	-23.9816	-91.8986	-9.96525	-66.6365	-148.873
0.11723	-22.3053	-26.636	-95.8803	-8.6847	-65.0067	-152.505
0.11843	-27.2878	-26.4496	-96.6251	-11.0828	-64.4015	-157.348
0.11912	-29.5696	-24.8664	-94.3898	-14.8546	-68.0337	-155.299
0.1204	-30.5941	-27.0551	-98.3481	-14.5753	-67.3815	-158.186
0.12213	-30.8734	-29.849	-102.097	-15.8791	-71.2466	-157.394
0.12302	-30.7803	-30.6872	-100.746	-19.7208	-73.1559	-160.189
0.12396	-30.4544	-30.1285	-102.353	-19.9071	-73.3419	-158.419
0.12562	-39.1623	-30.2216	-102.283	-15.1806	-71.107	-159.304
0.1266	-35.8561	-30.3612	-102.097	-14.1329	-74.5063	-162.331
0.128	-33.6209	-29.3368	-104.379	-18.9525	-73.7145	-164.566
0.12901	-31.4323	-30.8269	-104.402	-19.6044	-72.1313	-166.056
0.13002	-31.3392	-34.8782	-104.379	-22.9805	-74.3197	-170.433
0.13117	-32.9224	-32.5033	-106.684	-22.8175	-75.3911	-171.737
0.13244	-31.3857	-33.3415	-108.639	-16.7406	-75.6702	-168.85
0.13319	-32.4567	-32.0376	-107.871	-17.5323	-75.1583	-170.154
0.13462	-33.3415	-34.6919	-106.52	-21.8396	-76.9742	-168.943
0.13613	-37.3928	-37.9515	-104.611	-20.3495	-78.9767	-166.568
0.13714	-38.7897	-37.579	-104.797	-23.9352	-78.9301	-170.293
0.13802	-37.3462	-36.6477	-108.08	-23.5393	-79.5817	-175.649
0.13965	-37.6721	-36.0889	-112.155	-27.381	-85.9616	-174.438
0.14018	-37.8584	-39.1623	-112.481	-27.8932	-87.4982	-172.901
0.14144	-38.9294	-37.4393	-112.574	-29.43	-86.4737	-174.857
0.14357	-35.1576	-39.3019	-108.593	-30.8037	-87.4981	-176.067
0.14385	-39.302	-44.7038	-114.926	-28.6616	-90.1523	-175.835
0.14539	-39.6745	-43.8656	-115.647	-28.1493	-88.2434	-181.47
0.14601	-38.6501	-42.4685	-115.228	-31.3857	-86.2407	-181.33
0.14752	-39.8608	-38.65	-113.505	-29.6395	-89.2212	-174.438
0.14874	-40.5593	-37.579	-109.966	-31.7583	-90.3851	-178.303
0.14957	-41.3974	-38.0913	-111.526	-34.5522	-90.1526	-180.025
0.15099	-46.5199	-41.9097	-116.206	-31.246	-93.0863	-181.749
0.15207	-44.0519	-41.7701	-113.203	-30.2448	-99.1396	-183.612
0.15315	-42.3288	-41.0715	-115.461	-32.154	-96.998	-186.638
0.15455	-42.9807	-42.4685	-117.906	-34.203	-98.8605	-184.916
0.15542	-41.3974	-44.0051	-118.767	-29.9422	-101.002	-185.195
0.15738	-44.6107	-45.1693	-116.975	-31.0365	-97.6963	-188.827
0.15783	-45.4489	-42.7013	-117.603	-34.8781	-100.025	-189.2
0.15924	-40.4663	-42.0028	-114.646	-37.3229	-108.826	-188.174
0.1602	-42.7946	-42.3753	-119.419	-42.6548	-108.593	-188.733
0.16116	-41.444	-45.5418	-126.428	-41.6769	-113.995	-185.008
0.16252	-41.4906	-43.5862	-122.306	-34.8316	-116.975	-187.29
0.16364	-40.047	-48.4755	-125.846	-39.465	-117.255	-186.871
0.16472	-42.9807	-46.5198	-123.215	-41.3974	-115.205	-186.266
0.16608	-49.5467	-43.6326	-121.911	-39.3718	-114.554	-195.486
0.1672	-49.8727	-47.9169	-125.893	-38.1844	-114.786	-193.157
0.16824	-48.7551	-48.5223	-127.965	-39.6978	-114.181	-187.662
0.16943	-48.7551	-50.3851	-126.94	-42.5849	-119.489	-188.641
0.17053	-49.8259	-50.8973	-127.359	-40.6058	-119.676	-194.973
0.17223	-47.6375	-48.3826	-129.036	-41.0249	-121.911	-194.694
0.17306	-45.6352	-48.6154	-130.898	-43.9122	-127.778	-197.256
0.17442	-50.1985	-48.2428	-131.737	-42.8643	-128.989	-198.186
0.17543	-53.5048	-49.3603	-126.591	-45.8445	-126.893	-196.929
0.17692	-54.7623	-46.4734	-129.105	-47.032	-124.565	-200.608
0.17793	-50.2452	-50.1988	-131.993	-48.6154	-126.754	-199.63
0.17859	-52.2943	-50.8504	-131.783	-48.2895	-126.195	-205.823
0.18045	-50.7576	-50.1519	-132.877	-48.4757	-126.009	-205.776
0.18128	-54.9018	-50.7574	-132.319	-49.8261	-125.916	-204.101
0.1825	-52.5268	-47.5909	-132.365	-50.6177	-124.472	-209.548
0.18349	-47.6841	-49.7796	-134.6	-52.597	-127.872	-205.311
0.18475	-53.4118	-50.3851	-136.16	-56.2987	-133.226	-203.681
0.18604	-53.7378	-51.1302	-133.692	-55.1349	-132.435	-208.431
0.18725	-54.4828	-54.1567	-135.206	-57.0204	-134.624	-208.804
0.18875	-50.4315	-53.1791	-142.028	-58.6041	-133.32	-208.292
0.1895	-51.9683	-53.0858	-137.417	-56.7177	-134.856	-204.566
0.19095	-54.1566	-55.4606	-141.911	-53.6911	-136.766	-210.759
0.19187	-56.2521	-55.6005	-146.8	-53.994	-134.484	-210.061
0.19309	-56.6714	-56.5782	-140.724	-58.115	-135.601	-208.617
0.19435	-57.0903	-61.2348	-141.795	-61.5378	-138.116	-212.529
0.19559	-55.8332	-59.7913	-142.027	-59.1625	-136.021	-215.742
0.19658	-61.0484	-62.6782	-146.894	-58.208	-135.415	-213.274
0.19752	-59.0463	-63.4702	-144.752	-63.0045	-136.207	-212.202
0.19871	-59.372	-63.7958	-142.842	-63.5164	-139.792	-214.019
0.20007	-60.3034	-58.8135	-145.543	-63.4701	-139.885	-216.022
0.20119	-62.632	-58.2078	-149.315	-63.5168	-142.167	-210.946
0.20239	-63.0509	-58.4408	-144.915	-61.2582	-142.074	-216.859
0.20333	-59.5586	-59.7912	-144.845	-63.0045	-144.356	-216.208
0.20482	-63.0974	-62.4455	-146.964	-65.1931	-147.709	-218.722
0.20565	-65.1932	-59.5583	-147.848	-67.1488	-143.937	-218.909
0.20673	-64.4013	-61.4211	-150.223	-66.3804	-146.032	-224.31
0.20792	-62.8647	-62.0266	-148.686	-69.151	-147.383	-225.381
0.20944	-61.9798	-61.095	-149.874	-69.7798	-147.29	-220.445
0.21045	-64.774	-59.4653	-151.364	-69.2675	-146.219	-220.492
0.2118	-59.4186	-63.9823	-153.879	-70.9438	-145.799	-221.796
0.21334	-60.2572	-69.2442	-156.137	-72.3641	-149.804	-221.423
0.21396	-59.1392	-68.0333	-155.858	-70.5483	-153.343	-217.512
0.2152	-67.475	-63.377	-155.392	-71.526	-152.365	-222.121
0.21651	-67.5676	-65.4257	-156.789	-74.2501	-152.738	-223.099
0.2177	-65.9378	-70.967	-157.255	-74.7854	-149.571	-228.315
0.21864	-63.6564	-63.237	-160.375	-77.9989	-153.157	-228.408
0.22005	-65.3327	-64.0289	-160.957	-73.2258	-149.897	-235.765
0.22103	-68.3593	-65.519	-162.26	-76.7647	-152.225	-235.811
0.22218	-65.0997	-66.4505	-161.725	-78.5108	-154.6	-232.133
0.22367	-62.6319	-65.3328	-164.636	-79.1861	-157.907	-230.084
0.22471	-65.938	-72.8301	-166.079	-81.8173	-158.093	-232.087
0.2256	-69.4772	-72.1313	-164.752	-84.9136	-162.237	-234.741
0.22673	-73.4817	-73.6213	-165.194	-82.9115	-163.355	-236.464
0.22811	-75.6239	-72.2712	-165.427	-80.6761	-159.21	-232.599
0.22942	-72.3642	-67.5678	-167.08	-80.4899	-157.255	-238.839
0.23036	-71.0139	-71.6658	-161.026	-80.2802	-163.821	-240.748
0.2316	-71.4793	-73.9009	-168.314	-86.8928	-168.431	-241.26
0.2327	-71.7124	-71.852	-167.103	-86.0778	-171.923	-235.253
0.23387	-71.3862	-72.923	-165.474	-82.7251	-166.754	-238.745
0.23458	-72.0383	-73.9942	-170.084	-86.5435	-174.904	-242.099
0.23601	-72.5505	-70.7344	-176.044	-86.1014	-184.123	-237.768
0.23722	-73.3421	-71.5262	-175.811	-88.057	-182.168	-233.391
0.23855	-74.413	-75.2047	-173.925	-87.1024	-177.092	-234.462
0.2398	-71.5727	-73.6217	-173.67	-91.6659	-180.817	-238.327
0.24081	-71.9451	-72.3644	-181.376	-89.8729	-180.631	-244.287
0.24232	-73.9476	-73.6214	-179.071	-89.4541	-185.707	-247.361
0.24308	-71.7587	-78.1851	-182.796	-89.8264	-186.498	-242.704
0.24432	-69.9895	-75.81	-178.256	-89.2445	-186.312	-240.748
0.24547	-82.0968	-76.1362	-178.768	-93.808	-184.124	-243.123
0.24687	-75.6702	-77.0211	-182.098	-93.9477	-184.449	-247.361
0.24806	-76.2291	-82.1898	-180.607	-93.4584	-183.564	-249.968
0.24928	-75.9965	-80.1405	-181.911	-95.0418	-187.29	-244.427
0.2499	-76.6482	-78.4179	-181.073	-96.6021	-188.966	-240.655
0.2513	-75.9031	-77.6726	-180.981	-95.6706	-186.126	-241.54
0.25247	-75.2515	-85.2631	-185.846	-99.0469	-203.215	-242.797
0.2536	-74.832	-85.2631	-189.968	-97.9991	-209.269	-246.01
0.255	-83.4005	-82.7949	-189.432	-97.6959	-208.943	-251.505
0.25663	-86.008	-79.5352	-183.448	-100.583	-216.161	-248.897
0.2572	-83.9592	-80.6994	-186.941	-101.841	-220.073	-255.137
0.25842	-84.4246	-81.9103	-194.275	-99.8149	-221.376	-262.541
0.25945	-83.9126	-81.3516	-190.666	-98.2549	-217.465	-256.068
0.26039	-81.212	-82.4691	-187.337	-105.286	-213.134	-255.463
0.26219	-77.9057	-84.7041	-182.983	-101.515	-224.59	-255.369
0.26306	-82.9814	-85.4028	-185.218	-104.588	-228.78	-255.323
0.26407	-84.3782	-81.0718	-190.27	-102.399	-223.612	-255.23
0.26483	-84.6111	-83.2608	-190.107	-102.888	-229.339	-254.392
0.26676	-83.354	-78.1385	-189.13	-103.796	-226.452	-257.046
0.26779	-84.3782	-87.0793	-196.231	-108.197	-228.733	-261.703
0.26882	-84.1922	-87.5446	-198.722	-109.617	-226.452	-266.965
0.27009	-85.682	-83.4002	-193.204	-109.827	-231.435	-267.337
0.27107	-88.5225	-85.7754	-192.971	-113.575	-231.016	-259.933
0.27204	-87.9172	-84.7509	-193.623	-117.394	-226.871	-263.519
0.27362	-92.1081	-85.5888	-198.163	-115.997	-229.386	-264.45
0.27466	-88.29	-88.6158	-200.817	-119.489	-224.869	-267.244
0.27601	-92.3413	-90.5716	-198.117	-119.512	-226.452	-270.364
0.27695	-89.0815	-89.9664	-201.05	-117.859	-234.182	-272.506
0.27815	-89.2212	-92.8531	-201.26	-112.9	-238.14	-267.058
0.27943	-88.15	-86.7529	-203.262	-119.117	-242.331	-263.007
0.28028	-92.7135	-86.0081	-201.842	-121.072	-240.516	-261.749
0.2818	-93.3189	-94.6694	-207.034	-121.235	-235.486	-267.942
0.28297	-96.5319	-94.0639	-208.292	-126.73	-233.95	-271.761
0.28428	-94.2505	-88.5694	-207.267	-118.232	-239.77	-279.631
0.28467	-91.4096	-95.8337	-207.5	-124.169	-242.47	-272.134
0.28673	-92.7601	-96.9047	-205.614	-125.473	-237.582	-275.207
0.28752	-97.0909	-91.3166	-211.69	-124.868	-242.844	-273.484
0.28915	-94.39	-97.4634	-215.975	-123.261	-244.939	-275.253
0.29034	-90.1523	-98.3017	-215.788	-120.514	-244.194	-280.562
0.29078	-93.505	-97.4166	-216.464	-122.027	-241.819	-280.143
0.29213	-95.8799	-100.35	-213.181	-128.57	-244.892	-275.021
0.29316	-96.0199	-98.4411	-212.482	-129.734	-247.78	-275.998
0.29454	-94.7626	-96.5788	-214.252	-129.501	-243.542	-279.584
0.2956	-94.2502	-101.421	-220.678	-131.69	-242.75	-284.381
0.29679	-94.4368	-101.096	-211.737	-128.57	-251.785	-283.776
0.29826	-94.9955	-104.076	-187.965	-128.267	-249.131	-278.56
0.29925	-98.5346	-107.429	-187.429	-131.736	-254.625	-281.075
0.29996	-101.329	-103.936	-183.471	-131.48	-252.436	-283.636
0.30125	-101.049	-105.054	-184.333	-126.916	-249.177	-284.149
0.30306	-98.7207	-107.615	-188.617	-128.779	-253.88	-287.268
0.30437	-96.2058	-98.5811	-182.959	-131.55	-253.135	-285.731
0.30495	-102.353	-99.1399	-184.612	-132.923	-256.954	-284.288
0.30619	-100.537	-101.421	-182.261	-133.389	-253.462	-285.033
0.3072	-100.537	-97.3239	-187.802	-133.18	-255.137	-284.707
0.30862	-102.493	-101.468	-187.429	-133.971	-256.161	-289.224
0.30972	-105.147	-100.444	-193.833	-133.506	-256.255	-293.509
0.31089	-102.632	-102.12	-189.898	-134.018	-260.726	-293.602
0.31234	-100.956	-104.681	-189.106	-134.577	-265.568	-292.763
0.31303	-105.845	-106.032	-190.899	-138.465	-262.169	-289.503
0.31438	-103.47	-106.87	-190.456	-142.4	-260.865	-293.834
0.31569	-103.796	-109.058	-189.013	-140.165	-260.214	-288.479
0.31661	-106.264	-108.267	-193.041	-137.417	-262.495	-293.322
0.31797	-105.845	-108.639	-189.409	-144.798	-259.002	-291.087
0.31905	-103.098	-114.134	-189.339	-139.373	-262.961	-288.339
0.32001	-106.73	-117.859	-194.508	-142.493	-267.012	-296.861
0.32132	-107.289	-113.436	-193.46	-144.123	-267.058	-300.447
0.32251	-107.615	-113.715	-193.786	-145.729	-263.053	-301.658
0.32348	-111.34	-113.575	-199.257	-145.404	-264.637	-301.006
0.32497	-110.269	-113.296	-194.275	-144.449	-266.873	-303.986
0.32598	-116.369	-112.132	-195.066	-146.498	-266.966	-304.312
0.32713	-116.509	-111.34	-194.717	-148.617	-268.409	-306.827
0.32844	-108.732	-112.597	-201.795	-149.875	-272.553	-304.452
0.32917	-114.6	-113.436	-203.634	-149.921	-273.392	-303.241
0.33069	-114.507	-112.737	-202.703	-146.288	-278.327	-308.038
0.33179	-112.318	-112.504	-207.08	-147.732	-278.607	-308.969
0.33324	-112.83	-116.975	-209.875	-153.204	-277.629	-310.924
0.33434	-113.715	-120.188	-204.17	-154.042	-283.683	-314.463
0.33533	-116.462	-116.742	-204.682	-151.294	-284.474	-315.209
0.33634	-113.529	-115.578	-206.941	-151.318	-280.05	-312.694
0.33772	-114.6	-113.901	-201.749	-157.953	-276.697	-314.091
0.33875	-119.21	-122.19	-205.218	-161.05	-276.745	-317.164
0.33987	-122.842	-125.077	-210.806	-161.842	-278.747	-318.981
0.34132	-116.323	-119.07	-215.066	-155.904	-280.284	-315.022
0.34261	-115.717	-115.531	-209.944	-158.35	-285.918	-314.463
0.34336	-117.254	-118.511	-210.689	-160.258	-286.803	-315.022
0.3449	-113.901	-121.91	-210.037	-156.696	-287.594	-318.841
0.34559	-117.114	-122.469	-206.731	-158.139	-286.756	-327.921
0.34736	-121.259	-122.237	-212.18	-159.746	-294.486	-323.497
0.3481	-117.999	-116.556	-212.669	-162.005	-291.739	-324.801
0.34904	-113.063	-122.143	-215.067	-165.101	-291.366	-325.173
0.3503	-119.583	-124.425	-217.046	-169.176	-289.736	-324.568
0.35177	-115.438	-127.172	-220.981	-163.379	-291.226	-326.57
0.35269	-115.252	-120.746	-219.56	-163.076	-296.349	-327.502
0.35418	-120.7	-128.617	-219.095	-167.22	-297.233	-329.784
0.35517	-122.05	-124.565	-218.28	-168.105	-293.834	-333.882
0.35639	-127.591	-119.955	-218.094	-169.409	-293.88	-332.484
0.35749	-123.168	-127.173	-220.328	-169.921	-297.978	-330.389
0.35848	-124.704	-125.17	-217.954	-164.333	-298.164	-332.484
0.3599	-127.033	-123.028	-219.468	-166.032	-294.998	-334.906
0.36096	-130.06	-124.612	-218.303	-172.179	-300.027	-330.575
0.36215	-128.989	-128.337	-220.678	-172.482	-301.75	-331.74
0.36337	-127.732	-127.406	-224.52	-171.831	-298.072	-332.577
0.36454	-127.359	-131.457	-230.713	-170.526	-299.655	-339.702
0.36566	-123.075	-131.969	-231.435	-178.023	-300.493	-340.168
0.36683	-124.844	-129.408	-228.198	-178.489	-305.849	-340.168
0.36794	-128.058	-132.295	-230.038	-173.436	-310.551	-341.239
0.36918	-132.854	-132.155	-232.32	-170.689	-309.248	-336.07
0.37074	-126.474	-130.479	-229.13	-169.339	-308.829	-338.771
0.37173	-123.121	-129.688	-231.132	-176.254	-307.245	-340.354
0.37278	-129.687	-129.92	-231.341	-174.368	-309.341	-341.704
0.37411	-133.646	-136.3	-229.409	-177.279	-314.183	-344.173
0.3751	-130.106	-134.111	-228.85	-179.095	-315.068	-346.548
0.37584	-122.563	-134.67	-230.829	-180.864	-311.669	-347.712
0.37728	-127.219	-136.253	-234.648	-180.235	-310.97	-348.969
0.37848	-130.805	-132.062	-234.671	-181.958	-316.046	-352.042
0.37926	-131.643	-127.964	-234.741	-181.19	-316.978	-351.204
0.38013	-127.964	-133.273	-233.554	-175.299	-317.955	-354.929
0.38195	-133.831	-135.834	-235.532	-176.72	-318.887	-354.743
0.38344	-135.229	-138.908	-234.531	-180.258	-321.122	-355.442
0.38443	-137.231	-139.56	-238.397	-181.213	-313.95	-353.904
0.38569	-136.766	-138.07	-238.117	-181.888	-322.193	-353.579
0.38635	-137.93	-138.256	-240.981	-185.916	-326.849	-355.209
0.38794	-134.857	-133.133	-240.329	-186.01	-326.43	-357.583
0.38962	-137.091	-135.043	-239.84	-185.428	-324.522	-362.938
0.39007	-135.182	-139.746	-239.49	-185.311	-327.781	-360.937
0.39138	-138.442	-138.721	-242.448	-188.664	-323.962	-360.051
0.39276	-134.996	-135.368	-241.307	-190.224	-326.803	-361.541
0.39389	-141.702	-134.111	-242.634	-188.151	-331.925	-362.426
0.39464	-141.143	-136.905	-242.494	-188.92	-329.457	-365.453
0.39637	-134.437	-140.351	-243.006	-190.713	-333.043	-367.967
0.39712	-136.625	-143.797	-243.332	-189.525	-337.327	-369.784
0.39862	-139.793	-140.258	-244.986	-196.417	-331.273	-367.316
0.39963	-134.763	-147.01	-246.638	-193.716	-340.122	-370.529
0.40073	-135.183	-143.052	-246.406	-195.183	-360.145	-368.2
0.40192	-140.351	-138.116	-248.315	-192.273	-362.705	-369.784
0.40321	-147.616	-142.028	-246.359	-190.55	-363.264	-370.948
0.40436	-141.329	-141.981	-250.853	-199.887	-367.735	-371.833
0.40514	-140.864	-142.214	-253.088	-199.49	-368.293	-374.068
0.40659	-148.221	-145.613	-251.644	-197.512	-372.252	-377.7
0.40783	-145.427	-141.981	-250.178	-199.165	-373.09	-378.585
0.40888	-145.473	-145.334	-250.737	-197.115	-372.904	-379.609
0.40962	-147.662	-148.78	-249.572	-203.914	-369.225	-378.491
0.41159	-147.01	-147.336	-253.53	-204.31	-372.857	-379.003
0.41228	-155.299	-143.75	-257	-198.606	-377.235	-380.354
0.41359	-151.807	-142.819	-258.537	-202.82	-375.745	-385.942
0.41495	-148.826	-146.777	-256.395	-204.706	-378.119	-385.104
0.41589	-147.336	-149.711	-252.482	-203.659	-378.911	-386.64
0.41699	-149.572	-149.338	-255.835	-201.237	-377.56	-388.644
0.41846	-144.635	-153.716	-256.488	-206.638	-378.166	-387.385
0.41952	-148.267	-158.186	-256.208	-205.381	-379.889	-388.271
0.42057	-147.569	-152.691	-262.239	-203.1	-378.259	-391.251
0.42156	-149.897	-150.736	-254.764	-207.988	-385.57	-391.298
0.42307	-146.684	-151.015	-256.441	-208.78	-385.337	-390.459
0.42376	-146.358	-149.944	-259.562	-213.088	-386.92	-393.765
0.42503	-147.755	-151.248	-263.962	-210.387	-388.457	-398.236
0.42691	-154.507	-154.507	-262.286	-209.781	-388.969	-397.584
0.42751	-152.877	-154.182	-260.911	-209.292	-393.3	-394.976
0.42891	-155.019	-153.762	-263.868	-207.476	-391.763	-394.697
0.43015	-155.578	-156.556	-265.01	-215.975	-389.156	-396.327
0.43127	-149.944	-155.113	-261.447	-213.157	-389.993	-399.54
0.43187	-147.895	-150.409	-265.94	-219.537	-391.39	-400.144
0.43362	-156.137	-152.412	-255.254	-218.722	-392.88	-401.03
0.43442	-151.341	-156.556	-215.835	-216.929	-394.976	-399.353
0.43591	-149.711	-154.088	-206.545	-215.16	-392.927	-401.309
0.43704	-153.483	-154.088	-209.875	-219.513	-394.883	-403.87
0.43763	-155.16	-159.49	-211.947	-223.309	-395.628	-404.801
0.43899	-153.343	-155.765	-208.664	-222.401	-402.986	-406.851
0.4403	-157.721	-153.017	-210.177	-220.584	-397.444	-406.897
0.44163	-161.911	-156.556	-209.758	-228.431	-396.839	-410.436
0.4428	-156.789	-161.632	-210.317	-224.171	-397.211	-408.2
0.44388	-155.532	-157.86	-211.458	-220.259	-398.608	-404.894
0.4451	-160.794	-153.437	-215.346	-221.982	-403.172	-405.407
0.4459	-160.188	-162.424	-217.093	-225.544	-405.174	-410.669
0.44772	-161.446	-161.632	-215.998	-223.146	-401.728	-412.345
0.44868	-152.877	-158.326	-217.698	-226.429	-402.706	-409.225
0.44967	-150.456	-161.819	-218.163	-228.454	-406.99	-409.877
0.45059	-157.394	-161.586	-213.739	-229.805	-405.873	-407.921
0.45206	-159.77	-158.745	-210.713	-235.812	-409.738	-411.041
0.45318	-158.559	-160.422	-226.917	-232.482	-409.784	-410.715
0.45433	-158.652	-162.377	-220.888	-226.802	-411.321	-414.348
0.45529	-156.09	-161.726	-221.004	-227.826	-409.505	-416.024
0.45688	-153.995	-169.734	-223.076	-229.549	-408.434	-417.654
0.45766	-152.831	-166.056	-223.798	-230.667	-408.294	-412.951
0.45878	-159.723	-163.635	-221.073	-234.136	-407.409	-414.301
0.46037	-167.593	-163.169	-221.237	-230.038	-409.086	-415.418
0.4614	-165.451	-162.238	-219.77	-231.97	-411.647	-420.401
0.46241	-164.007	-161.911	-222.052	-231.551	-412.345	-423.009
0.46381	-167.127	-165.264	-223.448	-231.458	-415.232	-417.327
0.46496	-165.684	-169.315	-224.729	-233.903	-420.262	-420.82
0.46604	-162.005	-167.918	-228.804	-231.295	-418.026	-423.009
0.46698	-162.191	-170.666	-226.871	-240.888	-416.536	-429.622
0.46896	-164.472	-174.065	-227.756	-242.285	-416.35	-421.892
0.46944	-165.73	-173.6	-226.056	-240.958	-416.024	-421.612
0.47054	-166.569	-170.666	-230.667	-238.304	-417.84	-426.548
0.47151	-169.362	-169.456	-234.369	-238.536	-417.7	-430.925
0.47307	-167.22	-171.877	-232.645	-245.009	-421.938	-430.553
0.47401	-168.571	-172.482	-234.275	-243.589	-421.239	-431.344
0.47511	-174.484	-172.994	-231.552	-245.475	-421.845	-434.558
0.47638	-173.413	-174.159	-232.669	-248.501	-424.127	-436
0.47778	-169.083	-171.505	-233.647	-245.288	-425.384	-432.229
0.47886	-169.036	-171.132	-235.137	-244.031	-424.452	-429.389
0.48023	-171.505	-174.345	-236.464	-244.474	-426.269	-428.829
0.48134	-169.502	-176.58	-235.696	-245.708	-428.224	-433.16
0.48232	-167.593	-178.024	-236.929	-244.729	-425.524	-440.192
0.48359	-174.018	-171.411	-239.421	-245.358	-429.947	-436.652
0.48455	-175.881	-173.506	-239.56	-247.71	-430.786	-435.535
0.48595	-175.276	-177.092	-238.56	-245.452	-427.666	-438.05
0.4874	-172.482	-170.201	-242.191	-240.492	-429.016	-446.525
0.48818	-170.899	-175.137	-237.442	-245.823	-429.156	-442.613
0.48944	-171.644	-174.112	-237.559	-246.569	-434.837	-444.709
0.49034	-175.881	-174.158	-238.094	-246.964	-435.256	-442.8
0.49197	-173.18	-176.859	-244.148	-245.172	-430.274	-445.826
0.49323	-174.531	-175.881	-245.544	-247.57	-440.704	-447.642
0.49399	-177.977	-178.21	-248.851	-251.016	-434.231	-449.459
0.49502	-179.793	-179.56	-243.659	-246.079	-436.048	-445.267
0.49626	-178.256	-181.283	-241.05	-252.017	-436.233	-447.224
0.49773	-175.183	-180.771	-241.004	-250.154	-438.702	-447.922
0.4987	-175.463	-182.541	-243.681	-253.577	-439.028	-444.569
0.50014	-180.631	-180.911	-246.382	-256.604	-439.307	-445.92
0.50108	-183.192	-185.334	-243.169	-256.208	-442.427	-450.111
0.5023	-180.631	-180.258	-241.33	-252.506	-442.8	-449.971
0.50331	-176.067	-180.166	-241.75	-254.787	-446.99	-450.809
0.50471	-178.256	-183.285	-242.983	-255.37	-444.662	-448.899
0.50545	-181.982	-178.117	-246.476	-257.954	-443.032	-452.066
0.50671	-187.103	-177.651	-248.757	-262.82	-445.267	-453.743
0.50802	-183.286	-184.216	-248.082	-260.748	-447.176	-455.791
0.50919	-184.45	-185.52	-249.083	-257.745	-448.295	-456.118
0.51043	-181.423	-182.214	-250.201	-259.397	-448.807	-457.095
0.51163	-182.494	-185.055	-251.411	-258.955	-450.576	-459.377
0.51321	-185.52	-187.103	-255.113	-260.724	-448.76	-460.122
0.51374	-186.312	-188.221	-253.368	-260.911	-451.182	-460.681
0.51466	-183.472	-186.964	-253.018	-261.401	-451.88	-460.355
0.51649	-184.03	-188.874	-250.364	-264.823	-452.764	-457.142
0.51737	-186.825	-191.341	-252.413	-261.68	-454.86	-458.865
0.51861	-186.312	-194.415	-253.577	-262.215	-455.838	-460.728
0.51973	-183.379	-189.572	-251.179	-263.962	-452.765	-457.514
0.52072	-181.562	-187.43	-254.462	-263.263	-457.84	-461.1
0.5221	-182.214	-189.712	-257.628	-261.796	-453.882	-461.38
0.52313	-186.219	-189.944	-256.138	-264.358	-456.164	-464.872
0.52451	-188.454	-193.297	-253.973	-271.319	-456.351	-466.735
0.52545	-185.754	-191.249	-258.606	-267.082	-455.978	-464.965
0.52674	-182.168	-189.898	-260.795	-265.428	-457.794	-462.45
0.52802	-183.565	-187.476	-261.539	-269.247	-456.769	-472.462
0.52912	-190.27	-191.761	-261.772	-269.34	-458.26	-466.827
0.53046	-189.665	-190.131	-263.192	-270.737	-461.193	-464.825
0.53165	-187.57	-192.738	-262.541	-269.526	-459.563	-466.874
0.53264	-185.381	-193.018	-262.867	-267.524	-458.538	-469.296
0.53358	-184.31	-195.253	-262.587	-268.711	-460.448	-471.298
0.53473	-187.197	-194.694	-263.193	-274.741	-460.914	-469.389
0.53636	-188.361	-197.814	-260.632	-272.041	-461.892	-467.293
0.53719	-189.339	-197.814	-264.427	-274.3	-464.127	-473.346
0.53831	-188.035	-198.512	-267.082	-275.067	-463.195	-470.925
0.53967	-184.729	-198.373	-267.197	-270.574	-466.502	-477.305
0.54079	-189.712	-197.768	-268.082	-269.899	-469.575	-475.07
0.54198	-192.645	-197.627	-266.568	-271.994	-467.572	-477.771
0.54304	-194.228	-192.971	-268.292	-275.882	-465.198	-482.008
0.5441	-194.554	-191.202	-269.759	-276.418	-469.389	-478.841
0.54603	-197.302	-196.417	-270.83	-278.421	-470.553	-480.518
0.54672	-194.74	-194.648	-274.439	-279.817	-468.83	-481.216
0.54768	-193.762	-198.559	-274.904	-280.26	-476.002	-480.378
0.5492	-194.368	-200.375	-270.272	-279.981	-470.134	-481.683
0.55034	-197.023	-200.655	-267.733	-287.524	-470.925	-482.8
0.55124	-197.768	-202.47	-270.504	-281.447	-471.717	-482.009
0.55236	-197.674	-199.91	-273.135	-278.979	-476.933	-486.293
0.55351	-201.073	-199.769	-276.046	-286.01	-478.236	-493.603
0.55468	-203.402	-201.772	-278.56	-284.311	-476.048	-497.329
0.55565	-194.927	-206.335	-278.397	-284.497	-477.026	-489.971
0.55629	-198.419	-209.922	-275.952	-288.618	-481.589	-488.341
0.55836	-196.323	-208.151	-275.51	-288.479	-478.981	-489.087
0.5596	-194.228	-206.103	-278.024	-291.342	-480.937	-489.738
0.56043	-200.375	-205.544	-279.562	-290.457	-482.8	-492.532
0.56176	-200.608	-205.218	-281.168	-289.55	-482.241	-493.091
0.56279	-202.285	-206.335	-284.264	-291.156	-482.753	-498.586
0.56421	-204.706	-210.014	-285.406	-293.974	-483.777	-497.841
0.5649	-204.24	-205.451	-288.363	-294.532	-488.434	-498.679
0.56628	-204.845	-211.644	-285.405	-292.39	-487.27	-500.262
0.56787	-206.476	-208.291	-281.028	-294.322	-482.008	-502.776
0.56904	-202.75	-207.965	-283.263	-295.976	-488.527	-505.897
0.57009	-206.941	-210.806	-288.525	-296.744	-487.503	-504.639
0.57117	-205.963	-207.919	-288.245	-296.185	-489.832	-503.382
0.57216	-204.101	-208.757	-288.688	-299.166	-491.368	-503.801
0.57315	-205.404	-209.409	-287.687	-297.559	-492.812	-502.264
0.57459	-207.5	-211.225	-287.966	-295.486	-494.581	-504.685
0.57574	-203.914	-210.34	-291.039	-297.536	-491.88	-505.617
0.57705	-207.779	-214.671	-291.132	-301.517	-493.929	-506.223
0.57781	-212.762	-216.813	-293.764	-297.442	-498.539	-507.76
0.57912	-211.598	-210.34	-292.577	-298.653	-498.586	-506.223
0.58045	-204.566	-208.804	-292.972	-298.909	-503.801	-506.455
0.58162	-202.191	-211.644	-293.671	-302.425	-506.176	-509.622
0.58307	-202.75	-214.578	-295.114	-302.007	-504.221	-510.88
0.58406	-205.171	-214.298	-293.95	-302.962	-504.779	-514.232
0.58532	-206.802	-220.958	-295.207	-302.449	-504.825	-512.09
0.58633	-208.338	-214.484	-294.137	-307.734	-504.686	-515.676
0.58801	-212.109	-214.997	-297.979	-310.226	-511.159	-518.284
0.58826	-215.695	-215.137	-296.767	-309.132	-510.647	-516.467
0.59003	-217.093	-217.512	-297.861	-308.247	-511.997	-521.683
0.59088	-213.507	-219.281	-300.889	-308.62	-508.784	-517.631
0.59191	-207.267	-214.392	-298.024	-310.901	-504.733	-516.281
0.59317	-209.548	-212.901	-297.514	-306.315	-511.625	-516.374
0.59432	-214.578	-214.624	-300.61	-308.736	-512.881	-518.981
0.59581	-217.605	-220.305	-302.938	-305.034	-513.952	-521.31
0.5968	-212.762	-220.492	-299.306	-310.296	-508.83	-519.075
0.59795	-209.781	-221.237	-302.798	-310.901	-512.416	-512.835
0.59912	-213.227	-220.119	-305.267	-309.69	-510.181	-518.516
0.59951	-211.597	-220.585	-305.522	-311.972	-511.717	-519.401

## Sheet: Fig. 1e (top panel)
		∆V_xy (V)	∆V_xy (V)	∆V_xy (V)	∆V_xy (V)	∆V_xy (V)	∆V_xy (V)	∆V_xy (V)	∆V_xy (V)	∆V_xy (V)	∆V_xy (V)	∆V_xy (V)	∆V_xy (V)	∆V_xy (V)	∆V_xy (V)	∆V_xy (V)	∆V_xy (V)	∆V_xy (V)	∆V_xy (V)	∆V_xy (V)	∆V_xy (V)	∆V_xy (V)	∆V_xy (V)	∆V_xy (V)	∆V_xy (V)	∆V_xy (V)	∆V_xy (V)	∆V_xy (V)	∆V_xy (V)	∆V_xy (V)	∆V_xy (V)	∆V_xy (V)	∆V_xy (V)	∆V_xy (V)	∆V_xy (V)	∆V_xy (V)	∆V_xy (V)	∆V_xy (V)	∆V_xy (V)	∆V_xy (V)	∆V_xy (V)	∆V_xy (V)	∆V_xy (V)	∆V_xy (V)	∆V_xy (V)	∆V_xy (V)	∆V_xy (V)	∆V_xy (V)	∆V_xy (V)
\nu
1.56		1.304e-08	-3.306e-08	-5.122e-08	-8.4745e-08	7.311e-08	-2.049e-08	-2.049e-08	6.985e-09	1.5365e-08	-1.2105e-08	2.0955e-08	2.282e-08	-2.1885e-08	-6.985e-09	-4.005e-08	-4.655e-09	-2.328e-08	3.353e-08	-2.795e-09	-6.4725e-08	-8.382e-08	-1.07105e-07	-1.33645e-07	-1.06175e-07	-1.16415e-07	-3.73e-09	1.4905e-08	2.421e-08	2.0955e-08	-2.7005e-08	5.495e-08	-8.661e-08	-8.5675e-08	-1.32245e-07	-5.402e-08	8.3355e-08	3.8185e-08	1.816e-08	-1.1175e-08	-1.395e-09	-6.6125e-08	-4.5165e-08	1.3035e-08	1.164e-08	-1.956e-08	-3.5855e-08	1.4435e-08	1.816e-08
1.67		-6.985e-09	-6.52e-09	2.468e-08	2.4685e-08	-7.915e-09	-2.142e-08	3.865e-08	-9.8255e-08	-7.2175e-08	-2.8875e-08	-6.985e-09	-4.3305e-08	1.071e-08	-5.4015e-08	2.4675e-08	-5.635e-08	3.2595e-08	-4.5635e-08	-7.59e-08	-1.8625e-08	-3.725e-09	-3.3995e-08	9.315e-09	-2.4215e-08	-2.049e-08	-5.96e-08	-3.865e-08	1.4895e-08	-1.583e-08	-6.7055e-08	-5.029e-08	-5.7275e-08	-9.31e-09	5.169e-08	3.725e-09	-1.01985e-07	-1.234e-07	-3.632e-08	-1.956e-08	-2.934e-08	-1.2575e-08	-6.054e-08	-1.0105e-07	-1.38305e-07	-4.424e-08	-2.328e-08	-1.49e-08	-1.9095e-08
1.81		-4.284e-08	2.3755e-08	-1.164e-08	-5.076e-08	-1.08965e-07	-4.9365e-08	-2.841e-08	1.909e-08	4.61e-08	3.5855e-08	-5.4955e-08	-7.445e-09	-4.3305e-08	-5.8675e-08	-4.2835e-08	9.78e-09	-7.311e-08	-1.8625e-08	2.887e-08	-2.0025e-08	-4.8895e-08	-6.845e-08	3.6785e-08	-1.3505e-08	-9.9185e-08	-5.961e-08	-7.311e-08	1.3035e-08	-4.703e-08	-1.25265e-07	2.325e-09	-7.8695e-08	-8.149e-08	-6.333e-08	-2.2355e-08	-8.85e-09	-3.3995e-08	-1.583e-08	-3.5855e-08	-2.4215e-08	-5.4945e-08	-6.24e-08	-1.1036e-07	-7.87e-08	-1.0291e-07	-3.3065e-08	-5.0755e-08	-1.12685e-07
1.83		-1.583e-08	-7.59e-08	-1.3411e-07	-9.685e-08	-1.05705e-07	-1.02915e-07	-9.22e-08	-1.1222e-07	-7.8695e-08	-1.25725e-07	-1.50875e-07	-1.5041e-07	-7.8695e-08	-1.14555e-07	-1.2666e-07	-1.1083e-07	-8.242e-08	-6.3795e-08	-9.1735e-08	-1.1921e-07	-9.3595e-08	-4.0975e-08	-9.779e-08	-1.01515e-07	-1.09895e-07	-1.27595e-07	-1.27125e-07	-8.149e-08	-1.1223e-07	-1.13155e-07	-1.0803e-07	-9.593e-08	-7.73e-08	-9.4525e-08	-1.0384e-07	-3.772e-08	-9.2665e-08	-7.0315e-08	-9.034e-08	-1.1176e-07	-6.426e-08	-4.238e-08	-7.0315e-08	-3.2595e-08	-1.09435e-07	-1.1595e-07	-7.777e-08	-1.1595e-07
1.846		-7.0085e-08	-2.235e-08	-2.9805e-08	-5.82e-09	-5.8905e-08	-5.983e-08	3.19e-08	-7.6835e-08	-8.312e-08	-6.8215e-08	-1.0035e-07	3.6085e-08	-5.914e-08	-1.2619e-07	-7.893e-08	-5.6345e-08	-1.1013e-07	-1.3644e-07	-1.3364e-07	-2.1885e-08	-3.213e-08	-3.9585e-08	-1.77e-08	-8.382e-08	-4.8895e-08	-6.869e-08	-7.311e-08	-3.958e-08	-2.4e-10	-4.42e-09	-2.002e-08	2.189e-08	-4.284e-08	-4.9125e-08	-2.4685e-08	-3.8185e-08	-4.936e-08	-4.2845e-08	-7.45e-09	6.055e-09	-5.472e-08	1.932e-08	-5.7275e-08	-9.8955e-08	-5.1455e-08	-5.8905e-08	-6.216e-08	1.164e-08
1.86		2.66825e-07	1.5693e-07	1.22935e-07	1.74605e-07	1.93235e-07	2.2909e-07	2.07205e-07	1.5971e-07	1.72295e-07	2.2723e-07	2.46785e-07	1.9556e-07	1.83935e-07	1.84855e-07	2.06285e-07	2.4633e-07	2.09085e-07	1.9092e-07	1.96045e-07	2.1047e-07	2.021e-07	1.98835e-07	2.5984e-07	2.30505e-07	2.6915e-07	2.3329e-07	2.05355e-07	1.98835e-07	1.9418e-07	1.8347e-07	2.05355e-07	1.77885e-07	2.5798e-07	2.72415e-07	2.16065e-07	2.13275e-07	2.10945e-07	1.88125e-07	1.84405e-07	1.83935e-07	1.5693e-07	1.1874e-07	-1.816e-08	-6.6125e-08	-6.0535e-08	-3.5855e-08	-6.1e-08	-2.84e-08
1.871		-5.4945e-08	-5.775e-08	-4.6565e-08	-3.2135e-08	-5.123e-08	-7.7295e-08	-9.0805e-08	-1.1269e-07	-1.09895e-07	-8.242e-08	-7.497e-08	-4.47e-08	-4.7965e-08	-8.7075e-08	-6.938e-08	-8.289e-08	-1.13625e-07	-6.938e-08	-1.19675e-07	-9.9185e-08	-8.708e-08	-9.3135e-08	-7.87e-08	-6.8455e-08	-7.9165e-08	-1.01985e-07	-8.4745e-08	-6.892e-08	-1.2852e-07	-8.3355e-08	-8.196e-08	-7.3105e-08	-6.7985e-08	-7.5435e-08	-7.2645e-08	-8.661e-08	-6.705e-08	-6.473e-08	-8.8005e-08	-1.0757e-07	-1.17815e-07	-7.404e-08	-4.284e-08	-6.752e-08	-8.2885e-08	-1.22465e-07	-7.9165e-08	-5.961e-08
1.897		6.1005e-08	-1.5365e-08	-2.0025e-08	-2.5615e-08	-7.8695e-08	-7.7765e-08	-3.074e-08	-4.284e-08	-2.189e-08	-1.583e-08	-6.8455e-08	-8.615e-08	-5.029e-08	-7.87e-08	-1.1688e-07	-1.4342e-07	-1.4016e-07	-8.0095e-08	-1.25265e-07	-1.28525e-07	-7.1245e-08	-1.0431e-07	-6.7985e-08	-9.546e-08	-1.32245e-07	-1.12695e-07	-1.07105e-07	-8.056e-08	-1.22005e-07	-1.40625e-07	-1.0245e-07	-1.1828e-07	-1.21075e-07	-6.6125e-08	-7.6835e-08	-1.2526e-07	-4.9825e-08	-4.6565e-08	-3.12e-08	-5.9605e-08	-7.73e-08	-9.22e-08	-4.47e-08	-7.4505e-08	-1.1502e-07	-1.15955e-07	-4.7035e-08	-6.0535e-08
1.91		-9.543e-08	-7.4065e-08	-1.4016e-07	-1.7553e-07	-1.4387e-07	-1.2434e-07	-7.0295e-08	-1.25745e-07	-1.2526e-07	-1.5318e-07	-1.1921e-07	-1.04305e-07	-1.38765e-07	-1.4762e-07	-9.4525e-08	-1.04305e-07	-1.01515e-07	-1.5693e-07	-2.03495e-07	-1.872e-07	-1.22935e-07	-1.1921e-07	-1.06635e-07	-1.75555e-07	-1.383e-07	-8.987e-08	-1.3038e-07	-1.5972e-07	-1.3784e-07	-1.6065e-07	-1.41095e-07	-1.36435e-07	-1.5786e-07	-2.22585e-07	-2.23515e-07	-2.10945e-07	-1.83e-07	-1.6391e-07	-1.56e-07	-1.2433e-07	-1.3131e-07	-1.66705e-07	-1.7835e-07	-1.69035e-07	-1.33645e-07	-9.779e-08	-2.24445e-07	-2.50525e-07
1.92		-8.893e-08	-7.9175e-08	-1.53215e-07	-1.2104e-07	-1.17805e-07	-1.53185e-07	-1.00575e-07	-1.3644e-07	-1.0986e-07	-9.55e-08	-9.3115e-08	-9.732e-08	-8.2865e-08	-9.8735e-08	-9.081e-08	-9.684e-08	-6.936e-08	-6.7975e-08	-6.0045e-08	-1.03355e-07	-1.21505e-07	-1.04765e-07	-9.686e-08	-1.3411e-07	-1.21545e-07	-9.407e-08	-7.263e-08	-9.4955e-08	-9.0815e-08	-9.127e-08	-1.42485e-07	-1.4245e-07	-7.7815e-08	-9.3135e-08	-1.05245e-07	-1.46245e-07	-8.8925e-08	-1.38335e-07	-1.55095e-07	-1.4108e-07	-1.59255e-07	-1.2994e-07	-9.2665e-08	-9.8255e-08	-9.08e-08	-1.383e-07	-1.66715e-07	-1.7323e-07
	B (in T) =	-0.80013	-0.79884	-0.79753	-0.7968	-0.7959	-0.79432	-0.79322	-0.79225	-0.79099	-0.78968	-0.78871	-0.78757	-0.78617	-0.78495	-0.78396	-0.78279	-0.78146	-0.78013	-0.77882	-0.77783	-0.77716	-0.7756	-0.77436	-0.77342	-0.77179	-0.77115	-0.76972	-0.76844	-0.76759	-0.76642	-0.76518	-0.76412	-0.76288	-0.76171	-0.76042	-0.75946	-0.75817	-0.75682	-0.75615	-0.75468	-0.75365	-0.75257	-0.75131	-0.75018	-0.74889	-0.74765	-0.74639	-0.74517
	I = 10 nA
[truncated: 1,153 more columns]

## Sheet: Fig. 1e (bottom panel)
\nu	\alpha
1.56	0
1.67	1
1.81	1.18182
1.83	1.08889
1.846	1.56818
1.86	0.84615
1.871	0.675
1.897	0.95
1.91	1.09091
1.92	0.92
