# Supplementary material for: Spin-orbit coupling-enhanced valley ordering of malleable bands in twisted bilayer graphene on WSe2
Source: Nat Commun. 2023 Jul 8;14:4055. doi: 10.1038/s41467-023-39855-x (PMC10329678; doi:10.1038/s41467-023-39855-x)
Supplement: Supplementary file 3 — Source Data [file 41467_2023_39855_MOESM3_ESM.zip › Source data files/Figure 2.xlsx]

## Sheet: Fig. 2a
	B = 0.02 T	B = 0.05 T	B = 0.1 T	B = 0.2 T
\nu	n_H (m^-2)	n_H (m^-2)	n_H (m^-2)	n_H (m^-2)
-0.20513	-3711730000000000	-3802540000000000	-3908910000000000	-3604890000000000
-0.19231	-3720020000000000	-3819870000000000	-3930920000000000	-3603330000000000
-0.17949	-3830240000000000	-3844400000000000	-3912580000000000	-3590220000000000
-0.16667	-3892500000000000	-3833890000000000	-3844450000000000	-3567330000000000
-0.15385	-3892630000000000	-3802540000000000	-3835650000000000	-3558250000000000
-0.14103	-3901740000000000	-3724940000000000	-3837390000000000	-3544720000000000
-0.12821	-3947580000000000	-3705200000000000	-3862130000000000	-3563550000000000
-0.11538	-3975700000000000	-3751590000000000	-3923540000000000	-3621240000000000
-0.10256	-4042690000000000	-3837420000000000	-4019470000000000	-3744900000000000
-0.08974	-4301890000000000	-3971890000000000	-4198520000000000	-3950360000000000
-0.07692	-4934470000000000	-4232410000000000	-4464380000000000	-4316220000000000
-0.0641	-5745540000000000	-4624350000000000	-4832150000000000	-4868590000000000
-0.05128	-7049400000000000	-5418950000000000	-5493490000000000	-5851840000000000
-0.03846	-9269560000000000	-6875990000000000	-6814510000000000	-7713670000000000
-0.02564	-1.56799e+16	-9776930000000000	-9811150000000000	-1.20526e+16
-0.01282	-7.29288e+16	-1.80782e+16	-1.91085e+16	-2.99588e+16
0	3.42372e+16	-4.16667e+18	-1.04866e+18	6.03486e+16
0.01282	1.56799e+16	1.86411e+16	2.06618e+16	1.50604e+16
0.02564	1.05512e+16	1.00103e+16	1.02676e+16	8586050000000000
0.03846	7456450000000000	6898450000000000	6792370000000000	5985410000000000
0.05128	5825060000000000	5223220000000000	5093230000000000	4634570000000000
0.0641	4571220000000000	4253780000000000	4183790000000000	3877320000000000
0.07692	3778720000000000	3715020000000000	3644020000000000	3432310000000000
0.08974	3302600000000000	3418290000000000	3305180000000000	3150640000000000
0.10256	3106900000000000	3251380000000000	3109160000000000	2977830000000000
0.11538	3050420000000000	3132390000000000	3008800000000000	2890120000000000
0.12821	2990570000000000	3050390000000000	2964150000000000	2861520000000000
0.14103	3056010000000000	3010970000000000	2965220000000000	2887130000000000
0.15385	3106830000000000	3013120000000000	2998070000000000	2949560000000000
0.16667	3147580000000000	3081770000000000	3057060000000000	3034390000000000
0.17949	3189590000000000	3187150000000000	3127720000000000	3116680000000000
0.19231	3276800000000000	3315640000000000	3220190000000000	3212770000000000
0.20513	3362150000000000	3443580000000000	3332760000000000	3316950000000000
0.21795	3532050000000000	3542490000000000	3454930000000000	3423210000000000
0.23077	3703570000000000	3634570000000000	3598680000000000	3538740000000000
0.24359	3761720000000000	3741560000000000	3728240000000000	3661530000000000
0.25641	3795710000000000	3887190000000000	3858590000000000	3788880000000000
0.26923	3856790000000000	4032980000000000	3992630000000000	3912580000000000
0.28205	3956850000000000	4181750000000000	4126220000000000	4031990000000000
0.29487	4173400000000000	4355420000000000	4251680000000000	4150700000000000
0.30769	4391940000000000	4500300000000000	4366770000000000	4272250000000000
0.32051	4583940000000000	4578910000000000	4483470000000000	4396510000000000
0.33333	4793500000000000	4639690000000000	4604050000000000	4517250000000000
0.34615	4993190000000000	4712670000000000	4728630000000000	4634560000000000
0.35897	5130600000000000	4793460000000000	4843300000000000	4755410000000000
0.37179	5178130000000000	4922850000000000	4948990000000000	4887000000000000
0.38462	5326080000000000	5102520000000000	5053330000000000	5009580000000000
0.39744	5360090000000000	5269180000000000	5200610000000000	5125900000000000
0.41026	5411980000000000	5425990000000000	5339630000000000	5256000000000000
0.42308	5745570000000000	5599860000000000	5497110000000000	5387650000000000
0.4359	6056700000000000	5722090000000000	5664120000000000	5516970000000000
0.44872	5928300000000000	5841620000000000	5789200000000000	5633700000000000
0.46154	6145470000000000	5899130000000000	5874340000000000	5767320000000000
0.47436	6213740000000000	5915770000000000	5953550000000000	5905380000000000
0.48718	6330970000000000	6026280000000000	6026260000000000	6048000000000000
0.5	6477660000000000	6149980000000000	6131980000000000	6174870000000000
0.51282	6605160000000000	6297730000000000	6269470000000000	6281230000000000
0.52564	6631260000000000	6364610000000000	6359780000000000	6398600000000000
0.53846	6737820000000000	6452740000000000	6452750000000000	6520470000000000
0.55128	6684130000000000	6647040000000000	6533150000000000	6636520000000000
0.5641	6631300000000000	6754080000000000	6584440000000000	6745940000000000
0.57692	6847810000000000	6786850000000000	6684110000000000	6870260000000000
0.58974	7139200000000000	6932680000000000	6842220000000000	6996290000000000
0.60256	7326260000000000	7013840000000000	6978840000000000	7145280000000000
0.61538	7557240000000000	7219070000000000	7090930000000000	7259690000000000
0.62821	8144250000000000	7489790000000000	7212870000000000	7381070000000000
0.64103	8305470000000000	7695940000000000	7371330000000000	7513270000000000
0.65385	7731360000000000	7839790000000000	7550460000000000	7639860000000000
0.66667	7423530000000000	7943710000000000	7695940000000000	7788820000000000
0.67949	7951270000000000	8112730000000000	7869190000000000	7936200000000000
0.69231	8559790000000000	8191960000000000	8019660000000000	8069810000000000
0.70513	8971710000000000	8289080000000000	8152150000000000	8195950000000000
0.71795	9927280000000000	8559740000000000	8248330000000000	8309620000000000
0.73077	1.04857e+16	8665850000000000	8363480000000000	8434950000000000
0.74359	1.07545e+16	8683790000000000	8430700000000000	8542320000000000
0.75641	1.06185e+16	8701830000000000	8568500000000000	8643540000000000
0.76923	1.04206e+16	8886170000000000	8765470000000000	8710880000000000
0.78205	1.06861e+16	9197970000000000	8848690000000000	8788450000000000
0.79487	1.04857e+16	9341380000000000	8952560000000000	8900340000000000
0.80769	1.11848e+16	9467890000000000	9088370000000000	8990970000000000
0.82051	1.24275e+16	9597900000000000	9177870000000000	9054050000000000
0.83333	1.22461e+16	9489340000000000	9258920000000000	9152840000000000
0.84615	1.14912e+16	9467890000000000	9372700000000000	9253800000000000
0.85897	1.10376e+16	9619910000000000	9532470000000000	9336200000000000
0.87179	1.023e+16	9892180000000000	9675370000000000	9336200000000000
0.88462	9754160000000000	1.0255e+16	9708980000000000	9325820000000000
0.89744	9586870000000000	1.04335e+16	9653110000000000	9351790000000000
0.91026	9532440000000000	1.04335e+16	9664240000000000	9393670000000000
0.92308	9697770000000000	1.0512e+16	9765490000000000	9435940000000000
0.9359	9868940000000000	1.05916e+16	9834190000000000	9473240000000000
0.94872	1.05516e+16	1.04335e+16	9822670000000000	9467890000000000
0.96154	1.11107e+16	1.0255e+16	9686560000000000	9505440000000000
0.97436	1.12598e+16	9845740000000000	9575980000000000	9532450000000000
0.98718	1.10375e+16	9686570000000000	9414780000000000	9597880000000000
1	1.03563e+16	9489320000000000	9320620000000000	9608880000000000
1.01282	9532470000000000	9404220000000000	9330980000000000	9586920000000000
1.02564	9320620000000000	9425370000000000	9362230000000000	9658660000000000
1.03846	8876760000000000	9467900000000000	9393680000000000	9782570000000000
1.05128	8647980000000000	9619920000000000	9414750000000000	9863080000000000
1.0641	8388550000000000	9686570000000000	9532440000000000	9939060000000000
1.07692	8305500000000000	9597890000000000	9619900000000000	1.00522e+16
1.08974	8346810000000000	9686570000000000	9788260000000000	1.02237e+16
1.10256	8144220000000000	9619910000000000	1.00222e+16	1.03691e+16
1.11538	8027320000000000	9822690000000000	1.02175e+16	1.04923e+16
1.12821	8346860000000000	1.02299e+16	1.02801e+16	1.0605e+16
1.14103	8876830000000000	1.0512e+16	1.04857e+16	1.07546e+16
1.15385	9754190000000000	1.07271e+16	1.06725e+16	1.09084e+16
1.16667	1.03563e+16	1.0866e+16	1.07134e+16	1.10376e+16
1.17949	1.04205e+16	1.08379e+16	1.07546e+16	1.11773e+16
1.19231	1.11107e+16	1.09226e+16	1.07961e+16	1.12825e+16
1.20513	1.18149e+16	1.11847e+16	1.08942e+16	1.13206e+16
1.21795	1.1413e+16	1.13359e+16	1.1096e+16	1.13206e+16
1.23077	1.15704e+16	1.16185e+16	1.12146e+16	1.14053e+16
1.24359	1.20698e+16	1.19156e+16	1.11997e+16	1.14912e+16
1.25641	1.19837e+16	1.18818e+16	1.13206e+16	1.15784e+16
1.26923	1.25203e+16	1.18483e+16	1.14598e+16	1.1667e+16
1.28205	1.23361e+16	1.17159e+16	1.17651e+16	1.179e+16
1.29487	1.23361e+16	1.19156e+16	1.20699e+16	1.1941e+16
1.30769	1.24275e+16	1.18818e+16	1.22999e+16	1.21573e+16
1.32051	1.29055e+16	1.21573e+16	1.2264e+16	1.23361e+16
1.33333	1.23362e+16	1.25955e+16	1.2318e+16	1.24737e+16
1.34615	1.27099e+16	1.29055e+16	1.22104e+16	1.26239e+16
1.35897	1.40984e+16	1.30257e+16	1.22461e+16	1.27196e+16
1.37179	1.53919e+16	1.30663e+16	1.22999e+16	1.28659e+16
1.38462	1.7296e+16	1.32312e+16	1.23543e+16	1.30663e+16
1.39744	1.84363e+16	1.31071e+16	1.25577e+16	1.33682e+16
1.41026	1.66111e+16	1.33152e+16	1.28856e+16	1.35957e+16
1.42308	1.52519e+16	1.35299e+16	1.32941e+16	1.37856e+16
1.4359	1.55343e+16	1.37069e+16	1.37743e+16	1.39229e+16
1.44872	1.61319e+16	1.37517e+16	1.40748e+16	1.41341e+16
1.46154	1.58274e+16	1.35737e+16	1.4463e+16	1.423e+16
1.47436	1.56797e+16	1.38883e+16	1.4488e+16	1.4401e+16
1.48718	1.56793e+16	1.4364e+16	1.48998e+16	1.48339e+16
1.5	1.72958e+16	1.55343e+16	1.55344e+16	1.53216e+16
1.51282	2.12365e+16	1.68445e+16	1.61009e+16	1.56649e+16
1.52564	2.3967e+16	1.88084e+16	1.67772e+16	1.59478e+16
1.53846	2.89258e+16	2.162e+16	1.75493e+16	1.62569e+16
1.55128	5.08399e+16	2.35632e+16	1.85179e+16	1.65129e+16
1.5641	1.52513e+17	2.6214e+16	1.94631e+16	1.67603e+16
1.57692	-8.38926e+17	3.0615e+16	2.08671e+16	1.70672e+16
1.58974	-9.86894e+16	3.91982e+16	2.24895e+16	1.75861e+16
1.60256	-3.22622e+16	5.447e+16	2.34318e+16	1.83759e+16
1.61538	-1.95078e+16	1.16509e+17	2.49659e+16	1.92841e+16
1.62821	-1.4218e+16	-5.99233e+17	2.75035e+16	2.01406e+16
1.64103	-1.28071e+16	-1.44636e+17	3.15359e+16	2.121e+16
1.65385	-1.17322e+16	-7.62604e+16	3.6792e+16	2.231e+16
1.66667	-9811150000000000	-4.46199e+16	4.36904e+16	2.36631e+16
1.67949	-7913710000000000	-3.30258e+16	5.4827e+16	2.55359e+16
1.69231	-6684120000000000	-2.49659e+16	7.76716e+16	2.68005e+16
1.70513	-6100770000000000	-2.07638e+16	1.25202e+17	2.77308e+16
1.71795	-5745600000000000	-1.75493e+16	2.706e+17	2.88763e+16
1.73077	-5464860000000000	-1.50332e+16	-8.3887e+17	3.01747e+16
1.74359	-5326080000000000	-1.36178e+16	-2.54198e+17	3.18351e+16
1.75641	-5377280000000000	-1.29055e+16	-1.95081e+17	3.27679e+16
1.76923	-5725990000000000	-1.32731e+16	-1.99725e+17	3.18956e+16
1.78205	-7078940000000000	-1.71896e+16	-4.19463e+18	2.9382e+16
1.79487	-1.11847e+16	-3.30258e+16	9.98626e+16	2.47451e+16
1.80769	-3.35543e+16	1.04859e+17	3.35542e+16	1.8662e+16
1.82051	2.79623e+16	1.60088e+16	1.58574e+16	1.33682e+16
1.83333	1.05516e+16	8648010000000000	9799710000000000	9834160000000000
1.84615	7139230000000000	6158980000000000	7200450000000000	7792440000000000
1.85897	6260140000000000	5165360000000000	5966270000000000	6789590000000000
1.87179	8264630000000000	4788020000000000	5425980000000000	6338150000000000
1.88462	-1.04857e+17	4624350000000000	5226510000000000	6152230000000000
1.89744	-6932740000000000	4619290000000000	5194170000000000	6100760000000000
1.91026	4.30189e+16	4675900000000000	5213520000000000	6080860000000000
1.92308	4415040000000000	4744680000000000	5220010000000000	6083070000000000
1.9359	4497940000000000	4854510000000000	5259270000000000	6078650000000000
1.94872	4752690000000000	4987260000000000	5346400000000000	6078670000000000
1.96154	5038090000000000	5127540000000000	5447130000000000	6078660000000000
1.97436	5359980000000000	5289140000000000	5507930000000000	6050190000000000
1.98718	5447100000000000	5363520000000000	5518790000000000	5968390000000000
2	5518760000000000	5447100000000000	5536980000000000	5897070000000000
2.01282	5500550000000000	5468350000000000	5518800000000000	5823390000000000
2.02564	5464720000000000	5425910000000000	5443590000000000	5731860000000000
2.03846	5394440000000000	5418950000000000	5356670000000000	5637480000000000
2.05128	5411960000000000	5398080000000000	5262580000000000	5564560000000000
2.0641	5482460000000000	5418950000000000	5220030000000000	5502500000000000
2.07692	5518760000000000	5461280000000000	5216770000000000	5457750000000000
2.08974	5573640000000000	5570010000000000	5262600000000000	5425990000000000
2.10256	5686990000000000	5607390000000000	5322710000000000	5410250000000000
2.11538	5482460000000000	5584840000000000	5405000000000000	5420730000000000
2.12821	5194270000000000	5592340000000000	5493500000000000	5448890000000000
2.14103	5099340000000000	5683260000000000	5581190000000000	5504310000000000
2.15385	5276040000000000	5777190000000000	5622370000000000	5588660000000000
2.16667	5555310000000000	5857870000000000	5671790000000000	5681390000000000
2.17949	5706460000000000	5924200000000000	5718180000000000	5785230000000000
2.19231	5866070000000000	6052420000000000	5781220000000000	5905350000000000
2.20513	5745490000000000	6105210000000000	5862010000000000	6011160000000000
2.21795	5765440000000000	6087490000000000	5945120000000000	6102990000000000
2.23077	5765360000000000	6131950000000000	6056760000000000	6183980000000000
2.24359	5611040000000000	6222990000000000	6168040000000000	6276520000000000
2.25641	5629870000000000	6442820000000000	6283550000000000	6367030000000000
2.26923	5805290000000000	6710820000000000	6423080000000000	6470140000000000
2.28205	6168090000000000	6898500000000000	6568950000000000	6620820000000000
2.29487	6528030000000000	6990470000000000	6636510000000000	6781370000000000
2.30769	6605160000000000	6955690000000000	6732380000000000	6912700000000000
2.32051	6528060000000000	7013840000000000	6892830000000000	7025620000000000
2.33333	6428020000000000	7108940000000000	6996310000000000	7169720000000000
2.34615	6657580000000000	7169700000000000	7067030000000000	7326260000000000
2.35897	7108940000000000	7397310000000000	7219070000000000	7469780000000000
2.37179	8144220000000000	7625960000000000	7403850000000000	7650320000000000
2.38462	9986420000000000	7724260000000000	7605230000000000	7869190000000000
2.39744	1.19836e+16	7767180000000000	7817870000000000	8108810000000000
2.41026	1.24274e+16	7752840000000000	8050450000000000	8317860000000000
2.42308	1.23362e+16	7943720000000000	8264590000000000	8507670000000000
2.4359	1.23361e+16	8355150000000000	8516310000000000	8706340000000000
2.44872	1.21573e+16	8388570000000000	8811500000000000	8886180000000000
2.46154	1.37518e+16	8240250000000000	9167830000000000	9103150000000000
2.47436	1.90648e+16	8338540000000000	9708960000000000	9367450000000000
2.48718	2.79617e+16	8577270000000000	1.03435e+16	9630940000000000
2.5	3.16552e+16	9137840000000000	1.07822e+16	9944930000000000

## Sheet: Fig. 2d
	T = 1.5 K	T = 2 K	T = 3 K	T = 5 K	T = 8 K
\nu	n_H (m^-2)	n_H (m^-2)	n_H (m^-2)	n_H (m^-2)	n_H (m^-2)
-0.20513	-3960560000000000	-3802540000000000	-3876400000000000	-3819920000000000	-3923510000000000
-0.19231	-3960560000000000	-3819870000000000	-3894370000000000	-3795700000000000	-3912510000000000
-0.17949	-3912510000000000	-3844400000000000	-3919820000000000	-3788840000000000	-3912560000000000
-0.16667	-3916240000000000	-3833890000000000	-3887150000000000	-3799110000000000	-3890780000000000
-0.15385	-3819920000000000	-3802540000000000	-3775200000000000	-3788840000000000	-3858550000000000
-0.14103	-3744890000000000	-3724940000000000	-3778630000000000	-3809580000000000	-3830360000000000
-0.12821	-3731610000000000	-3705200000000000	-3851510000000000	-3862170000000000	-3844450000000000
-0.11538	-3768470000000000	-3751590000000000	-3956900000000000	-3908940000000000	-3883580000000000
-0.10256	-3862130000000000	-3837420000000000	-4072140000000000	-4009850000000000	-3994580000000000
-0.08974	-3998360000000000	-3971890000000000	-4232350000000000	-4161010000000000	-4211140000000000
-0.07692	-4219670000000000	-4232410000000000	-4549160000000000	-4429040000000000	-4588970000000000
-0.0641	-4614180000000000	-4624350000000000	-5096380000000000	-4854520000000000	-5047320000000000
-0.05128	-5482740000000000	-5418950000000000	-6052330000000000	-5577470000000000	-5729950000000000
-0.03846	-7049240000000000	-6875990000000000	-7724440000000000	-6797910000000000	-6932740000000000
-0.02564	-1.03563e+16	-9776930000000000	-1.12451e+16	-9198210000000000	-9300040000000000
-0.01282	-1.94172e+16	-1.80782e+16	-2.42436e+16	-1.61942e+16	-1.58276e+16
0	--	-4.16667e+18	6.26002e+16	-1.04831e+17	-8.38701e+16
0.01282	1.76235e+16	1.86411e+16	1.45633e+16	2.19591e+16	2.34311e+16
0.02564	9258980000000000	1.00103e+16	8738080000000000	1.02799e+16	1.04076e+16
0.03846	6502690000000000	6898450000000000	6393860000000000	6831050000000000	6819870000000000
0.05128	5053280000000000	5223220000000000	5047160000000000	5108710000000000	5242760000000000
0.0641	4173340000000000	4253780000000000	4206830000000000	4173340000000000	4373570000000000
0.07692	3637700000000000	3715020000000000	3663110000000000	3640830000000000	3851460000000000
0.08974	3344680000000000	3418290000000000	3328750000000000	3352720000000000	3524580000000000
0.10256	3172690000000000	3251380000000000	3153600000000000	3216480000000000	3331450000000000
0.11538	3050420000000000	3132390000000000	3054830000000000	3120760000000000	3204210000000000
0.12821	3010970000000000	3050390000000000	3013150000000000	3070470000000000	3151250000000000
0.14103	3028360000000000	3010970000000000	3008830000000000	3061500000000000	3158350000000000
0.15385	3045930000000000	3013120000000000	3041540000000000	3086300000000000	3179920000000000
0.16667	3106880000000000	3081770000000000	3104570000000000	3127720000000000	3226370000000000
0.17949	3201760000000000	3187150000000000	3182290000000000	3189570000000000	3305200000000000
0.19231	3336750000000000	3315640000000000	3297380000000000	3269110000000000	3418290000000000
0.20513	3452050000000000	3443580000000000	3421080000000000	3355400000000000	3536480000000000
0.21795	3536510000000000	3542490000000000	3539500000000000	3449210000000000	3628240000000000
0.23077	3631440000000000	3634570000000000	3647210000000000	3575680000000000	3748220000000000
0.24359	3751590000000000	3741560000000000	3751620000000000	3705180000000000	3876390000000000
0.25641	3894430000000000	3887190000000000	3855060000000000	3795740000000000	3986920000000000
0.26923	4029110000000000	4032980000000000	4002200000000000	3945730000000000	4080070000000000
0.28205	4185920000000000	4181750000000000	4112040000000000	4108020000000000	4173420000000000
0.29487	4306220000000000	4355420000000000	4190110000000000	4262480000000000	4249530000000000
0.30769	4443090000000000	4500300000000000	4297450000000000	4378160000000000	4364510000000000
0.32051	4568930000000000	4578910000000000	4443090000000000	4471520000000000	4485880000000000
0.33333	4634560000000000	4639690000000000	4578900000000000	4573920000000000	4583940000000000
0.34615	4696830000000000	4712670000000000	4681110000000000	4681110000000000	4681120000000000
0.35897	4782520000000000	4793460000000000	4837690000000000	4771650000000000	4766210000000000
0.37179	4899850000000000	4922850000000000	5011080000000000	4899850000000000	4882740000000000
0.38462	5071660000000000	5102520000000000	5159000000000000	5065550000000000	5047280000000000
0.39744	5210300000000000	5269180000000000	5282480000000000	5262570000000000	5203820000000000
0.41026	5309230000000000	5425990000000000	5398050000000000	5425970000000000	5282450000000000
0.42308	5425990000000000	5599860000000000	5475580000000000	5584910000000000	5411970000000000
0.4359	5570100000000000	5722090000000000	5629920000000000	5645080000000000	5504300000000000
0.44872	5722080000000000	5841620000000000	5801230000000000	5722080000000000	5645050000000000
0.46154	5801230000000000	5899130000000000	5940920000000000	5817320000000000	5777240000000000
0.47436	5899130000000000	5915770000000000	6000420000000000	5890850000000000	5849750000000000
0.48718	5966260000000000	6026280000000000	6034940000000000	5966270000000000	5940900000000000
0.5	6052350000000000	6149980000000000	6186250000000000	6026280000000000	6043610000000000
0.51282	6186250000000000	6297730000000000	6269480000000000	6123040000000000	6087500000000000
0.52564	6278870000000000	6364610000000000	6278870000000000	6204560000000000	6140990000000000
0.53846	6393720000000000	6452740000000000	6354980000000000	6316690000000000	6177160000000000
0.55128	6502760000000000	6647040000000000	6413270000000000	6442830000000000	6250800000000000
0.5641	6584420000000000	6754080000000000	6512860000000000	6543340000000000	6423100000000000
0.57692	6743200000000000	6786850000000000	6775890000000000	6657580000000000	6626040000000000
0.58974	6842210000000000	6932680000000000	6990460000000000	6710850000000000	6754070000000000
0.60256	6978820000000000	7013840000000000	7061060000000000	6743210000000000	6732390000000000
0.61538	7084950000000000	7219070000000000	7049200000000000	6831070000000000	6668170000000000
0.62821	7319860000000000	7489790000000000	7096940000000000	6944170000000000	6775890000000000
0.64103	7476440000000000	7695940000000000	7281750000000000	7096900000000000	6875870000000000
0.65385	7598350000000000	7839790000000000	7530130000000000	7307110000000000	7061070000000000
0.66667	7839780000000000	7943710000000000	7796070000000000	7436680000000000	7269110000000000
0.67949	8191960000000000	8112730000000000	8065920000000000	7489800000000000	7371310000000000
0.69231	8542310000000000	8191960000000000	8224080000000000	7612140000000000	7345490000000000
0.70513	8774630000000000	8289080000000000	8305510000000000	7767200000000000	7410380000000000
0.71795	9058930000000000	8559740000000000	8473280000000000	7695940000000000	7503160000000000
0.73077	9118010000000000	8665850000000000	8683820000000000	7710080000000000	7449860000000000
0.74359	9098210000000000	8683790000000000	8719920000000000	7810570000000000	7397300000000000
0.75641	9118020000000000	8701830000000000	8774640000000000	7913740000000000	7410400000000000
0.76923	9177860000000000	8886170000000000	8962140000000000	8144240000000000	7436670000000000
0.78205	9177840000000000	9197970000000000	8981300000000000	8224070000000000	7503190000000000
0.79487	9177840000000000	9341380000000000	8886170000000000	8338510000000000	7570920000000000
0.80769	9078520000000000	9467890000000000	8923980000000000	8422250000000000	7738530000000000
0.82051	9299990000000000	9597900000000000	9058940000000000	8456210000000000	7854440000000000
0.83333	9383170000000000	9489340000000000	9137880000000000	8439190000000000	7869180000000000
0.84615	9467890000000000	9467890000000000	9383170000000000	8371820000000000	7825140000000000
0.85897	9731490000000000	9619910000000000	9446580000000000	8405360000000000	7869200000000000
0.87179	1.00342e+16	9892180000000000	9425350000000000	8559750000000000	7943730000000000
0.88462	1.01311e+16	1.0255e+16	9532460000000000	8507670000000000	7943710000000000
0.89744	1.02299e+16	1.04335e+16	9868910000000000	8507680000000000	8065930000000000
0.91026	1.05384e+16	1.04335e+16	1.01067e+16	8648020000000000	8128450000000000
0.92308	1.06454e+16	1.0512e+16	1.01557e+16	8793050000000000	8191950000000000
0.9359	1.03819e+16	1.05916e+16	1.01067e+16	8830090000000000	8097070000000000
0.94872	1.0255e+16	1.04335e+16	9915560000000000	8738100000000000	8112730000000000
0.96154	1.023e+16	1.0255e+16	9576010000000000	8774620000000000	8065930000000000
0.97436	1.00342e+16	9845740000000000	9446590000000000	8867420000000000	7958780000000000
0.98718	9754160000000000	9686570000000000	9299960000000000	8830090000000000	8065930000000000
1	9619930000000000	9489320000000000	9425350000000000	8701830000000000	8224070000000000
1.01282	9576000000000000	9404220000000000	9510860000000000	8756340000000000	8355120000000000
1.02564	9664240000000000	9425370000000000	9575990000000000	8756330000000000	8388540000000000
1.03846	9776870000000000	9467900000000000	9664240000000000	8830070000000000	8490440000000000
1.05128	9939060000000000	9619920000000000	9664240000000000	8981340000000000	8594850000000000
1.0641	1.02051e+16	9686570000000000	9619910000000000	9058910000000000	8612490000000000
1.07692	1.03308e+16	9597890000000000	9799730000000000	9058910000000000	8648010000000000
1.08974	1.02801e+16	9686570000000000	1.00582e+16	9078540000000000	8701850000000000
1.10256	1.01067e+16	9619910000000000	1.02801e+16	9279390000000000	8793060000000000
1.11538	1.01803e+16	9822690000000000	1.04596e+16	9446570000000000	8886220000000000
1.12821	1.03563e+16	1.02299e+16	1.06997e+16	9642030000000000	9019980000000000
1.14103	1.04857e+16	1.0512e+16	1.081e+16	1.01067e+16	9098240000000000
1.15385	1.06184e+16	1.07271e+16	1.06185e+16	1.04596e+16	9197990000000000
1.16667	1.10376e+16	1.0866e+16	1.0512e+16	1.05916e+16	9320620000000000
1.17949	1.15545e+16	1.08379e+16	1.06997e+16	1.06454e+16	9467920000000000
1.19231	1.15227e+16	1.09226e+16	1.07822e+16	1.06454e+16	9642060000000000
1.20513	1.14598e+16	1.11847e+16	1.09226e+16	1.06184e+16	9575990000000000
1.21795	1.14912e+16	1.13359e+16	1.1096e+16	1.07271e+16	9642030000000000
1.23077	1.17159e+16	1.16185e+16	1.11254e+16	1.081e+16	9845740000000000
1.24359	1.16508e+16	1.19156e+16	1.1275e+16	1.08942e+16	1.01803e+16
1.25641	1.17159e+16	1.18818e+16	1.13053e+16	1.1096e+16	1.04857e+16
1.26923	1.23e+16	1.18483e+16	1.15228e+16	1.1096e+16	1.06997e+16
1.28205	1.2446e+16	1.17159e+16	1.16185e+16	1.12147e+16	1.09512e+16
1.29487	1.2483e+16	1.19156e+16	1.16833e+16	1.14285e+16	1.10086e+16
1.30769	1.26715e+16	1.18818e+16	1.20873e+16	1.15864e+16	1.07546e+16
1.32051	1.29453e+16	1.21573e+16	1.2018e+16	1.14598e+16	1.05384e+16
1.33333	1.29453e+16	1.25955e+16	1.2018e+16	1.14286e+16	1.03563e+16
1.34615	1.33152e+16	1.29055e+16	1.24459e+16	1.16832e+16	1.04335e+16
1.35897	1.34432e+16	1.30257e+16	1.26715e+16	1.19156e+16	1.05384e+16
1.37179	1.34864e+16	1.30663e+16	1.25578e+16	1.19156e+16	1.06454e+16
1.38462	1.34432e+16	1.32312e+16	1.27486e+16	1.17817e+16	1.06997e+16
1.39744	1.32312e+16	1.31071e+16	1.27486e+16	1.18149e+16	1.09226e+16
1.41026	1.34432e+16	1.33152e+16	1.25203e+16	1.18818e+16	1.1155e+16
1.42308	1.34865e+16	1.35299e+16	1.24459e+16	1.19156e+16	1.10376e+16
1.4359	1.39345e+16	1.37069e+16	1.271e+16	1.19495e+16	1.10376e+16
1.44872	1.4218e+16	1.37517e+16	1.29854e+16	1.19837e+16	1.09511e+16
1.46154	1.46653e+16	1.35737e+16	1.34002e+16	1.2018e+16	1.09226e+16
1.47436	1.50873e+16	1.38883e+16	1.39809e+16	1.19837e+16	1.10667e+16
1.48718	1.55344e+16	1.4364e+16	1.48208e+16	1.18483e+16	1.11254e+16
1.5	1.67771e+16	1.55343e+16	1.55344e+16	1.18149e+16	1.1096e+16
1.51282	1.87245e+16	1.68445e+16	1.57089e+16	1.19156e+16	1.09798e+16
1.52564	2.09713e+16	1.88084e+16	1.63202e+16	1.2264e+16	1.10667e+16
1.53846	2.39675e+16	2.162e+16	1.7623e+16	1.2483e+16	1.10376e+16
1.55128	2.75941e+16	2.35632e+16	1.9878e+16	1.25203e+16	1.13359e+16
1.5641	3.52462e+16	2.6214e+16	2.30454e+16	1.23725e+16	1.14912e+16
1.57692	4.03299e+16	3.0615e+16	2.74135e+16	1.2264e+16	1.13975e+16
1.58974	5.30921e+16	3.91982e+16	3.35542e+16	1.21222e+16	1.13053e+16
1.60256	8.2239e+16	5.447e+16	4.5099e+16	1.23e+16	1.14286e+16
1.61538	2.20739e+17	1.16509e+17	6.0787e+16	1.25203e+16	1.16508e+16
1.62821	-2.62142e+17	-5.99233e+17	9.53267e+16	1.27875e+16	1.17159e+16
1.64103	-7.35831e+16	-1.44636e+17	2.46724e+17	1.29453e+16	1.15545e+16
1.65385	-4.03299e+16	-7.62604e+16	-2.79617e+17	1.29055e+16	1.15227e+16
1.66667	-2.85326e+16	-4.46199e+16	-7.62604e+16	1.27099e+16	1.15545e+16
1.67949	-2.30454e+16	-3.30258e+16	-3.91987e+16	1.29453e+16	1.15228e+16
1.69231	-1.88084e+16	-2.49659e+16	-2.72357e+16	1.31896e+16	1.13359e+16
1.70513	-1.59478e+16	-2.07638e+16	-2.20751e+16	1.34864e+16	1.1096e+16
1.71795	-1.51419e+16	-1.75493e+16	-1.89787e+16	1.41699e+16	1.081e+16
1.73077	-1.44133e+16	-1.50332e+16	-1.67771e+16	1.53076e+16	1.05916e+16
1.74359	-1.29854e+16	-1.36178e+16	-1.50873e+16	1.67771e+16	1.04857e+16
1.75641	-1.24091e+16	-1.29055e+16	-1.43639e+16	1.8477e+16	1.0512e+16
1.76923	-1.30663e+16	-1.32731e+16	-1.49263e+16	2.01647e+16	1.06454e+16
1.78205	-1.63838e+16	-1.71896e+16	-1.77724e+16	2.21919e+16	1.06725e+16
1.79487	-3.35538e+16	-3.30258e+16	-3.13004e+16	2.36967e+16	1.07822e+16
1.80769	6.87584e+16	1.04859e+17	1.35299e+17	2.13993e+16	1.08379e+16
1.82051	1.57681e+16	1.60088e+16	1.7848e+16	1.69808e+16	1.06454e+16
1.83333	8738080000000000	8648010000000000	9362260000000000	1.32312e+16	1.03563e+16
1.84615	6364600000000000	6158980000000000	6615560000000000	1.10376e+16	1.02801e+16
1.85897	5282460000000000	5165360000000000	5468410000000000	9554180000000000	1.01803e+16
1.87179	4712630000000000	4788020000000000	4987250000000000	8612520000000000	1.00582e+16
1.88462	4485880000000000	4624350000000000	4837670000000000	7973910000000000	9986450000000000
1.89744	4433680000000000	4619290000000000	4750020000000000	7767180000000000	9799800000000000
1.91026	4452550000000000	4675900000000000	4755410000000000	7752800000000000	9664210000000000
1.92308	4529490000000000	4744680000000000	4860110000000000	7710050000000000	9686530000000000
1.9359	4639700000000000	4854510000000000	5011090000000000	7667850000000000	9575930000000000
1.94872	4782570000000000	4987260000000000	5171770000000000	7752760000000000	9467860000000000
1.96154	4934450000000000	5127540000000000	5349880000000000	7825180000000000	9404180000000000
1.97436	5059420000000000	5289140000000000	5497020000000000	7796070000000000	9446650000000000
1.98718	5065570000000000	5363520000000000	5584840000000000	7884030000000000	9404240000000000
2	4999120000000000	5447100000000000	5592340000000000	7884090000000000	9383120000000000
2.01282	4987230000000000	5468350000000000	5584940000000000	7767160000000000	9258850000000000
2.02564	4951910000000000	5425910000000000	5525990000000000	7681870000000000	9177870000000000
2.03846	4940240000000000	5418950000000000	5426010000000000	7626020000000000	9157750000000000
2.05128	4957800000000000	5398080000000000	5282460000000000	7598410000000000	9238620000000000
2.0641	4940240000000000	5418950000000000	5229780000000000	7695910000000000	9341380000000000
2.07692	4946030000000000	5461280000000000	5282370000000000	7810640000000000	9362260000000000
2.08974	5029130000000000	5570010000000000	5404980000000000	7839740000000000	9320680000000000
2.10256	5178130000000000	5607390000000000	5584840000000000	7958740000000000	9446620000000000
2.11538	5342980000000000	5584840000000000	5729840000000000	7989160000000000	9709040000000000
2.12821	5518760000000000	5592340000000000	5793150000000000	8019790000000000	9915760000000000
2.14103	5577470000000000	5683260000000000	5833490000000000	8004390000000000	1.00825e+16
2.15385	5540680000000000	5777190000000000	5825330000000000	8050450000000000	1.023e+16
2.16667	5533320000000000	5857870000000000	5777170000000000	8019630000000000	1.01803e+16
2.17949	5562710000000000	5924200000000000	5714320000000000	7958900000000000	1.01803e+16
2.19231	5607320000000000	6052420000000000	5698790000000000	7928650000000000	1.02299e+16
2.20513	5698780000000000	6105210000000000	5817400000000000	8004320000000000	1.03054e+16
2.21795	5857950000000000	6087490000000000	5991800000000000	8065950000000000	1.0512e+16
2.23077	6078690000000000	6131950000000000	6141020000000000	8223990000000000	1.06185e+16
2.24359	6316720000000000	6222990000000000	6316690000000000	8305470000000000	1.05915e+16
2.25641	6472660000000000	6442820000000000	6442820000000000	8473270000000000	1.07272e+16
2.26923	6636480000000000	6710820000000000	6522960000000000	8559740000000000	1.0866e+16
2.28205	6657610000000000	6898500000000000	6605170000000000	8594850000000000	1.0866e+16
2.29487	6574120000000000	6990470000000000	6626040000000000	8648030000000000	1.10375e+16
2.30769	6605170000000000	6955690000000000	6721600000000000	8943030000000000	1.15544e+16
2.32051	6668170000000000	7013840000000000	6932700000000000	9177870000000000	1.2336e+16
2.33333	6842210000000000	7108940000000000	7206660000000000	9137880000000000	1.29054e+16
2.34615	7084930000000000	7169700000000000	7625960000000000	9137880000000000	1.30662e+16
2.35897	7269100000000000	7397310000000000	7898830000000000	9362260000000000	1.33574e+16
2.37179	7612110000000000	7625960000000000	8004330000000000	9709010000000000	1.35298e+16
2.38462	7928680000000000	7724260000000000	8035020000000000	1.00824e+16	1.34431e+16
2.39744	8035000000000000	7767180000000000	8065900000000000	1.03307e+16	1.3273e+16
2.41026	7973930000000000	7752840000000000	8272750000000000	1.03562e+16	1.31482e+16
2.42308	7913750000000000	7943720000000000	8473290000000000	1.04335e+16	1.33151e+16
2.4359	8004340000000000	8355150000000000	8756320000000000	1.06184e+16	1.32729e+16
2.44872	8256470000000000	8388570000000000	9058920000000000	1.06453e+16	1.34431e+16
2.46154	8439190000000000	8240250000000000	8886180000000000	1.05649e+16	1.37968e+16
2.47436	8490460000000000	8338540000000000	8473300000000000	1.05384e+16	1.46652e+16
2.48718	8507670000000000	8577270000000000	8224090000000000	1.06724e+16	1.58273e+16
2.5	8830090000000000	9137840000000000	8305490000000000	1.11848e+16	1.6257e+16

## Sheet: Fig. 2e
	T = 1.5 K	T = 2 K	T = 3 K	T = 5 K	T = 8 K
\nu	n_H (m^-2)	n_H (m^-2)	n_H (m^-2)	n_H (m^-2)	n_H (m^-2)
-0.20513	-3648790000000000	-3604890000000000	-3622000000000000	-3538730000000000	-3683230000000000
-0.19231	-3646410000000000	-3603330000000000	-3616540000000000	-3512060000000000	-3664720000000000
-0.17949	-3639300000000000	-3590220000000000	-3607210000000000	-3490880000000000	-3648790000000000
-0.16667	-3620450000000000	-3567330000000000	-3587170000000000	-3514280000000000	-3636930000000000
-0.15385	-3597160000000000	-3558250000000000	-3555990000000000	-3529060000000000	-3633770000000000
-0.14103	-3571130000000000	-3544720000000000	-3526840000000000	-3541730000000000	-3655150000000000
-0.12821	-3573410000000000	-3563550000000000	-3535010000000000	-3574180000000000	-3706020000000000
-0.11538	-3625140000000000	-3621240000000000	-3587930000000000	-3650380000000000	-3799170000000000
-0.10256	-3743220000000000	-3744900000000000	-3710110000000000	-3788030000000000	-3942920000000000
-0.08974	-3942930000000000	-3950360000000000	-3933690000000000	-4026190000000000	-4165130000000000
-0.07692	-4298520000000000	-4316220000000000	-4317340000000000	-4429030000000000	-4552820000000000
-0.0641	-4841880000000000	-4868590000000000	-4864360000000000	-5020120000000000	-5097880000000000
-0.05128	-5833520000000000	-5851840000000000	-5868210000000000	-6045830000000000	-6039320000000000
-0.03846	-7713670000000000	-7713670000000000	-7785250000000000	-7910040000000000	-7699510000000000
-0.02564	-1.22371e+16	-1.20526e+16	-1.23272e+16	-1.20786e+16	-1.12222e+16
-0.01282	-3.39628e+16	-2.99588e+16	-3.2514e+16	-2.85812e+16	-2.25502e+16
0	4.26898e+16	6.03486e+16	4.77993e+16	6.55342e+16	3.16536e+17
0.01282	1.34002e+16	1.50604e+16	1.35629e+16	1.52105e+16	1.90433e+16
0.02564	7970210000000000	8586050000000000	7865540000000000	8594900000000000	9754190000000000
0.03846	5650760000000000	5985410000000000	5571950000000000	5998280000000000	6605160000000000
0.05128	4417370000000000	4634570000000000	4373610000000000	4657730000000000	5097900000000000
0.0641	3714220000000000	3877320000000000	3697850000000000	3901670000000000	4249530000000000
0.07692	3303890000000000	3432310000000000	3293510000000000	3446410000000000	3736550000000000
0.08974	3060960000000000	3150640000000000	3048730000000000	3165500000000000	3415530000000000
0.10256	2921830000000000	2977830000000000	2915220000000000	2990580000000000	3215240000000000
0.11538	2846960000000000	2890120000000000	2850350000000000	2907650000000000	3097700000000000
0.12821	2830150000000000	2861520000000000	2833020000000000	2886630000000000	3050940000000000
0.14103	2859080000000000	2887130000000000	2861530000000000	2910670000000000	3054830000000000
0.15385	2918270000000000	2949560000000000	2926410000000000	2967820000000000	3096550000000000
0.16667	3007730000000000	3034390000000000	3018010000000000	3052600000000000	3163110000000000
0.17949	3100560000000000	3116680000000000	3109180000000000	3144730000000000	3235700000000000
0.19231	3204800000000000	3212770000000000	3207250000000000	3242570000000000	3322200000000000
0.20513	3311060000000000	3316950000000000	3308440000000000	3347390000000000	3423200000000000
0.21795	3426000000000000	3423210000000000	3416240000000000	3461350000000000	3529790000000000
0.23077	3541720000000000	3538740000000000	3529800000000000	3577210000000000	3638500000000000
0.24359	3664730000000000	3661530000000000	3647200000000000	3693780000000000	3748250000000000
0.25641	3788870000000000	3788880000000000	3759160000000000	3807790000000000	3862150000000000
0.26923	3916230000000000	3912580000000000	3871050000000000	3927230000000000	3977510000000000
0.28205	4041710000000000	4031990000000000	3995500000000000	4049510000000000	4093990000000000
0.29487	4164090000000000	4150700000000000	4124170000000000	4171340000000000	4217470000000000
0.30769	4279880000000000	4272250000000000	4244140000000000	4291930000000000	4338540000000000
0.32051	4395370000000000	4396510000000000	4367900000000000	4425520000000000	4454890000000000
0.33333	4512410000000000	4517250000000000	4493070000000000	4549120000000000	4571430000000000
0.34615	4628170000000000	4634560000000000	4614170000000000	4665500000000000	4685040000000000
0.35897	4756760000000000	4755410000000000	4737950000000000	4775720000000000	4807200000000000
0.37179	4879910000000000	4887000000000000	4874230000000000	4892710000000000	4922860000000000
0.38462	5011090000000000	5009580000000000	5000630000000000	5020080000000000	5038170000000000
0.39744	5146340000000000	5125900000000000	5127470000000000	5151090000000000	5160600000000000
0.41026	5277480000000000	5256000000000000	5254340000000000	5280810000000000	5285810000000000
0.42308	5415470000000000	5387650000000000	5396300000000000	5408480000000000	5396310000000000
0.4359	5551660000000000	5516970000000000	5544340000000000	5524240000000000	5507920000000000
0.44872	5691040000000000	5633700000000000	5689100000000000	5637470000000000	5616710000000000
0.46154	5815300000000000	5767320000000000	5833500000000000	5749540000000000	5724020000000000
0.47436	5917860000000000	5905380000000000	5957790000000000	5855900000000000	5825390000000000
0.48718	6013310000000000	6048000000000000	6054540000000000	5964150000000000	5930400000000000
0.5	6123050000000000	6174870000000000	6140970000000000	6083100000000000	6043630000000000
0.51282	6243810000000000	6281230000000000	6222960000000000	6199970000000000	6145480000000000
0.52564	6374290000000000	6398600000000000	6304820000000000	6311940000000000	6255450000000000
0.53846	6482670000000000	6520470000000000	6403490000000000	6425550000000000	6352560000000000
0.55128	6592210000000000	6636520000000000	6520470000000000	6543340000000000	6450270000000000
0.5641	6721620000000000	6745940000000000	6644420000000000	6668160000000000	6538250000000000
0.57692	6847820000000000	6870260000000000	6803380000000000	6795110000000000	6641770000000000
0.58974	6967250000000000	6996290000000000	6952810000000000	6878700000000000	6743240000000000
0.60256	7099940000000000	7145280000000000	7093920000000000	6984660000000000	6828310000000000
0.61538	7256540000000000	7259690000000000	7237750000000000	7124050000000000	6892820000000000
0.62821	7423510000000000	7381070000000000	7342310000000000	7206690000000000	6964340000000000
0.64103	7557260000000000	7513270000000000	7446570000000000	7269130000000000	7037390000000000
0.65385	7674800000000000	7639860000000000	7543670000000000	7361600000000000	7136180000000000
0.66667	7799680000000000	7788820000000000	7660790000000000	7476440000000000	7222160000000000
0.67949	7924950000000000	7936200000000000	7770790000000000	7588030000000000	7319880000000000
0.69231	8081470000000000	8069810000000000	7928700000000000	7706540000000000	7416930000000000
0.70513	8232150000000000	8195950000000000	8077580000000000	7796060000000000	7476430000000000
0.71795	8355130000000000	8309620000000000	8207990000000000	7902550000000000	7567490000000000
0.73077	8494740000000000	8434950000000000	8346830000000000	8042720000000000	7639860000000000
0.74359	8634640000000000	8542320000000000	8469010000000000	8172000000000000	7657290000000000
0.75641	8724460000000000	8643540000000000	8546670000000000	8228110000000000	7685350000000000
0.76923	8765490000000000	8710880000000000	8625780000000000	8297290000000000	7731390000000000
0.78205	8830080000000000	8788450000000000	8706350000000000	8380180000000000	7799680000000000
0.79487	8919270000000000	8900340000000000	8779250000000000	8434970000000000	7839780000000000
0.80769	8947810000000000	8990970000000000	8811520000000000	8507680000000000	7865500000000000
0.82051	8976540000000000	9054050000000000	8858050000000000	8542340000000000	7880290000000000
0.83333	9000610000000000	9152840000000000	8957370000000000	8559770000000000	7910010000000000
0.84615	9058930000000000	9253800000000000	9049160000000000	8625770000000000	7962550000000000
0.85897	9157820000000000	9336200000000000	9118010000000000	8670340000000000	8035000000000000
0.87179	9279390000000000	9336200000000000	9177870000000000	8674830000000000	8081470000000000
0.88462	9393700000000000	9325820000000000	9208080000000000	8706340000000000	8120580000000000
0.89744	9483940000000000	9351790000000000	9228330000000000	8797650000000000	8164050000000000
0.91026	9527030000000000	9393670000000000	9305110000000000	8848690000000000	8216020000000000
0.92308	9527030000000000	9435940000000000	9325790000000000	8858030000000000	8252390000000000
0.9359	9586910000000000	9473240000000000	9284510000000000	8909780000000000	8289090000000000
0.94872	9625420000000000	9467890000000000	9274240000000000	8971720000000000	8338530000000000
0.96154	9630940000000000	9505440000000000	9305110000000000	9015100000000000	8388560000000000
0.97436	9669800000000000	9532450000000000	9377930000000000	9054020000000000	8401160000000000
0.98718	9737140000000000	9597880000000000	9457220000000000	9088360000000000	8439190000000000
1	9799710000000000	9608880000000000	9543300000000000	9127920000000000	8524960000000000
1.01282	9828410000000000	9586920000000000	9653110000000000	9177860000000000	8625760000000000
1.02564	9874690000000000	9658660000000000	9765490000000000	9243590000000000	8719930000000000
1.03846	9898020000000000	9782570000000000	9851500000000000	9346580000000000	8811520000000000
1.05128	9980450000000000	9863080000000000	9909690000000000	9457220000000000	8905060000000000
1.0641	1.01311e+16	9939060000000000	1.00462e+16	9608880000000000	8976530000000000
1.07692	1.02864e+16	1.00522e+16	1.01741e+16	9737170000000000	9063820000000000
1.08974	1.04012e+16	1.02237e+16	1.03054e+16	9765500000000000	9203040000000000
1.10256	1.05384e+16	1.03691e+16	1.05054e+16	9892180000000000	9351810000000000
1.11538	1.07271e+16	1.04923e+16	1.06589e+16	1.00582e+16	9473260000000000
1.12821	1.0817e+16	1.0605e+16	1.07339e+16	1.02612e+16	9527050000000000
1.14103	1.09583e+16	1.07546e+16	1.08731e+16	1.03883e+16	9625440000000000
1.15385	1.10594e+16	1.09084e+16	1.10014e+16	1.04792e+16	9731520000000000
1.16667	1.12072e+16	1.10376e+16	1.11254e+16	1.06117e+16	9822680000000000
1.17949	1.1275e+16	1.11773e+16	1.12297e+16	1.07753e+16	9898010000000000
1.19231	1.12222e+16	1.12825e+16	1.13589e+16	1.09013e+16	9986390000000000
1.20513	1.11699e+16	1.13206e+16	1.14676e+16	1.09655e+16	1.00643e+16
1.21795	1.1118e+16	1.13206e+16	1.15307e+16	1.10158e+16	1.01372e+16
1.23077	1.11848e+16	1.14053e+16	1.15545e+16	1.1074e+16	1.02425e+16
1.24359	1.12901e+16	1.14912e+16	1.16589e+16	1.11328e+16	1.03627e+16
1.25641	1.13898e+16	1.15784e+16	1.16427e+16	1.11997e+16	1.05186e+16
1.26923	1.15307e+16	1.1667e+16	1.16105e+16	1.12901e+16	1.05716e+16
1.28205	1.16751e+16	1.179e+16	1.17077e+16	1.14286e+16	1.06454e+16
1.29487	1.18399e+16	1.1941e+16	1.19071e+16	1.15465e+16	1.07271e+16
1.30769	1.20094e+16	1.21573e+16	1.21662e+16	1.16914e+16	1.08379e+16
1.32051	1.22104e+16	1.23361e+16	1.24e+16	1.18066e+16	1.09942e+16
1.33333	1.24367e+16	1.24737e+16	1.25483e+16	1.1958e+16	1.1118e+16
1.34615	1.2768e+16	1.26239e+16	1.27292e+16	1.2131e+16	1.12222e+16
1.35897	1.29854e+16	1.27196e+16	1.29754e+16	1.22193e+16	1.13283e+16
1.37179	1.30663e+16	1.28659e+16	1.31174e+16	1.2273e+16	1.13898e+16
1.38462	1.31174e+16	1.30663e+16	1.31379e+16	1.24275e+16	1.1413e+16
1.39744	1.31379e+16	1.33682e+16	1.32836e+16	1.25766e+16	1.14676e+16
1.41026	1.32208e+16	1.35957e+16	1.34756e+16	1.25766e+16	1.15228e+16
1.42308	1.34432e+16	1.37856e+16	1.3651e+16	1.25955e+16	1.15148e+16
1.4359	1.37068e+16	1.39229e+16	1.37068e+16	1.27003e+16	1.15784e+16
1.44872	1.38999e+16	1.41341e+16	1.38883e+16	1.28659e+16	1.16589e+16
1.46154	1.41579e+16	1.423e+16	1.41103e+16	1.29653e+16	1.17323e+16
1.47436	1.45761e+16	1.4401e+16	1.43517e+16	1.30257e+16	1.17569e+16
1.48718	1.51555e+16	1.48339e+16	1.47947e+16	1.31482e+16	1.18399e+16
1.5	1.56066e+16	1.53216e+16	1.52658e+16	1.32208e+16	1.19325e+16
1.51282	1.58874e+16	1.56649e+16	1.57532e+16	1.32836e+16	1.19666e+16
1.52564	1.62569e+16	1.59478e+16	1.60393e+16	1.32941e+16	1.2018e+16
1.53846	1.6611e+16	1.62569e+16	1.6368e+16	1.33152e+16	1.20008e+16
1.55128	1.70326e+16	1.65129e+16	1.67603e+16	1.33152e+16	1.20352e+16
1.5641	1.74036e+16	1.67603e+16	1.7137e+16	1.33576e+16	1.21222e+16
1.57692	1.7848e+16	1.70672e+16	1.73318e+16	1.34217e+16	1.21397e+16
1.58974	1.82558e+16	1.75861e+16	1.72604e+16	1.35082e+16	1.21222e+16
1.60256	1.90217e+16	1.83759e+16	1.72604e+16	1.36622e+16	1.21134e+16
1.61538	2.00924e+16	1.92841e+16	1.72782e+16	1.39114e+16	1.2175e+16
1.62821	2.10768e+16	2.01406e+16	1.73856e+16	1.4146e+16	1.22193e+16
1.64103	2.19309e+16	2.121e+16	1.77912e+16	1.42784e+16	1.22282e+16
1.65385	2.26107e+16	2.231e+16	1.84162e+16	1.44381e+16	1.2273e+16
1.66667	2.35634e+16	2.36631e+16	1.93285e+16	1.45888e+16	1.22371e+16
1.67949	2.48919e+16	2.55359e+16	2.03606e+16	1.47039e+16	1.21047e+16
1.69231	2.61326e+16	2.68005e+16	2.11832e+16	1.4993e+16	1.2018e+16
1.70513	2.77767e+16	2.77308e+16	2.21042e+16	1.52658e+16	1.1958e+16
1.71795	2.9382e+16	2.88763e+16	2.38651e+16	1.55344e+16	1.18483e+16
1.73077	3.15953e+16	3.01747e+16	2.56531e+16	1.57089e+16	1.17817e+16
1.74359	3.50253e+16	3.18351e+16	2.74136e+16	1.58125e+16	1.16914e+16
1.75641	3.67115e+16	3.27679e+16	2.92795e+16	1.59782e+16	1.15864e+16
1.76923	3.57721e+16	3.18956e+16	2.87772e+16	1.59782e+16	1.14991e+16
1.78205	3.18957e+16	2.9382e+16	2.65461e+16	1.57384e+16	1.1382e+16
1.79487	2.62965e+16	2.47451e+16	2.32692e+16	1.50468e+16	1.12825e+16
1.80769	1.9463e+16	1.8662e+16	1.83156e+16	1.40043e+16	1.11624e+16
1.82051	1.36178e+16	1.33682e+16	1.34973e+16	1.27972e+16	1.10014e+16
1.83333	9822650000000000	9834160000000000	1.00222e+16	1.15227e+16	1.08309e+16
1.84615	7778010000000000	7792440000000000	7951230000000000	1.02237e+16	1.07271e+16
1.85897	6800600000000000	6789590000000000	6907000000000000	9078540000000000	1.05318e+16
1.87179	6359800000000000	6338150000000000	6462680000000000	8289100000000000	1.0318e+16
1.88462	6154470000000000	6152230000000000	6304810000000000	7821500000000000	1.01803e+16
1.89744	6078680000000000	6100760000000000	6246130000000000	7591480000000000	1.01128e+16
1.91026	6052350000000000	6080860000000000	6227580000000000	7526730000000000	1.00342e+16
1.92308	6021930000000000	6083070000000000	6236830000000000	7543670000000000	9944970000000000
1.9359	6013320000000000	6078650000000000	6195400000000000	7581140000000000	9874680000000000
1.94872	5996130000000000	6078670000000000	6156740000000000	7570890000000000	9822680000000000
1.96154	5957780000000000	6078660000000000	6116340000000000	7509890000000000	9788280000000000
1.97436	5917870000000000	6050190000000000	6072060000000000	7463150000000000	9748490000000000
1.98718	5845680000000000	5968390000000000	6013320000000000	7433360000000000	9714620000000000
2	5741670000000000	5897070000000000	5922040000000000	7394040000000000	9686510000000000
2.01282	5631800000000000	5823390000000000	5839590000000000	7368080000000000	9658690000000000
2.02564	5511540000000000	5731860000000000	5753480000000000	7355150000000000	9614360000000000
2.03846	5392850000000000	5637480000000000	5671790000000000	7355140000000000	9575960000000000
2.05128	5294150000000000	5564560000000000	5607340000000000	7361620000000000	9565010000000000
2.0641	5226530000000000	5502500000000000	5570100000000000	7355140000000000	9543300000000000
2.07692	5168570000000000	5457750000000000	5538850000000000	7332660000000000	9570480000000000
2.08974	5141640000000000	5425990000000000	5520620000000000	7303930000000000	9614370000000000
2.10256	5163780000000000	5410250000000000	5526070000000000	7278580000000000	9680980000000000
2.11538	5236310000000000	5420730000000000	5533350000000000	7265950000000000	9725880000000000
2.12821	5326090000000000	5448890000000000	5551670000000000	7281750000000000	9788250000000000
2.14103	5398050000000000	5504310000000000	5588660000000000	7294410000000000	9909660000000000
2.15385	5464880000000000	5588660000000000	5637480000000000	7319860000000000	1.00342e+16
2.16667	5540660000000000	5681390000000000	5702620000000000	7377810000000000	1.01311e+16
2.17949	5641260000000000	5785230000000000	5797230000000000	7449870000000000	1.01741e+16
2.19231	5745590000000000	5905350000000000	5919940000000000	7540280000000000	1.02424e+16
2.20513	5839590000000000	6011160000000000	6045800000000000	7650280000000000	1.0299e+16
2.21795	5930410000000000	6102990000000000	6188530000000000	7799670000000000	1.04205e+16
2.23077	6017610000000000	6183980000000000	6354970000000000	7958770000000000	1.05517e+16
2.24359	6118560000000000	6276520000000000	6528050000000000	8144200000000000	1.06725e+16
2.25641	6216050000000000	6367030000000000	6705460000000000	8313740000000000	1.0803e+16
2.26923	6323830000000000	6470140000000000	6873030000000000	8469010000000000	1.09655e+16
2.28205	6440350000000000	6620820000000000	7019710000000000	8621320000000000	1.1096e+16
2.29487	6556140000000000	6781370000000000	7157470000000000	8760930000000000	1.12674e+16
2.30769	6692130000000000	6912700000000000	7339070000000000	8881480000000000	1.14676e+16
2.32051	6884330000000000	7025620000000000	7516650000000000	8986150000000000	1.1667e+16
2.33333	7096920000000000	7169720000000000	7664260000000000	9197970000000000	1.18902e+16
2.34615	7294380000000000	7326260000000000	7785200000000000	9430660000000000	1.20612e+16
2.35897	7459830000000000	7469780000000000	7891410000000000	9697730000000000	1.22283e+16
2.37179	7570890000000000	7650320000000000	7996720000000000	9986380000000000	1.24367e+16
2.38462	7713620000000000	7869190000000000	8164050000000000	1.02675e+16	1.26525e+16
2.39744	7906280000000000	8108810000000000	8392760000000000	1.05516e+16	1.30055e+16
2.41026	8069800000000000	8317860000000000	8665870000000000	1.08379e+16	1.32942e+16
2.42308	8244280000000000	8507670000000000	8900330000000000	1.1155e+16	1.34865e+16
2.4359	8439190000000000	8706340000000000	9208080000000000	1.15227e+16	1.3797e+16
2.44872	8616900000000000	8886180000000000	9494700000000000	1.1865e+16	1.40866e+16
2.46154	8839380000000000	9103150000000000	9759820000000000	1.21661e+16	1.42784e+16
2.47436	9177870000000000	9367450000000000	1.00222e+16	1.23816e+16	1.45005e+16
2.48718	9575980000000000	9630940000000000	1.0168e+16	1.25954e+16	1.47815e+16
2.5	9903840000000000	9944930000000000	1.03626e+16	1.29453e+16	1.5252e+16
