# Supplementary material for: Spin-orbit coupling-enhanced valley ordering of malleable bands in twisted bilayer graphene on WSe2
Source: Nat Commun. 2023 Jul 8;14:4055. doi: 10.1038/s41467-023-39855-x (PMC10329678; doi:10.1038/s41467-023-39855-x)
Supplement: Supplementary file 3 — Source Data [file 41467_2023_39855_MOESM3_ESM.zip › Source data files/Figure 3.xlsx]

## Sheet: Fig. 3a
		R_xx (Ohm)	R_xx (Ohm)	R_xx (Ohm)	R_xx (Ohm)	R_xx (Ohm)	R_xx (Ohm)	R_xx (Ohm)	R_xx (Ohm)	R_xx (Ohm)	R_xx (Ohm)	R_xx (Ohm)	R_xx (Ohm)	R_xx (Ohm)	R_xx (Ohm)	R_xx (Ohm)	R_xx (Ohm)	R_xx (Ohm)	R_xx (Ohm)	R_xx (Ohm)	R_xx (Ohm)	R_xx (Ohm)	R_xx (Ohm)	R_xx (Ohm)	R_xx (Ohm)	R_xx (Ohm)	R_xx (Ohm)	R_xx (Ohm)	R_xx (Ohm)	R_xx (Ohm)	R_xx (Ohm)	R_xx (Ohm)	R_xx (Ohm)	R_xx (Ohm)	R_xx (Ohm)	R_xx (Ohm)	R_xx (Ohm)	R_xx (Ohm)	R_xx (Ohm)	R_xx (Ohm)	R_xx (Ohm)	R_xx (Ohm)	R_xx (Ohm)	R_xx (Ohm)	R_xx (Ohm)	R_xx (Ohm)	R_xx (Ohm)	R_xx (Ohm)	R_xx (Ohm)
	B (in T) =	10	9.8	9.6	9.4	9.2	9	8.8	8.6	8.4	8.2	8	7.8	7.6	7.4	7.2	7	6.8	6.6	6.4	6.2	6	5.8	5.6	5.4	5.2	5	4.8	4.6	4.4	4.2	4	3.8	3.6	3.4	3.2	3	2.8	2.6	2.4	2.2	2	1.8	1.6	1.4	1.2	1	0.8	0.6
-4		93287.6	90188.1	83542.2	76157.2	76133.4	78607	73779	75567.1	71686.9	73284.3	68486.1	65309.2	66745.6	65482.1	60391.8	56499.6	55253.8	49645	49168.2	49728.4	48947.6	50330.4	46193.8	42861.9	47117.8	47052.2	46241.4	42098.9	37718	37068.3	36651.1	35256.3	32180.8	33128.4	31709.8	31048.2	29897.8	29307.8	30076.7	26524.2	25964	27168	29522.3	27704.5	27889.2	27942.8	28950.2	28914.4
-3.99359		90861.7	87768.2	83047.5	74088.9	74792.3	77301.6	72986.2	75084.4	72789.6	75602.9	69380.1	65648.9	67663.6	66471.5	60385.8	55790.3	54961.8	49603.3	49650.9	51337.8	50711.9	51063.6	46992.6	44286.4	47993.9	47040.2	47564.8	42867.8	37914.7	36418.6	36901.4	35405.3	32299.9	33366.8	31280.7	30905.2	29808.5	29129	30249.5	26315.7	26226.2	27323	29546.2	27460	27704.5	28103.8	29355.5	29355.5
-3.98718		89228.5	86456.9	83089.2	73290.2	74959.2	77563.9	73451.2	75418.1	72938.6	75674.4	68712.6	65398.6	67371.5	66423.8	60141.4	55146.6	54401.5	50092.1	50348.3	52881.5	51808.7	50992.1	47201.2	45556.2	48429.1	47296.6	48446.9	43738.1	38373.7	35679.5	36722.6	34970.2	32472.8	33140.3	30827.7	30565.5	29617.7	28664	30428.3	26434.8	26482.5	27317	29516.4	27311	27799.8	28383.9	29427	29927.7
-3.98077		87702.6	86766.9	82666.1	73939.9	75984.4	78934.8	74613.4	76580.4	73069.7	74524.1	67496.6	64808.5	65762.1	65744.3	59712.3	55194.3	53787.6	50956.4	51457.1	53275	51868.2	50092	46801.8	46360.8	48315.8	48202.6	48399.2	44638.1	38892.2	35590.1	36341.2	34374.2	32598	32252.2	30541.6	30058.8	29313.8	28097.8	30452.2	26822.2	26488.5	27030.9	29063.4	27215.7	27919	28634.2	29307.8	30494
-3.97436		86379.4	87088.7	82654.1	75304.9	77087.1	80526.2	75298.9	76783.1	73278.3	72765.8	66256.9	63568.8	63312.4	64212.5	58490.4	55027.4	53084.2	50968.3	52029.2	52625.2	51254.3	48846.3	46044.8	46295.2	47356.2	48280.1	46778	44632.2	38892.2	35602.1	35482.8	33515.8	32353.6	30958.8	30178	29284	28884.6	27507.8	30172.1	26995.1	26268	26327.5	28044.2	27054.8	27686.5	28419.7	28658.1	30726.3
-3.96795		85604.6	85896.6	82439.6	75775.8	77069.1	80788.5	73945.9	74410.8	72479.6	70482.9	64278	61732.9	61124.9	62174	57751.3	54634	53197.5	50950.4	51892.2	51671.6	50562.9	47880.7	45263.9	45866.1	45424.9	46843.5	44250.7	43690.4	38671.7	36025.2	34415.9	32824.4	31751.5	29868.1	29868	28491.2	28407.8	26947.5	29450.8	26667.3	25874.5	25397.7	26828.2	26554	26989.2	27698.5	27638.9	30565.5
-3.96154		86737.1	84555.6	82338.2	76455.2	77474.5	80502.4	72610.8	71525.9	71996.9	69612.6	63413.8	61321.6	60522.9	62138.2	57590.3	54419.4	53918.8	51457.1	51427.2	50312.6	50151.7	47511.1	44673.8	45174.6	43398.3	44512.9	41520.8	42319.5	38498.8	36680.8	33569.5	32329.8	30976.7	29003.8	29385.2	27966.7	27770	26780.5	28586.5	26071.2	25344	24426.2	25701.8	25803	25946	26643.5	26536.2	29498.5
-3.95513		88847.1	85360.2	83625.7	77742.8	77331.4	78732.1	71436.5	69517.3	70959.7	70006.1	64367.4	61947.5	61458.7	63407.8	58103	54842.6	54318.1	51880.2	50676.2	49090.7	49364.8	46903.2	44340.1	44191.1	41783.1	42045.3	38808.8	40501.5	38135.2	36817.9	32991.4	31656.2	29987.3	28223	28443.5	27215.7	26750.7	26542.1	27525.6	25302.3	24420.2	23365.2	24563.2	24861.2	24825.5	25409.7	25445.4	27716.3
-3.94872		90152.4	86874.1	85187.3	79596.4	77176.4	76330.1	69696.1	68313.2	68909.3	70077.6	66316.5	63139.6	62233.6	64540.3	59241.4	55355.2	54085.6	51922	49686.7	48613.8	48214.4	45722.9	43863.2	43088.4	40495.6	40245.2	37175.6	38415.3	37622.7	36132.5	32639.7	30911.2	28801.2	27370.7	27346.8	26387.1	26178.5	26256	26756.7	24587.1	23496.2	22345.9	23532	23967.2	23788.3	24450	24491.7	26041.5
-3.94231		89306	86832.4	85175.4	79584.5	76193	73230.6	66972.1	65917.1	65982.7	67764.9	66197.3	62996.6	61220.3	63634.3	59050.7	55212.2	53370.4	50801.3	48435	47898.6	46670.7	44125.5	42700.9	41330.1	39297.5	38594.2	35619.9	35870.3	35542.4	34398.1	31984	30279.3	27638.8	26446.8	26309.7	25838.8	26023.5	26005.7	26440.8	24169.8	22912.2	21618.7	22697.5	23412.8	23067.1	23681.1	23591.6	24372.5
-3.9359		87529.8	85604.6	83768.8	78434.1	75024.7	70405.4	64504.6	63258.8	62656.8	64045.6	64665.4	61035.5	58621.6	60797.1	56356.6	53501.5	51314	47797.2	46336.9	45579.8	44453.3	41824.8	40734	38433.2	37980.3	36329.2	33438.4	33182.1	32180.8	32133	30559.5	29528.3	26518.2	25403.7	25224.8	25391.7	25612.2	25755.3	26268	23806.2	22441.2	21147.8	22006.2	23013.5	22673.7	23019.4	22804.8	23019.4
-3.92949		85664.1	84007.1	82260.8	77164.6	73904.1	68599.4	62781.9	61256.1	59777.9	60779.2	62823.7	58842.1	57197	58854	53978.3	51910.1	49072.8	45526.2	45120.9	44179.2	43052.6	40489.6	39524	36150.4	36686.8	34463.6	31686	31322.4	29582	30344.9	28801.2	28485.2	25564.6	24736	24342.7	24897	25057.9	25373.8	26041.4	23347.3	21892.9	20933.2	21553.2	22584.3	22488.9	22512.8	22190.9	22190.9
-3.92308		83589.9	82213.1	80788.5	75513.5	71853.8	67216.6	61655.4	59974.6	57566.5	58323.5	60767.3	57155.2	57125.4	57852.6	51594.1	50473.6	47493.2	43910.9	44548.7	43505.6	41794.9	39798.2	38624	34564.9	35077.5	32705.2	30410.5	29778.7	27787.9	28664	27150.2	26953.4	24909	24414.2	23490.3	24152	24414.2	24503.6	25278.5	22626	21147.8	20921.3	21004.8	21779.6	22167	22000.2	21648.5	21618.7
-3.91667		81074.6	78797.7	78016.9	72873	68730.5	65017.1	60773.3	59384.4	56499.7	56785.7	58651.3	56106.2	57238.7	57572.5	49615.2	49412.7	46998.4	43279.1	43934.8	42593.7	40948.6	39291.6	37968.3	33545.7	33825.8	31197.2	29772.7	28687.9	26542.1	27513.7	26172.5	25904.3	24503.6	24157.9	22757.2	23240	23752.6	23472.5	24056.6	21797.5	20337.2	20820	20253.8	20730.6	21737.9	21565	21147.8	21118
-3.91026		78398.4	74822.1	73939.9	69255	64957.6	62084.6	59324.9	58687.2	55742.7	55987	56857.2	55247.9	56136.1	56344.6	48411.2	47874.7	46611	42999	42391	41103.5	39756.5	38439.2	37050.4	32603.9	32556.2	29766.8	29188.6	27907.1	25725.5	27019	25683.8	25516.9	24384.4	23687	22363.8	22417.4	22983.7	22495	22697.6	21046.5	19699.4	20355.1	19520.6	19830.5	21201.5	21052.5	20617.3	20474.3
-3.90385		75728.1	71496.1	69326.6	65994.6	62126.3	59116.2	57864.6	57483.1	55057.2	54681.7	54204.8	52953.1	53459.8	53149.8	46903.2	44995.8	44638.1	42015.5	39857.8	38981.7	37431.9	36579.6	35196.8	31572.8	31024.4	28574.7	28419.7	27102.3	25326.2	26762.7	25189.1	25308.3	23931.4	22977.8	21988.2	21839.2	22041.9	21481.6	21392.2	20271.6	19222.6	19633.9	18847.1	18888.8	20486.2	20402.8	20033.2	19705.4
-3.89744		72944.6	68504	66167.5	63962.1	60922.2	56934.7	56904.9	56285.1	54461.1	53143.8	51755.1	50610.6	50914.6	50127.8	45621.7	42861.8	42116.8	40012.8	37807.4	37354.4	35298.1	34648.3	33647	30988.7	29921.7	28097.8	27627	26416.9	25111.5	26351.3	25004.2	25141.3	23406.9	22459.2	21600.8	21320.7	21356.5	20557.8	20247.8	19431.2	18859	19085.5	18388.2	18131.8	19788.8	19824.6	19383.5	18966.3
-3.89103		70429.2	65988.7	64444.9	62704.4	60516.9	56749.9	56332.7	56100.3	53966.4	51731.2	49871.5	48983.3	49263.5	48131	44721.6	41288.3	40263.1	38182.9	36376.9	36311.3	33641.1	33015.2	32609.9	30690.6	29313.8	27978.6	26828.2	25886.5	24873.2	25779.2	25046	24938.7	23037.3	22137.3	21261	20867.7	20855.8	19914	19371.6	18710	18602.7	18727.8	18114	17553.7	19222.6	19306	18555	18334.5
-3.88462		67997.4	64349.6	62650.8	61524.3	59837.4	57095.7	55843.9	56326.8	54073.7	51117.3	48977.4	47982.1	48011.8	46879.3	44584.5	40817.4	39541.9	37586.9	35882.2	35488.8	32472.8	31554.9	31799.3	30499.9	29117	27811.8	26154.7	25552.7	25040	24974.5	25046	24485.7	22614.2	21952.5	20879.6	20575.7	20545.8	19490.8	18716	18203.3	18352.3	18334.5	17881.5	17190	18751.8	18841.2	17756.3	17905.3
-3.87821		65958.9	63997.9	62090.6	61148.8	59456	57042	55361.2	56094.3	53912.8	50676.2	48989.3	46837.6	46378.6	45728.9	44262.6	41145.2	39404.8	37688.2	35876.2	34636.4	31793.3	30297.2	30839.7	30225.7	28860.8	27483.9	25582.5	25224.8	25189	24330.8	24891	23812.2	22143.2	21886.9	20462.3	20116.7	20307.3	19204.7	18173.5	17947	18072.2	17911.2	17708.7	17076.8	18590.8	18423.9	17184.2	17774.2
-3.87179		65029.1	65035	63544.9	61905.8	59819.6	57167.2	55265.8	56213.5	53978.3	50831.2	48679.4	45913.7	44477.2	44840.8	43267.2	41276.4	39184.3	37872.9	35965.7	34034.4	31805.2	29915.8	30160.2	29802.5	28378	26864	25099.7	24867.2	24897	24110.2	24640.7	23204.2	21726	21851.2	20134.5	19651.8	19997.5	19127.2	17899.3	17929.2	17774.2	17529.8	17535.8	17023.2	18584.8	18090.1	16826.5	17756.3
-3.86538		65106.5	66280.8	64224.4	62948.8	60141.5	56320.8	54610.2	55671.1	53686.2	50747.8	47016.3	44441.4	43016.8	43493.7	41943.9	40942.6	39202.2	37831.2	36049.1	33629.1	31823.2	30035	29725	29075.3	27770	26351.4	24783.8	24479.8	24461.9	23770.5	23985	22691.6	21410.1	21493.5	19866.3	19616	19729.2	19222.6	17863.6	18006.7	17589.4	17261.6	17333.2	16951.7	18459.7	17959	16653.7	17613.3
-3.85897		65315.2	66715.9	63109.8	62781.9	60093.8	54622.1	53990.2	54061.8	52541.8	49907.2	45174.5	42450.6	41675.8	41687.7	40894.9	40370.4	38904.2	37378.2	35912	32800.7	31256.8	29629.7	28980	28127.6	27090.5	25934.2	24628.8	24038.7	23883.8	22906.2	22965.8	21970.3	20927.3	20593.5	19449.1	19365.7	19395.4	19061.7	17696.7	17821.9	17321.2	16910	16915.9	16701.3	18000.7	17667	16236.4	16993.4
-3.85256		64289.9	65523.8	61631.6	61434.8	59050.7	52422.7	52869.7	51796.8	50282.8	48083.3	43642.7	41115.5	40549.2	40024.7	39547.8	39309.4	37491.5	36132.5	34928.5	31405.9	30082.7	28699.8	27740.2	26846.1	26112.9	25379.8	24396.3	23555.9	22995.6	21887	21916.8	20986.9	20158.3	19425.2	18799.4	18805.3	19079.5	18525.2	17547.7	17476.2	16904	16510.6	16302	16206.5	17118.5	17041.1	15467.5	16009.9
-3.84615		62442.2	63151.5	59867.3	59175.8	56958.6	50682.2	50986.2	49323.1	47970	45925.6	42635.4	40251.2	39631.3	38773	38027.9	38063.8	35870.2	34743.8	33611.2	30607.2	29129	28288.5	26738.8	25481.2	24992.3	24765.9	24110.2	23120.8	22131.3	21076.2	21183.6	20140.5	19633.8	18632.5	18280.8	18465.6	18751.7	17810	17494	17166.2	16468.8	16153	15658.2	15676.1	16206.6	16319.9	14758.2	15115.8
-3.83974		60612.3	60528.8	57387.8	56142	54866.4	49585.4	48703.2	47463.3	46271.2	44560.6	41610.2	39130.7	38820.7	37801.4	37062.3	37086.2	34749.7	33539.7	32574.1	30732.3	28908.5	28270.7	26065.3	24485.7	24134	24044.7	23853.9	22775	21344.5	20367	20378.9	19407.3	19246.4	18197.4	17714.6	18012.6	18179.5	17219.9	17327.2	16790.7	16021.8	15723.8	15032.4	15109.9	15431.7	15568.8	14203.9	14305.2
-3.83333		58973.2	58246.1	54729.3	53519.4	52768.3	48452.9	46509.7	45693.1	44989.8	43600.9	40740	38379.6	37765.7	37080.2	36484.2	36096.8	33939.1	32437	31769.5	30833.7	29039.5	28050.2	25534.8	23943.3	23675.1	23335.3	23520.1	22328	20778.2	19824.6	19520.6	18781.5	18763.7	17982.8	17172.2	17541.8	17547.7	16671.5	16987.4	16367.5	15604.5	15276.8	14496	14621.1	14823.8	14853.5	13774.7	13613.8
-3.82692		57131.4	56672.4	52923.3	51862.3	50670.3	47534.9	45216.3	44095.7	43732.1	42760.6	40328.7	38457.1	36901.4	36794.2	35900.1	35292.1	33241.7	31882.7	31209.2	30517.8	29176.7	27907	25421.5	23919.5	23555.9	22971.8	22894.2	22006.2	20504.1	19413.3	18817.3	18406	18280.8	17887.5	16820.5	17148.3	17094.7	16170.9	16683.5	16039.7	15300.6	14943	14132.4	14281.4	14323.1	14293.3	13411.1	13065.5
-3.82051		55468.5	55724.8	51802.8	50729.9	49037.2	46956.7	44876.6	43237.4	42706.9	41854.6	39816.1	38677.7	36335.2	36591.5	34940.4	34862.9	32711.2	31793.3	30672.8	29969.4	29057.5	28050.2	25689.8	24140	23687	22828.8	22316	21732	20295.5	18996.1	18209.3	18197.3	17857.7	17726.5	16576.2	16892	16719.2	15759.5	16397.3	15747.6	15002.5	14650.9	13941.6	14019.1	13870.1	13876	13107.1	12672
-3.8141		53847.2	54848.6	50998.1	50342.4	48542.3	46605.1	45055.3	42408.9	41598.2	40650.6	39047.2	38379.6	35381.5	35995.4	33778.2	34380.2	32186.7	31686	30094.6	29647.5	28866.8	28467.3	26375.2	24444	23830.1	22858.5	22041.9	21380.3	19973.6	18644.5	17684.8	17881.5	17488.1	17458.3	16415.2	16635.8	16319.9	15401.9	15980.1	15354.2	14478.1	14251.6	13733	13637.6	13369.4	13446.9	12707.9	12290.6
-3.80769		51927.9	53346.5	50384.2	50408.1	48077.4	45711	44882.4	41455.2	40906.8	39667.1	38421.3	37884.9	34225.2	35304	32967.5	33778.1	31614.5	31286.7	29516.5	29564.1	28467.3	28735.6	26643.5	24277.1	23567.8	22763.2	21851.2	20915.3	19323.9	18274.8	17225.8	17321.2	17035.1	17094.7	16308	16224.5	15902.6	15193.3	15413.9	14841.6	13864.1	13744.9	13399.2	13119.1	12844.9	12982	12225	11831.5
-3.80128		50568.8	51874.3	49329.1	50032.4	46807.7	44483.1	44274.6	40906.8	40894.9	38945.8	37992.2	37592.8	33402.7	34642.4	32514.5	32764.8	30678.7	30660.8	29117	29176.7	27704.4	28276.6	26273.8	23710.8	22983.7	22316	21499.5	20325.3	18584.8	17768.2	16874.2	16629.8	16409.2	16516.5	16004	15640.4	15461.5	14943	14829.7	14323.1	13327.7	13256.1	13029.6	12695.9	12427.6	12570.8	11795.8	11366.6
-3.79487		49668.8	50586.8	48160.8	49001.2	45657.3	43422.2	42975.2	40149.9	40585	37968.3	37479.6	37557.1	33229.8	34398	32353.6	31614.5	29778.7	30029	28854.8	28574.7	26887.8	27603.1	25648	23484.3	22411.5	21886.9	21165.7	19878.2	18173.5	17315.2	16713.2	16051.6	15801.3	15890.7	15485.4	15109.9	15068.1	14585.4	14299.2	13804.5	12856.8	12844.9	12678	12385.9	12081.9	12177.3	11408.4	10943.5
-3.78846		48607.8	49132.4	46831.7	47290.6	44715.6	42736.8	41729.4	39065.1	39619.4	36889.5	36508	37700.2	33611.2	34427.8	32115.2	30631	28884.6	29212.4	28389.8	27925	26232.2	26864	24956.6	23561.8	21803.5	21469.7	20659.1	19407.4	17929.2	16850.3	16439	15545	15300.6	15282.7	14829.8	14567.5	14633	14174	13804.5	13315.8	12433.5	12487.2	12302.5	12105.8	11760	11783.9	11080.5	10556
-3.78205		47928.3	47439.7	45246.1	45615.6	43475.8	42200.3	41008.2	38248.4	38731.2	36102.8	35751.1	37580.9	34296.7	34398.1	31751.6	29820.4	28085.9	28258.8	27632.9	27281.2	25970	26309.7	24634.8	23585.7	21422	21082.2	20158.4	19079.5	17821.8	16552.3	16129.1	15318.5	15086	14811.9	14376.8	14144.3	14245.6	13816.5	13393.2	13023.7	12236.9	12242.9	12016.4	11932.9	11515.7	11462	10877.9	10329.5
-3.77564		47749.6	46366.8	43833.4	44626.2	42307.6	41806.9	40579.1	38230.6	37819.3	35870.2	35739.1	37384.2	34952.3	34505.3	31364.2	29123	27710.4	27448.1	27019	26780.5	25779.2	25952	24724.2	23555.8	21237.2	20671	19890.2	19020	17655	16319.9	15819.1	15270.8	14984.7	14400.5	14043	13762.9	13870.1	13470.8	13005.8	12749.5	12099.8	12028.2	11760	11831.5	11360.7	11229.6	10758.7	10222.2
-3.76923		47648.2	46402.5	43320.8	44131.4	41908.2	41449.3	40227.3	38337.8	36907.4	35989.5	35798.8	37241.2	35172.9	34404	30571.4	28532.9	27275.3	27001.1	26619.6	26464.7	25511	25868.6	24879.1	23699	21273	20516	19878.2	19043.8	17553.7	16218.5	15646.3	15258.9	14847.6	14120.5	13816.5	13494.5	13584	13262.1	12684	12475.3	11921	11837.5	11599.1	11700.5	11253.4	11050.8	10639.5	10156.7
-3.76282		48113.2	47254.8	43910.9	44369.9	42975.2	41544.6	40012.8	38385.6	36567.7	35786.8	35536.5	36841.8	34594.8	33974.8	29802.5	28091.8	26637.5	26834.2	26059.3	25856.7	24795.7	25582.5	24706.3	23669.2	21529.3	20611.4	19937.8	18966.3	17434.5	16296	15556.9	15092	14585.4	13822.5	13673.4	13256.1	13411.1	13184.6	12469.4	12225	11748.1	11688.5	11468	11479.9	11122.2	10824.2	10442.8	10073.2
-3.75641		48774.8	48351.6	45103	45031.5	44363.9	42689	40525.3	38665.7	36579.6	35178.8	35011.9	36114.7	33676.8	33557.6	29444.9	28032.2	26399.1	26679.2	25230.8	25105.7	23889.7	24944.7	24134	23466.5	21749.8	20563.7	20069	18924.5	17279.5	16439	15425.8	14805.9	14293.3	13554.2	13476.7	13077.4	13381.3	13178.7	12391.9	12058	11634.9	11563.4	11301.1	11217.6	11020.9	10597.8	10240.1	9989.78
-3.75		48762.8	49096.6	46104.4	45258	44864.6	43732.1	41073.8	39404.8	36484.2	34982.2	34880.8	35083.5	32806.6	32997.3	29450.8	27972.7	26536.2	26423	24467.8	24527.5	23174.4	23979	23341.2	23055.2	21857.1	20331.2	20098.8	18876.9	17291.4	16397.3	15252.9	14579.4	14001.2	13327.7	13190.6	12952.2	13333.6	13184.6	12421.7	11986.5	11575.3	11491.9	11164	10997.1	10919.6	10383.1	10001.7	9852.69
-3.74359		48661.5	49621.2	46581.3	44816.9	44602.3	44208.9	41192.9	40036.6	35929.8	34678.2	34988.2	34195.3	32317.8	32472.8	29576	27847.5	26691.2	26130.8	24098.3	24289	22632	22846.5	22494.9	22286.2	21577	20116.7	20110.7	18847	17368.8	16248.3	15056.2	14418.5	13834.3	13148.9	12892.5	12868.8	13166.8	13077.4	12457.5	11950.8	11480	11450.1	11098.5	10848.1	10806.4	10186.5	9787.13	9661.96
-3.73718		47850.9	49287.3	46181.9	43654.7	44048	44435.4	40966.4	40084.3	35631.8	34171.5	35172.9	33933.1	32305.9	32246.3	29599.8	27615	26637.5	25815	23949.2	24122.1	22125.3	22012.1	21642.5	21404.2	21052.5	20009.3	20080.9	18739.8	17476.2	16200.6	15002.5	14186	13733	13071.4	12749.5	12880.7	13023.8	12874.7	12481.3	11962.7	11354.8	11348.8	10979.2	10675.2	10645.5	9942.08	9560.63	9429.5
-3.73077		45782.6	48691.3	45818.3	43058.6	44238.8	44793.1	40650.6	39327.3	35846.4	34439.8	35298.1	34433.8	32860.2	32365.5	29421	27585.2	26726.9	25594.4	23877.7	23979	22077.7	21845.2	21034.5	20933.2	20617.3	20009.3	19860.3	18710	17714.6	16230.4	15109.9	14084.6	13613.8	13119	12839	12982	12958.1	12838.9	12481.4	12070	11295.1	11235.5	10806.4	10502.4	10460.6	9715.6	9328.17	9197.04
-3.72436		44656	48542.3	46497.9	43410.2	44274.5	44346.1	39649.2	37896.8	36055.1	35041.8	34904.7	34207.3	32425.2	31972.1	28997.8	27627	26661.3	25415.6	23549.9	23693	22143.2	22059.8	20784.2	20665	20289.5	19985.5	19461	18638.5	17905.3	16361.6	15062.2	14126.4	13590	13143	13029.6	13131	12934.3	12976	12523	12165.4	11325	11217.6	10693.1	10424.9	10275.9	9572.56	9173.2	9059.95
-3.71795		44727.5	47701.9	46331	44155.3	44036.1	43249.3	39100.8	36722.6	35637.8	34773.6	34123.8	33498	31239	31501.2	28479.3	27138.2	26184.5	25153.3	23245.9	23299.5	21982.2	22196.9	20909.4	20307.4	20021.3	19949.8	18936.5	18358.3	17786.2	16397.3	14805.9	14072.8	13530.4	13101.1	13154.9	13178.7	12970	13107.1	12618.4	12159.4	11378.5	11223.6	10711	10353.4	10061.3	9506.99	9059.95	8958.62
-3.71154		44405.7	45961.4	45365.4	44214.9	43583.1	41365.8	38886.2	36311.3	35131.2	33617.2	33074.8	32693.3	30523.8	30714.5	27895.2	26649.4	25540.8	24670.5	23174.4	23120.7	21642.5	22006.2	20975	20057	19645.8	19753	18632.5	17893.4	17333.1	16081.5	14501.9	13822.5	13387.3	13059.5	13166.8	13131	12976	13131	12612.4	12087.9	11396.5	11110.4	10722.9	10228.2	9846.74	9417.58	8970.55	8827.49
-3.70513		42510.2	44399.7	44328.2	43648.7	42486.3	39440.6	38707.4	36496.1	34809.3	32872.2	32115.2	32031.7	30350.9	29927.7	27460	26196.4	25165.2	24110.2	23174.4	23043.2	21445.8	21708.1	20790.2	19896.2	19365.7	19419.3	18477.5	17607.3	16862.2	15783.5	14347	13601.9	13214.4	13125	13137	13101.2	12976	13077.4	12570.7	12022.3	11473.9	10907.7	10633.5	10121	9673.88	9292.41	8899.02	8708.28
-3.69872		40322.8	43147.9	42993.1	42796.3	40894.9	37938.6	38296.2	36686.8	34243.1	32663.5	31733.7	31698	30195.9	29486.6	27209.7	25844.8	24986.5	23800.2	23198.2	23067.1	21517.3	21511.4	20533.9	19723.3	19246.5	19103.3	18280.8	17517.9	16594	15545	14394.6	13482.6	13053.5	13220.4	13083.4	13172.7	12999.9	12940.2	12540.9	11980.5	11539.5	10699.1	10424.9	10025.6	9512.95	9131.48	8821.53	8601
-3.69231		39172.3	42307.6	41902.2	41860.6	39494.2	36961	37831.2	36347.1	33730.4	32663.5	31656.2	31596.6	30184	29236.2	27311	25612.3	24795.7	23985	23108.8	22936	21642.5	21374.3	20474.3	19735.2	19306	18954.3	18227.2	17434.5	16492.7	15419.8	14472.1	13405.1	12970	13202.5	12999.9	13208.5	12886.6	12648.2	12344.2	11777.9	11456	10502.4	10120.9	9864.61	9381.82	8952.67	8720.21	8499.67
-3.6859		39631.3	42164.5	41777.1	41008.2	38802.8	36668.9	37712.1	36114.7	33486.1	32586	31799.2	31590.7	30672.7	29540.2	27674.6	25725.5	24825.5	24551.3	22977.7	22822.8	21791.5	21189.5	20426.6	19687.5	19318	18823.2	18346.4	17416.6	16546.3	15390	14519.8	13399.2	12898.5	13095.2	12880.7	13065.4	12767.4	12362.1	12177.2	11462	11271.3	10401	9882.5	9745.41	9280.49	8809.61	8606.96	8404.3
-3.67949		40525.4	41645.9	41204.9	39404.8	38504.8	36692.8	37712.1	36019.2	33551.7	32443	32133	31817.1	31179.4	30243.5	28145.5	26035.5	24676.5	24771.9	22614.1	22733.3	21714.1	20867.7	19920	19377.6	19270.3	18757.7	18477.5	17440.5	16486.8	15407.9	14400.5	13387.3	12791.2	12868.8	12552.9	12672	12517	12046.1	11932.9	11164	11027	10258	9679.84	9590.43	9143.4	8672.52	8469.86	8279.13
-3.67308		40781.7	40716.2	40459.8	38141.2	38248.5	36931.2	37616.7	35649.7	33658.9	32240.3	32067.5	31775.4	31167.5	30476	27978.6	26262	24688.3	24092.3	21976.3	22661.8	21332.6	20647.2	19526.6	19019.9	19234.5	18555	18483.5	17410.7	16284.1	15193.3	14174	13238.3	12636.3	12523	12165.4	12207.1	12093.9	11682.5	11545.5	10854	10675.2	10037.5	9501.02	9405.66	8958.62	8517.55	8285.09	8142.04
-3.66667		40686.3	40263.2	40203.5	37807.4	38016	37276.9	37127.9	35548.4	33420.5	32276.1	31894.7	31471.5	30833.7	30213.8	27603.1	26488.5	25183.2	23406.8	21660.4	22643.9	21135.9	20736.5	19389.5	18757.7	19037.8	18370.2	18322.5	17255.6	16170.9	14943	13905.9	13059.5	12475.4	12242.9	11861.4	11885.2	11688.5	11402.4	11205.7	10597.8	10323.5	9822.89	9334.14	9226.84	8803.65	8380.46	8136.08	8034.76
-3.66026		39649.2	39351.2	39565.8	37425.9	37610.7	37318.7	36508	35590.1	33307.2	32627.8	32186.7	31018.4	30267.5	29814.4	27334.8	26607.7	25546.7	23514.2	21726	22679.7	21243.2	20915.4	19556.3	18662.3	18531.2	18310.6	18048.4	16898	16164.9	14656.9	13572.1	12922.4	12397.9	12171.3	11676.5	11652.8	11390.5	11187.8	10943.5	10466.6	10079.2	9632.16	9274.53	9155.32	8714.25	8314.9	8064.56	8028.8
-3.65385		37461.8	37205.4	37402.1	36394.8	37080.2	36812	35906	35143.1	33354.9	32824.4	32067.5	30416.4	29731	29301.8	26780.5	26518.3	25028.1	24217.5	21749.8	22185	21279	20879.6	19800.8	18769.6	18108	18149.7	17553.7	16582.1	15878.8	14335	13137	12701.9	12332.3	12052.1	11575.3	11378.5	11128.2	10925.5	10645.5	10311.6	9882.52	9495.07	9220.89	9065.91	8547.35	8225.49	7998.99	7969.19
-3.64744		34761.6	35125.2	35041.8	35065.6	35888.2	35351.7	34421.9	34696.1	33545.7	32913.9	31602.5	30136.3	29522.3	29099.2	26208.3	26244.1	24688.4	24706.3	21863.1	21702.2	20927.3	20748.5	19836.5	18710	17899.4	17744.4	17029.2	16308	15503.2	13893.9	12689.9	12314.4	12195.2	11795.8	11360.7	11092.5	10913.6	10597.8	10335.5	10103	9739.44	9417.58	9161.28	8916.9	8362.58	8088.4	7903.62	7844.02
-3.64103		32913.8	34374.2	34374.2	34845.1	34851	33796	33116.5	34469.6	33813.9	32598	31429.7	29838.2	29099.2	28825	25534.8	25552.7	24718.2	24557.2	22512.8	21505.5	20528	20557.8	19616	18531.2	17702.7	17196	16689.3	15992	15264.9	13506.5	12469.4	11938.9	11992.5	11533.5	11098.5	10907.7	10699.1	10353.4	10067.3	9912.28	9596.4	9346.06	9083.8	8750.01	8225.49	7939.39	7796.34	7677.12
-3.63462		31477.4	33784.1	34493.4	35435.2	34588.8	33158.2	32735	33629.1	33700.7	32091.3	31578.8	29111.1	28538.8	28038.2	25058	24765.9	24175.8	23907.5	22834.7	21594.8	20462.4	20384.9	19413.3	18447.8	17517.9	16826.5	16582.1	15747.6	15139.7	13393.2	12469.4	11742.2	11897.1	11420.3	10961.4	10812.4	10514.3	10275.9	9924.2	9757.33	9465.26	9268.57	9030.15	8618.88	8195.68	7820.18	7724.81	7563.88
-3.62821		29379.3	31680	33349	34648.4	33080.8	31513.2	31990	31781.4	32961.6	31954.2	31656.2	28634.2	27990.5	27567.3	24748	24736.2	23472.5	23192.2	22423.3	21648.5	20635.2	20283.6	19282.2	18328.5	17392.8	16683.5	16296	15515.1	14943	13417.1	12487.2	11623	11754.1	11313	10866	10657.4	10293.8	10162.6	9781.15	9542.75	9280.49	9101.67	8928.83	8475.83	8153.96	7718.85	7653.28	7474.47
-3.62179		28521	29558.2	32317.8	33366.9	31370.1	29957.5	30678.7	30130.3	31829.1	31608.5	30637	28515	27954.8	27585.2	24622.8	24432.1	23234	22483	21881	21732	20885.5	20194.2	19043.8	17988.8	17160.3	16456.9	15759.5	15163.5	14561.5	13411.1	12266.7	11438.1	11456.1	11056.7	10687.2	10395.1	9995.76	9918.25	9572.55	9256.65	9071.87	8803.66	8696.36	8261.25	8010.91	7563.88	7486.39	7319.5
-3.61538		29874	28968	31996	31703.9	30344.9	29617.7	30094.5	29254.2	30768.1	30321	29194.5	27948.8	28205.1	27215.7	25081.8	23526	22798.8	21779.7	21553.1	21630.7	21016.7	19961.7	18620.6	17583.5	16910	16141	15181.4	14764.1	14132.4	13280	11915	11205.8	11038.9	10657.4	10371.2	9983.83	9614.27	9548.72	9280.49	8875.18	8750.01	8523.51	8332.77	7933.43	7754.61	7313.53	7194.32	7087.04
-3.60897		31388	29832.3	31614.5	30619.1	30255.5	30279.3	30702.5	29385.3	30476	28890.6	28384	27549.5	28419.7	26959.4	25481.2	23180.3	22244.5	21130	21171.7	21165.7	20826	19693.5	18137.8	17315.2	16915.9	15992	14889.3	14561.5	13923.7	13160.8	11730.2	11134.1	10800.4	10401.1	10186.5	9697.72	9357.98	9244.73	9042.07	8523.51	8446.02	8332.77	8010.91	7653.28	7498.31	7069.15	6890.34	6824.77
-3.60256		31376.1	30857.5	30815.8	30583.3	30905.2	30726.3	31429.7	29337.6	30368.8	28330.3	27847.5	27442.2	28258.8	26840.2	25624.2	23371.1	22244.5	20814	20700.8	20814	20379	19306	17869.5	17142.4	16933.8	16051.6	14907.2	14478	13798.6	13101.2	11760	11116.3	10794.5	10430.9	10252	9667.92	9369.9	9071.88	8922.86	8380.46	8308.93	8237.41	7820.18	7510.23	7373.15	6943.99	6717.49	6604.24
-3.59615		29856.2	30619.1	30058.8	30982.7	31209.2	30821.8	31596.6	29009.8	29617.8	27758	27454.1	27412.3	27996.5	26941.5	25767.3	23776.4	22363.8	20897.5	20295.5	20891.5	20003.4	19031.8	17845.8	17011.2	16814.5	16027.8	14960.9	14311.1	13601.9	12970	11825.6	10973.2	10782.5	10418.9	10335.5	9733.49	9495.07	8994.39	8857.3	8368.53	8291.05	8201.65	7730.77	7474.47	7325.45	6926.11	6663.85	6556.56
-3.58974		27561.4	28878.6	29367.4	30941	31090	30362.8	30619.1	28485.2	28378	27293.2	27478	27269.3	27966.7	26953.4	26160.7	24116.2	22441.2	20981	19949.8	20915.3	19860.3	18847.1	17893.4	16832.5	16749	15980.1	14919.1	14120.4	13405.1	12773.4	11789.9	10889.8	10740.8	10293.8	10275.9	9739.44	9542.75	8934.78	8714.25	8320.85	8195.68	8082.44	7635.4	7396.98	7224.13	6884.39	6604.24	6574.44
-3.58333		25797	27096.5	28735.6	30553.5	30356.8	29748.8	28836.9	27674.6	26977.2	26953.4	27609	26798.4	27638.8	26637.5	26518.3	24527.5	22709.5	21165.7	19812.7	20712.8	19782.9	18459.7	17804	16790.7	16600	15920.5	14907.2	13935.6	13280	12535	11593.1	10818.2	10627.5	10073.2	10043.4	9614.27	9393.74	8755.97	8481.79	8124.16	7951.31	7796.34	7450.62	7188.36	7009.56	6735.38	6455.23	6490.99
-3.57692		25928.2	27102.5	28580.6	30511.8	30142.2	29415	28020.3	27746.2	26405	26893.8	27573.3	26548.1	27299.2	26625.6	26613.7	24646.7	23174.4	21362.4	20158.4	20241.8	19359.7	18113.9	17529.8	16719.2	16164.9	15711.9	14883.4	13762.8	13053.5	12296.5	11283.2	10621.6	10401	9775.2	9685.81	9340.09	9071.88	8422.18	8171.84	7879.78	7677.12	7450.62	7188.37	6884.38	6741.34	6532.72	6210.84	6258.52
-3.57051		27627	28366	29152.8	30553.5	30690.7	29731	28515	28503.1	26762.7	27048.8	27346.8	26524.2	27483.9	26667.3	26989.2	24891	23997	21785.6	20647.2	19878.2	18710	17839.8	17225.8	16576.2	15765.5	15461.5	14871.5	13756.9	12821	12165.4	11164	10532.1	10258	9697.73	9495.07	9220.89	8881.14	8273.17	8010.91	7736.73	7593.68	7325.46	7122.8	6777.1	6675.77	6496.95	6109.51	6061.82
-3.5641		27597.2	28521	29278	30267.5	31095.9	30124.3	28854.8	28920.4	26810.3	26571.9	26399.1	26196.4	26774.6	26136.8	26482.5	25362	24581.1	22399.5	20939.2	19556.4	18131.8	17535.8	16904	16427.2	15485.4	15193.4	14686.6	13780.7	12552.8	12004.5	11086.5	10377.2	9995.77	9650.04	9346.05	9125.52	8803.65	8261.25	7981.11	7706.93	7545.99	7277.77	7087.04	6759.22	6669.81	6473.11	6079.71	6020.1
-3.55769		25338.1	26941.5	28544.8	29957.5	30368.8	30267.4	28848.8	28604.5	26154.7	25499	25594.4	25868.5	25028.1	25183.1	25189	25820.9	24408.2	22769	21290.8	19389.5	18096.1	17315.2	16671.5	16457	15545	14966.8	14406.5	13679.4	12403.8	11819.6	10961.4	10085.1	9656	9512.94	9143.4	8940.75	8702.33	8219.53	7963.23	7671.16	7444.66	7206.25	7015.51	6735.38	6663.85	6401.59	6002.22	6032.02
-3.55128		22822.8	24622.8	27209.7	29254.2	28997.8	29319.7	28980	28008.4	25630.2	25010.2	25373.8	25671.8	24080.5	24336.7	24128.1	25546.8	23895.6	22685.7	21493.5	19580.2	18269	17166.2	16582.1	16486.8	15831	14937	14293.3	13446.9	12391.9	11718.3	10830.2	9816.93	9310.29	9262.61	8869.22	8660.6	8481.78	8100.32	7873.82	7569.84	7271.81	7045.31	6866.5	6657.89	6550.6	6240.64	5865.12	5960.5
-3.54487		21791.5	23275.7	26238.2	27472	27936.9	28568.7	28479.3	26953.4	25034.1	24754	24980.5	25350	23997	23585.7	23508.2	24789.7	23091	22274.3	21326.7	19729.2	18388.1	17070.8	16635.8	16427.2	16063.5	14972.8	14114.5	13262.1	12374	11682.5	10687.1	9739.44	9042.08	9018.23	8678.48	8440.07	8249.33	7957.27	7760.57	7420.82	7093	6848.62	6693.65	6544.64	6413.51	6032.02	5716.1	5793.6
-3.53846		21320.7	22828.7	25916.2	26023.5	27048.8	28312.4	27406.4	26130.8	24509.6	24831.5	24467.8	25344	24372.5	23192.3	22870.3	23710.8	22047.8	21344.5	20605.5	19592.2	18251	16862.2	16474.8	16182.8	15854.9	14686.6	13745	12993.9	12189.2	11497.8	10413	9691.76	8881.14	8791.73	8499.67	8237.41	8010.91	7802.3	7611.56	7247.97	6979.75	6705.57	6574.44	6443.31	6288.32	5853.19	5602.86	5632.66
-3.53205		21177.7	22173	25594.4	25540.8	26136.8	27543.5	26762.7	25540.8	23865.8	25022.2	23925.5	25230.8	24509.6	23138.6	22339.9	22942	21380.3	20593.5	19872.3	19324	17827.8	16403.3	16063.5	15747.6	15360.2	14287.3	13381.3	12761.4	12028.3	11289.2	10246.1	9608.32	8827.5	8606.96	8291.05	7981.11	7724.81	7569.84	7408.9	7093	6866.5	6604.24	6485.03	6300.26	6175.08	5722.06	5501.53	5513.45
-3.52564		20975	21344.5	24634.8	25272.5	25767.3	26589.8	26738.8	25093.8	23275.7	24879.2	23836	24980.4	24587	22995.5	22280.3	22477	21290.8	20373	19359.7	19240.5	17523.8	16015.9	15610.5	15300.6	14853.5	13995.2	13244.2	12672	11938.9	11152	10162.6	9506.99	8821.53	8505.63	8177.81	7802.3	7551.95	7373.14	7218.17	7003.59	6747.29	6526.76	6377.74	6127.4	6037.99	5620.74	5406.16	5412.12
-3.51923		20235.8	20605.4	22870.4	24312.8	25618.2	25987.8	26697.1	24992.4	22781	24473.8	24014.8	24533.4	24545.3	22751.2	22441.2	22089.5	21374.3	20408.8	19312	19145.1	17595.3	15998	15407.9	15115.9	14460.2	13685.3	13160.8	12642.2	11706.4	11003	9965.96	9357.98	8755.97	8320.85	8028.79	7677.12	7402.94	7206.25	7021.48	6890.35	6628.09	6437.35	6228.73	5960.49	5871.09	5501.53	5304.84	5310.8
-3.51282		19264.3	19949.8	21410.1	23466.4	25218.9	25880.5	26703.1	25415.6	22798.8	24467.8	24342.7	24366.5	24354.6	22792.9	22548.5	21845.2	21577	20456.4	19532.5	18996.1	17762.3	16230.5	15497.3	15038.4	14192	13345.6	12850.9	12463.4	11336.9	10734.9	9632.16	9179.16	8636.76	8088.4	7820.18	7510.23	7253.93	7045.32	6836.7	6717.49	6449.27	6288.34	6085.67	5835.32	5704.19	5388.28	5191.59	5167.74
-3.50641		18048.3	19186.8	20611.3	22667.7	24336.7	25517	26571.9	26065.3	23317.5	24891	24610.9	24581.1	24277.1	23174.3	23031.3	22202.8	22143.2	20450.5	19580.2	18978.2	17988.8	16641.7	15831.1	15062.2	14090.6	13190.6	12588.5	12284.6	11086.5	10520.3	9387.77	9083.8	8499.67	7903.62	7706.93	7379.1	7170.49	6920.15	6717.49	6574.44	6300.24	6157.19	5996.27	5793.6	5608.82	5316.76	5120.06	5066.42
-3.5		16850.3	18215.2	19705.4	21344.5	23126.7	24479.8	25755.3	26262	23871.8	25135.4	24569.2	25272.5	24426.2	23997	23698.9	23096.8	22822.7	20492.2	19455	18894.8	18215.3	16790.8	16075.5	15193.3	14054.9	13274	12523	12117.7	11015	10448.8	9244.73	9012.27	8404.31	7844.02	7683.09	7325.45	7081.08	6789.02	6610.2	6431.39	6210.84	6026.06	5900.89	5728.03	5495.57	5227.35	5030.65	4947.21
-3.49359		15628.4	17643	19228.5	20510	22494.8	23812.2	24682.4	25671.9	24265.2	25153.3	24593	25654	24384.4	24461.9	24068.5	23818.1	23007.5	20772.3	19395.5	18882.8	18412	16606	16111.2	15217.1	13929.7	13292	12564.8	11962.6	10997.1	10407	9149.36	8970.55	8338.74	7808.26	7653.28	7265.85	6943.99	6598.28	6449.27	6258.53	6103.55	5853.2	5728.03	5567.1	5322.72	5066.42	4875.68	4768.4
-3.48718		15121.8	16957.6	19270.2	20969	22077.7	24289	25069.9	25314.3	24706.3	24831.5	24444	25385.8	23865.8	24199.6	23651.3	23859.8	22947.8	21332.6	19437.2	18835.2	18471.5	16445	16373.5	15181.4	13947.5	13274	12564.8	11867.4	10907.7	10359.4	9173.2	9006.31	8308.93	7766.53	7593.68	7194.32	6854.58	6449.27	6282.36	6109.51	5978.38	5698.23	5537.3	5382.32	5126.02	4881.65	4702.83	4589.58
-3.48077		15413.9	16433	19020	21547.2	21606.8	24622.8	25594.4	25707.6	24646.7	23919.5	24169.8	24318.8	23359.2	23174.5	22691.5	23144.6	22280.3	21338.5	19377.5	18489.5	18203.3	16325.9	16617.8	15360.2	14084.6	13166.8	12409.8	11831.5	10764.6	10222.2	9197.05	8994.39	8279.14	7706.93	7504.27	7110.88	6789.02	6359.86	6121.43	5972.42	5835.31	5567.1	5352.52	5197.55	4917.4	4726.67	4553.82	4392.89
-3.47436		15753.6	16027.8	18561	20969	21332.6	24318.8	25838.8	25838.8	24408.2	23859.8	24789.8	23931.4	23329.3	22948	22155.2	22202.8	21076.3	20456.4	19222.6	18102	18119.9	16385.4	16743	15551	14102.5	13035.6	12266.7	11837.5	10675.2	10061.3	9149.36	8988.43	8213.57	7671.16	7373.14	7039.35	6699.61	6264.49	5990.3	5865.13	5722.06	5453.85	5215.43	5036.62	4750.52	4631.3	4440.57	4225.99
-3.46795		15032.4	15509.2	17810	19550.4	21040.5	23424.8	25361.9	25284.5	24104.2	24241.3	25183.2	23693	22936	22918.1	21797.5	20909.4	19562.3	19449.1	18602.7	17941.1	18131.8	16582.1	16802.7	15741.7	14025	12982	12254.8	11831.6	10728.9	9971.92	9137.43	8934.78	8207.6	7659.24	7224.13	6991.67	6580.4	6169.12	5829.35	5710.15	5561.14	5322.72	5090.26	4857.8	4607.47	4553.82	4309.44	4076.98
-3.46154		13613.8	14764.2	17070.8	18376.2	20855.8	22369.7	24080.4	24140	23615.5	24134	24604.9	23192.2	22220.7	22393.5	20986.8	20075	18680.2	19002	18096.1	18030.5	18072.2	16677.5	16635.8	15735.8	14066.8	12874.7	12374	11658.7	10812.4	9834.82	9077.83	8851.34	8130.12	7581.76	7087.03	6973.79	6526.76	6097.59	5704.19	5555.18	5376.36	5173.7	5006.81	4696.87	4518.06	4452.49	4184.27	3969.69
-3.45513		12159.5	14037	16045.6	17720.5	20504	21255.2	22316	22739.3	22626.1	23299.6	23269.8	22506.8	21594.8	21660.4	20462.3	19926	18584.8	18710	17857.7	18227.2	17881.5	16492.7	16343.7	15467.5	14168.1	12827	12457.4	11390.5	10734.9	9673.88	8946.7	8738.09	7981.1	7343.34	6866.5	6794.98	6395.62	5996.27	5537.3	5382.32	5149.86	4988.93	4893.56	4541.9	4434.61	4321.36	4065.06	3933.93
-3.44872		11193.8	13780.7	14621	17416.5	19920	20378.9	20933.2	21433.9	21624.7	22763.2	22065.8	22667.7	21696.2	21505.5	20629.3	20283.5	18853	18328.5	17893.4	18316.6	17392.8	16123.1	15878.8	15062.2	14174.1	12576.6	12159.5	11134.2	10329.5	9483.15	8684.44	8451.99	7855.94	7093	6651.92	6574.44	6234.68	5865.12	5465.77	5292.92	5006.81	4875.68	4792.23	4452.49	4375.01	4202.15	3939.89	3868.36
-3.44231		10329.5	13446.9	13399.2	16373.5	18817.3	19699.5	20224	20516	20855.8	22542.5	21171.7	23228	21720	21356.5	20891.5	20963	18847.1	17953	17708.7	18090.1	16653.7	15723.8	15413.9	14209.9	13822.5	12046.1	11730.2	11003.1	9757.33	9167.24	8297.01	7951.31	7510.23	6789.02	6300.26	6288.34	5990.3	5656.5	5435.97	5185.63	4899.52	4780.32	4673.02	4357.12	4303.48	4041.22	3790.88	3761.07
-3.4359		9477.18	12385.9	12892.5	15384	17529.8	19210.7	19848.5	20098.8	20635.2	21833.2	20373	22965.8	21368.3	20951.2	21052.5	20891.5	18555	17637.1	17231.8	17237.8	16057.6	15360.2	14972.8	13566.1	13232.3	11712.4	11378.5	10931.5	9405.66	8851.33	8118.19	7629.44	7098.96	6604.24	6037.98	6026.06	5769.75	5483.65	5382.32	5078.34	4839.92	4702.83	4541.9	4267.72	4178.31	3933.93	3665.71	3618.03
-3.42949		8869.24	11068.7	12785.3	14561.5	16588	19151	19788.8	20390.8	21135.9	21493.5	20152.5	22083.6	20730.5	20420.6	21231.2	19842.5	18054.3	17082.8	16653.6	16147	15914.5	15086	14692.6	13470.8	12725.7	11766	11056.8	10734.9	9292.41	8690.4	8171.85	7569.84	6949.94	6544.64	5918.77	5865.12	5614.78	5358.48	5257.15	5018.73	4827.99	4655.15	4404.81	4231.95	4071.02	3874.32	3606.11	3474.97
-3.42308		8893.08	10198.4	12785.2	13780.6	15890.7	19288.2	20307.4	20712.8	21433.9	21791.5	20790.2	21410.1	20426.6	20247.8	21350.5	18966.3	17947	16671.5	16427.2	15777.5	16093.4	15241	14871.5	13595.9	12493.2	11986.5	10949.4	10496.5	9316.25	8660.6	8249.33	7629.44	7033.4	6592.32	5847.25	5805.52	5537.3	5334.64	5149.86	4994.9	4845.88	4673.02	4333.28	4202.15	4041.22	3874.32	3576.3	3415.37
-3.41667		9048.02	10031.5	12034.2	13381.3	15390	18561	20563.7	20730.5	21076.3	22351.8	21934.6	21130	20682.9	20647.2	21362.4	18668.2	18215.3	16588	16415.2	15825.1	16242.4	15604.6	15187.4	13852.2	12540.9	12177.3	10967.3	10246.1	9429.5	8595.03	8171.85	7784.41	7200.28	6675.77	5877.04	5888.97	5555.18	5388.28	5120.06	5006.81	4869.73	4720.72	4303.48	4184.27	4071.02	3892.2	3558.42	3439.22
-3.41026		8750.02	10091.1	11175.9	13303.9	15241	16892	19413.3	20623.3	21124	22763.2	22906.2	21177.6	21219.3	21320.7	20957.1	18608.7	18108	16641.7	15956.2	15700	16313.9	15807.2	15211.2	13953.5	12630.3	12135.6	10895.8	10061.4	9447.39	8499.67	7921.5	7802.3	7259.89	6669.81	5972.42	5960.49	5579.02	5459.81	5096.22	5036.61	4839.92	4762.44	4351.16	4214.07	4112.74	3916.05	3558.42	3498.82
-3.40385		8195.68	9977.89	10627.6	12785.2	14686.7	15431.7	17857.7	19961.7	21082.3	22924.1	23228.1	21350.5	21606.8	21600.8	20390.8	18680.2	17905.3	16701.3	15396	15437.7	16290	15568.8	14984.7	13750.9	12618.4	11962.7	10848.1	9942.1	9447.38	8386.42	7695.01	7695.01	7295.65	6634.05	5996.26	5972.42	5537.3	5489.61	5024.69	5042.58	4786.27	4774.35	4410.77	4249.84	4130.62	3898.17	3522.66	3546.5
-3.39744		7778.45	9691.76	10162.6	11909.1	13691.3	14841.6	16719.2	18775.5	20855.8	22816.8	22769.1	21326.7	21434	21475.7	19669.7	18644.4	17756.3	16707.3	15151.6	15312.5	16004	14954.9	14555.5	13369.5	12636.2	11855.4	10830.2	9942.1	9572.56	8297.01	7605.6	7629.44	7259.9	6538.68	6049.9	6043.94	5495.57	5519.41	4953.17	5006.81	4720.71	4768.4	4410.77	4267.72	4088.91	3844.52	3469.01	3540.54
-3.39103		7522.14	9167.22	10049.4	11122.3	12827	15014.5	15837	17529.8	20164.3	22220.8	21761.8	21279	20909.4	21362.5	19073.6	18733.8	17547.7	16564.2	15264.9	15264.9	15300.6	14287.3	14269.5	13214.5	12600.5	11640.9	10758.7	9995.72	9691.76	8249.33	7605.6	7635.4	7182.41	6479.07	6151.24	6026.06	5537.3	5519.41	4947.21	4965.09	4684.94	4720.72	4363.08	4273.68	4005.45	3767.04	3427.29	3486.89
-3.38462		7313.52	8517.53	10186.5	10556.1	12165.4	14871.5	15187.3	16594	19151.1	20975	20581.5	21159.8	20569.7	21356.5	18763.6	18841.1	17279.5	16307.9	15443.6	15050.3	14579.4	13816.5	14162.1	13256.1	12254.8	11426.2	10675.2	10067.3	9614.27	8249.33	7629.44	7563.88	7039.35	6485.03	6228.73	5942.61	5590.94	5465.77	5000.85	4923.36	4643.23	4649.19	4315.4	4243.87	3939.89	3707.43	3427.29	3415.36
-3.37821		7307.57	7903.61	9894.43	10275.9	11646.8	14579.4	15074.1	16015.9	17911.3	19645.8	19669.6	20706.7	20134.5	21046.5	18453.7	18429.8	16862.2	15753.6	15348.2	14597.2	14376.8	13810.5	13798.6	13327.7	11926.9	11354.8	10585.8	10150.7	9435.46	8320.85	7706.93	7402.94	6872.46	6449.27	6246.61	5811.48	5561.14	5340.6	5018.73	4875.69	4565.74	4559.78	4279.64	4172.35	3880.28	3641.87	3421.33	3355.76
-3.37179		7206.24	7545.98	8857.28	9775.22	11348.8	13810.5	15163.5	15705.9	16760.9	18561	19192.8	20140.5	19204.7	20224	18066.2	17929.2	16552.3	15372.1	15205.2	14299.2	14382.7	13959.5	13435	13280	11712.4	11342.8	10550	10144.8	9244.73	8463.91	7855.94	7247.97	6681.73	6377.74	6222.77	5704.19	5447.89	5179.67	4953.17	4798.19	4458.45	4464.41	4243.87	4071.02	3796.84	3570.34	3379.61	3278.28
-3.36538		7051.27	7146.64	8136.06	9131.48	10973.3	13137	14776.1	15562.8	16367.5	17810	18912.7	19747.1	18626.5	19425.2	17988.8	17529.8	16498.7	15401.9	15098	14174	14418.5	14007.1	13208.5	13023.7	11646.8	11247.4	10538.1	9995.75	9095.72	8481.79	7915.55	7140.69	6532.72	6341.98	6181.03	5644.58	5346.56	5060.46	4863.77	4690.91	4369.05	4380.97	4214.07	3963.74	3731.27	3522.66	3355.76	3212.71
-3.35897		6502.9	6830.73	7581.73	8785.76	10430.9	12487.2	14233.6	15485.4	16391.4	17410.6	18602.7	19455	18555	18871	18155.7	17351	16611.9	15628.5	14931	14221.8	14448.2	13864.1	12910.5	12618.4	11712.4	11235.5	10365.3	9721.54	8893.06	8326.82	7748.65	7045.32	6425.43	6300.26	6109.51	5632.66	5310.8	4994.89	4786.27	4595.54	4345.2	4309.44	4160.43	3886.24	3695.51	3498.82	3320.01	3159.07
-3.35256		6109.51	6705.56	7337.35	8457.92	10025.6	11861.4	13655.5	15264.8	16367.5	17237.8	18328.5	19031.8	18888.8	18572.9	18048.4	17345	16445	15735.7	14788	14275.4	14388.6	13601.9	12558.8	12082	11503.7	11170	10085.1	9387.77	8654.64	8153.96	7492.35	6949.94	6365.82	6246.61	6037.98	5638.62	5292.91	4977.01	4726.67	4512.1	4363.09	4273.68	4106.78	3862.41	3665.71	3469.01	3266.36	3129.26
-3.34615		5948.58	6616.15	7265.85	8177.81	9661.96	11456.1	13136.9	14925	16230.5	17267.5	17965	18650.4	18847	18388.2	17702.7	17053	16278.1	15807.2	14734.4	14060.8	13977.4	13369.5	12177.3	11652.8	11140.1	10949.4	9912.31	9173.2	8517.55	7993.03	7343.34	6902.27	6353.9	6198.93	5990.29	5632.66	5310.8	5000.85	4696.87	4488.26	4410.77	4261.76	4065.06	3856.45	3635.91	3421.33	3224.64	3099.47
-3.33974		5841.3	6562.51	7152.61	8046.66	9334.13	11080.6	12719.7	14507.9	15843	17124.5	17571.5	18340.5	18334.5	18114	17231.8	16725.2	16212.5	15914.5	14823.8	14001.2	13560.1	13280	12010.4	11521.6	11050.8	10764.6	9930.17	9137.44	8559.27	7855.94	7289.69	6860.54	6365.82	6157.21	5966.45	5632.66	5310.8	5024.69	4684.94	4512.1	4422.69	4261.76	4017.38	3820.68	3594.18	3373.64	3188.88	3069.66
-3.33333		5757.85	6574.43	7134.73	7873.78	9089.78	10734.9	12278.6	14025	15360.2	16689.4	17213.9	18209.3	18024.5	17887.5	17154.3	16713.2	16474.8	16284	15282.8	14281.4	13566.1	13351.5	12070	11521.6	11086.5	10615.6	9942.12	9131.48	8726.17	7766.53	7224.13	6806.9	6341.98	6109.52	5924.73	5620.74	5310.8	5030.65	4684.95	4524.02	4416.73	4255.8	3993.53	3767.03	3540.54	3337.89	3176.95	3045.82
-3.32692		5751.88	6639.99	7289.69	7790.35	8755.97	10395.1	11730.2	13417.1	14877.4	16278.1	16850.3	18316.6	18143.8	18012.6	17410.7	16892	16826.5	16707.2	15670.1	14621.1	13554.2	13423	12165.4	11408.4	11062.7	10514.3	9924.23	9191.08	8821.53	7796.34	7170.48	6747.29	6300.26	6109.51	5900.89	5555.18	5334.64	5018.73	4702.83	4541.9	4416.73	4225.99	3987.57	3737.24	3510.74	3331.93	3170.99	3045.82
-3.32051		5763.8	6824.77	7498.29	7891.71	8541.42	10079.2	11330.9	12946.2	14549.6	16242.4	16677.5	18352.4	18286.8	18191.5	17613.3	17023.2	16904	16725.2	15831.1	14752.2	13607.9	13321.7	12159.5	11348.8	10985.2	10585.9	9900.4	9244.73	8773.85	7849.98	7158.56	6657.89	6288.32	6097.59	5811.48	5477.69	5346.56	5012.77	4714.75	4547.86	4410.77	4196.19	3993.53	3725.32	3486.89	3320.01	3153.11	3045.82
-3.3141		5728.03	6967.84	7534.08	8076.47	8398.37	9995.78	11211.7	12672	14478	16045.6	16647.7	17893.4	18227.2	18090.1	17488.1	17094.8	16731.1	16331.8	15646.4	14501.9	13542.2	12970	11950.8	11330.9	10848.1	10663.3	9876.56	9244.73	8612.92	7772.49	7170.48	6574.44	6300.26	6032.02	5692.27	5424.05	5322.72	5036.61	4762.43	4535.94	4416.73	4148.51	3987.57	3725.32	3463.05	3314.05	3129.26	3033.89
-3.30769		5674.39	6932.06	7623.47	8040.68	8332.77	9870.59	11295.1	12463.4	14484	15777.4	16659.6	17559.6	17953	17917.2	17303.3	16832.5	16629.8	16015.9	15205.2	14126.4	13393.2	12904.5	11915	11295.1	10693.1	10717	9912.3	9280.49	8481.79	7683.09	7259.89	6544.64	6300.26	5960.49	5620.74	5376.36	5245.23	4994.89	4786.27	4518.06	4398.85	4094.86	3963.73	3701.47	3433.25	3308.08	3093.51	3004.09
-3.30128		5656.51	6657.89	7706.91	7879.77	8297.05	9548.69	11032.9	12314.4	14203.8	15729.8	16749	17464.2	17655	17804	17100.7	16778.8	16528.5	15711.9	14859.5	13894	13220.4	13071.4	12028.3	11241.5	10699.1	10782.5	10097.1	9352.01	8481.79	7730.77	7307.57	6568.48	6300.25	5918.77	5561.14	5316.76	5161.78	4917.41	4762.44	4524.02	4363.08	4071.02	3933.93	3689.55	3433.25	3325.97	3093.51	2980.24
-3.29487		5692.27	6443.29	7426.77	7921.48	8416.25	9381.83	10824.3	12064.1	13816.4	15854.9	16790.7	17416.6	17279.5	17702.7	16969.5	16915.8	16480.8	15711.9	14984.7	13941.6	13286	12993.9	12177.3	11181.9	10752.7	10645.4	10168.6	9340.09	8547.35	7820.18	7224.13	6586.36	6246.6	5871.08	5501.53	5233.31	5090.26	4869.73	4708.79	4529.98	4309.44	4071.02	3880.29	3689.55	3427.29	3337.89	3087.55	2962.36
-3.28846		5751.88	6425.41	7176.43	7885.74	8684.48	9584.49	10943.5	11998.5	13506.5	15831	16510.5	17255.7	17136.4	17696.8	17237.8	17172.2	16617.8	15813.2	15437.6	14144.2	13369.4	12898.5	12350.1	11295.1	10794.4	10460.7	10126.9	9357.98	8630.8	7861.9	7122.8	6514.84	6175.07	5829.36	5441.93	5155.82	5012.77	4881.65	4667.06	4541.9	4267.72	4076.98	3832.6	3689.55	3439.21	3325.97	3081.59	2938.52
-3.28205		5620.74	6371.77	7140.69	7909.59	8571.18	9858.68	10937.5	12296.5	13464.8	15509.2	16379.4	16904	17190	17619.2	17482.2	17213.9	16719.2	15819.2	15676.1	14430.4	13381.3	12827	12344.2	11438.2	10866	10472.6	10049.4	9369.9	8660.6	7838.06	7093	6455.23	6252.56	5823.4	5418.09	5126.02	4977.02	4959.13	4661.1	4524.02	4255.8	4071.02	3814.72	3671.67	3433.25	3314.04	3063.7	2920.64
-3.27564		5412.13	6186.99	7140.65	7873.78	8529.5	9822.89	10866	12356.1	13774.7	15145.6	16421.2	16838.4	17535.8	17577.5	17601.3	17285.5	16856.2	15992	15753.6	14639	13429	12952.2	12302.5	11515.6	10997.1	10538.2	9930.16	9346.05	8612.92	7760.57	7093	6467.15	6306.2	5847.24	5394.24	5114.1	4959.13	5018.73	4661.1	4488.26	4237.91	4041.22	3838.57	3641.87	3433.25	3296.16	3051.78	2920.64
-3.26923		5286.97	6020.1	6932.05	7540.03	8493.7	9596.42	10448.7	12123.7	13911.8	14925.1	16379.4	16856.2	17625.2	17631.2	17851.7	17202	16850.3	16147	15807.2	14650.9	13613.8	12970	12540.9	11587.2	11181.9	10669.3	9822.91	9292.41	8571.19	7730.77	7104.92	6496.95	6294.28	5888.97	5412.12	5114.1	4941.25	5006.81	4637.27	4464.41	4220.03	3999.49	3862.41	3629.95	3439.21	3272.32	3027.93	2926.59
-3.26282		5275.04	5918.77	6610.18	7164.53	8159.94	9203	9769.27	11593.2	13631.7	14645	16462.9	16772.8	17464.2	17666.9	17756.3	16832.5	16659.5	16087.4	15849	14788	14048.9	12773.4	12773.4	11694.5	11193.8	10895.8	9769.24	9197.04	8601	7724.81	7134.73	6562.52	6300.25	5996.26	5453.85	5120.06	4941.25	4977.02	4613.43	4452.49	4214.07	3969.69	3856.45	3629.95	3451.13	3242.51	3027.93	2902.76
-3.25641		5352.53	5918.77	6473.11	7015.48	7736.74	8618.88	9208.98	10872	13154.8	14466.1	16635.7	16760.8	17363	17726.5	17440.5	16445	16522.5	16129.1	15956.2	15068.1	14549.5	12844.9	12934.2	11885.2	11062.7	10943.5	9715.61	9113.6	8589.08	7718.85	7128.77	6651.93	6324.09	6097.59	5495.57	5137.94	4965.09	4959.13	4613.43	4416.73	4220.03	3981.61	3838.57	3618.03	3451.14	3212.72	3027.93	2872.95
-3.25		5471.73	6032.02	6550.6	6973.78	7540.02	8219.55	8815.58	10407	12701.8	14406.5	16605.9	16725.1	17422.5	17696.7	17029.2	16147	16254.3	16003.9	15849	15157.5	14698.6	12910.4	12928.4	12076	11050.8	10663.3	9530.81	9065.92	8505.63	7665.2	7075.12	6634.05	6330.05	6133.35	5561.14	5131.98	4982.97	4929.32	4607.47	4392.89	4220.03	3957.77	3808.76	3606.11	3409.41	3170.99	2998.12	2831.24
-3.24359		5435.97	6157.19	6806.89	7075.1	7510.26	8231.48	8714.25	10246.1	12445.5	14263.5	16331.8	16671.5	17267.6	17690.8	16498.7	15968.1	15819.1	15735.8	15467.5	14972.8	14364.8	12886.6	12803.1	12201.1	11146.1	10246.1	9435.49	8863.26	8374.5	7593.68	7069.16	6616.16	6371.77	6139.31	5602.86	5108.14	5000.85	4881.64	4565.74	4369.05	4196.19	3880.28	3767.03	3594.18	3349.8	3147.15	2944.48	2789.51
-3.23718		5459.81	6079.69	6806.89	7319.48	7695.02	8457.95	9006.31	10305.7	12326.3	14025.1	15992	16540.3	16677.5	17351	15866.9	15705.9	15312.5	15425.8	14895.3	14490	13798.5	12785.2	12487.2	12153.5	11152	10037.5	9375.87	8559.27	8255.29	7504.27	7069.15	6616.16	6395.61	6067.79	5567.1	5066.41	5000.85	4798.2	4488.26	4321.36	4106.78	3796.84	3749.16	3546.5	3302.12	3099.46	2908.72	2771.63
-3.23077		5590.94	6026.08	6592.32	7295.66	7951.28	8726.2	9435.45	10591.8	12177.3	13828.3	15634.4	16188.7	16033.7	16880.1	15324.5	15169.5	14841.6	15020.5	14239.6	13852.1	13280	12576.6	12135.6	12010.4	11128.3	10055.3	9244.75	8326.82	8153.97	7516.19	7093	6645.97	6336.01	5972.42	5489.61	5036.61	4959.13	4714.75	4428.65	4261.76	4017.38	3731.28	3725.31	3492.86	3260.39	3069.66	2890.84	2759.71
-3.22436		5710.15	6085.67	6473.07	7218.14	8010.91	9036.12	9715.62	10901.7	12111.7	13655.5	15324.4	15807.2	15551	16439	14960.9	14645	14299.2	14490	13870	13476.6	13095.2	12427.6	12004.5	11754.1	11038.9	10103	9042.09	8219.53	8070.52	7575.8	7128.76	6681.73	6258.52	5894.94	5447.89	5036.61	4887.6	4649.19	4392.89	4214.07	3951.81	3695.51	3671.67	3433.25	3218.68	3063.7	2878.91	2747.79
-3.21795		5787.64	6210.83	6532.7	7182.38	8100.34	9167.26	10031.5	10967.3	12195.2	13488.6	15091.9	15330.4	15300.6	15914.5	14716.5	14305.1	13911.8	14192	13780.6	13482.6	13148.9	12415.7	11915	11545.5	10877.9	10043.4	8976.51	8130.12	7998.99	7617.52	7134.72	6711.53	6282.36	5775.72	5370.4	5054.5	4792.24	4583.62	4363.09	4178.31	3892.2	3689.55	3600.14	3379.61	3165.03	3033.89	2849.11	2712.02
-3.21154		5823.4	6258.49	6729.39	7307.6	8261.25	9340.08	10144.8	11009.1	12183.3	13393.2	14889.3	14710.5	14948.9	15407.9	14478	14144.2	14037	14215.8	13846.2	13643.6	13131	12409.8	11837.5	11402.5	10764.6	9995.75	8958.62	8100.32	7981.11	7611.56	7092.99	6753.26	6324.09	5668.43	5304.84	5096.22	4738.59	4541.9	4333.28	4154.47	3850.48	3689.55	3534.58	3314.05	3117.34	2980.24	2801.43	2676.26
-3.20513		5924.74	6276.4	6908.2	7659.23	8583.14	9554.69	10168.6	10967.3	12225	13232.3	14740.3	14257.5	14686.6	15175.4	14197.9	13947.5	14251.5	14263.5	13888	13715.1	12886.6	12308.4	11849.5	11319	10717	9959.99	8934.78	8100.31	7951.31	7551.95	7039.35	6729.41	6276.4	5590.94	5263.11	5137.94	4726.67	4518.06	4321.36	4124.66	3832.6	3677.63	3486.89	3272.32	3081.58	2938.52	2753.74	2634.53
-3.19872		6121.44	6490.98	7164.5	8094.36	8994.42	9703.7	10204.4	10883.9	12213.1	12987.9	14370.8	14042.9	14591.3	15103.9	13953.5	13607.8	14150.2	14257.5	13858.1	13697.2	12475.3	12093.9	11736.2	11253.4	10734.9	9954	8910.94	8088.4	7855.94	7438.7	7015.52	6651.91	6181.03	5519.41	5239.27	5137.94	4708.79	4476.33	4291.56	4088.91	3820.68	3653.79	3457.09	3242.51	3045.82	2896.8	2706.07	2586.86
-3.19231		6490.98	6908.19	7689.06	8452	9340.11	9960	10347.4	10943.5	12201.2	12970	14180	13887.9	14484	14907.2	13828.3	13387.2	13893.9	14102.5	13750.9	13667.4	12320.4	11867.4	11581.2	11289.2	10663.3	9930.2	8881.14	8082.44	7647.32	7313.53	6991.67	6580.39	6085.67	5477.69	5197.55	5078.34	4684.95	4410.77	4237.91	4035.26	3820.68	3623.99	3445.17	3200.79	3016.01	2866.99	2664.34	2563.01
-3.1859		6967.8	7414.88	8302.97	8916.9	9560.66	10216.3	10597.8	11199.8	12272.6	13035.6	14162.1	13864.1	14281.3	14782	13744.9	13238.2	13494.5	13870.1	13643.6	13446.9	12362.1	11682.6	11450.1	11211.7	10484.5	9864.61	8857.3	8022.83	7450.62	7265.85	6967.83	6544.62	6020.1	5441.93	5149.86	5024.69	4667.06	4339.24	4202.15	3999.49	3796.84	3576.3	3415.37	3165.03	3004.09	2849.11	2634.53	2545.13
-3.17949		7385.05	7933.43	8779.81	9363.94	9840.8	10311.7	10764.7	11509.7	12409.7	13095.2	14126.4	13905.8	14162.2	14746.2	13721	13226.4	13250.1	13655.5	13458.8	13107.1	12397.9	11545.5	11396.5	11038.8	10311.7	9793.11	8845.38	7987.07	7367.18	7325.45	6985.71	6514.82	5972.42	5430.01	5108.14	4977.01	4684.94	4303.48	4160.43	3987.57	3755.11	3534.58	3385.57	3153.11	2980.25	2837.2	2610.7	2533.21
-3.17308		7802.31	8386.43	9155.31	9703.69	10156.7	10496.4	10854	11712.4	12612.4	13286	14048.9	14048.9	14132.3	14793.9	13667.4	13458.8	13220.4	13595.9	13411.1	12987.9	12409.8	11521.6	11378.6	10991.2	10252.1	9661.94	8738.08	8016.88	7355.26	7385.06	6985.72	6461.18	5894.94	5435.97	5096.22	4953.17	4690.91	4291.56	4124.66	3963.74	3725.32	3498.82	3343.84	3135.22	2968.33	2819.31	2586.86	2515.32
-3.16667		8189.72	8726.18	9357.98	9954.03	10401.1	10681.2	11074.6	11783.9	12684	13470.7	14001.2	14102.5	14156.2	14764.1	13572	13476.6	13077.4	13542.2	13321.8	13017.8	12356.1	11628.9	11360.7	10913.7	10305.7	9518.9	8601	8022.83	7432.74	7325.45	6926.1	6359.85	5823.41	5430.01	5131.98	4929.33	4678.98	4297.52	4088.9	3939.89	3713.39	3486.89	3314.04	3123.3	2962.36	2807.39	2574.93	2503.41
-3.16026		8434.11	8988.45	9548.73	10061.3	10615.6	10842.1	11301.1	11837.6	12546.8	13476.7	13882	14060.8	14096.5	14633	13411.1	13208.5	12844.9	13268	13005.8	12910.5	12225	11676.6	11253.4	10788.5	10299.7	9381.81	8535.43	7998.99	7557.91	7200.28	6836.69	6282.36	5793.61	5430.01	5209.47	4935.29	4667.06	4315.4	4059.1	3951.82	3695.51	3474.97	3284.24	3111.38	2956.41	2795.47	2563.01	2497.45
-3.15385		8636.78	9095.7	9721.58	10162.6	10681.2	10985.2	11468	11921	12451.5	13434.9	13756.8	14013.1	13911.8	14466.1	13280	12892.6	12660.1	12946.2	12695.9	12678	12016.4	11557.4	11050.8	10681.2	10210.3	9250.67	8529.48	7987.07	7623.48	7122.81	6789.01	6264.48	5734	5453.85	5269.07	4965.09	4667.06	4333.28	4053.14	3999.49	3671.67	3457.09	3254.43	3111.38	2950.44	2777.59	2557.05	2491.49
-3.14744		8922.89	9262.6	9793.11	10293.8	10746.8	11044.8	11563.3	12040.2	12534.9	13446.9	13649.5	13828.4	13727	14221.8	13226.3	12612.4	12523	12761.5	12588.6	12457.5	11861.4	11432.3	10883.9	10514.3	10061.3	9137.45	8505.63	8046.68	7605.6	7146.65	6723.44	6234.69	5668.44	5537.3	5292.91	4971.05	4684.94	4321.36	4082.94	4041.22	3647.83	3433.26	3224.63	3105.42	2938.52	2765.66	2545.13	2485.53
-3.14103		9083.83	9524.88	9989.78	10466.6	10877.9	11164	11611.1	12135.6	12737.6	13399.2	13643.5	13697.2	13584	14037	13035.6	12374	12362.1	12672	12576.6	12350.1	11789.9	11396.5	10907.7	10293.8	9900.4	9083.81	8487.75	8153.96	7647.32	7146.65	6616.15	6181.03	5674.4	5590.95	5292.91	4947.21	4667.07	4279.64	4118.7	4041.22	3623.99	3427.29	3194.82	3105.42	2938.53	2759.7	2545.13	2473.61
-3.13462		9083.8	9727.52	10299.7	10740.8	11080.6	11342.8	11724.3	12189.2	12981.9	13309.8	13703.2	13750.9	13631.6	13935.6	12838.9	12290.6	12135.6	12368	12481.3	12326.3	11795.8	11283.2	10991.2	10192.5	9673.86	9048.03	8481.78	8159.93	7671.16	7116.85	6550.59	6121.44	5728.04	5584.99	5245.23	4917.4	4631.3	4279.64	4160.43	4035.26	3629.95	3403.45	3182.91	3093.5	2926.61	2765.67	2551.09	2467.64
-3.12821		9077.84	9775.23	10496.4	11044.8	11307.1	11563.4	11807.7	12201.1	13077.4	13196.5	13607.8	13679.3	13697.2	13798.5	12803.1	12314.4	11909.1	12022.3	12368	12374	11867.3	11259.4	10889.8	10126.9	9495.08	8958.63	8434.1	8076.48	7671.16	7081.08	6562.51	6067.79	5793.6	5549.23	5173.7	4875.69	4589.58	4297.52	4196.19	4023.34	3677.63	3385.57	3182.91	3087.54	2920.64	2765.67	2551.09	2461.68
-3.12179		9191.07	9721.58	10418.9	11199.8	11462	11843.5	11837.6	12147.5	13011.8	13184.6	13500.5	13637.6	13589.9	13715.1	12803.1	12403.8	11700.5	11861.4	12117.7	12385.9	11927	11360.7	10675.2	9924.24	9441.41	8827.48	8320.85	7951.31	7629.44	7015.51	6574.43	6043.95	5829.37	5519.43	5137.94	4857.81	4559.78	4339.24	4237.91	4029.3	3731.27	3379.61	3212.7	3075.62	2896.8	2765.67	2563.01	2455.72
-3.11538		9495.09	9781.19	10252.1	11116.3	11515.7	12034.3	11921	12105.8	12761.4	13160.8	13357.5	13631.6	13274	13578	12743.6	12332.3	11545.5	11736.2	11754.1	12236.9	11867.4	11253.4	10520.3	9733.46	9435.44	8672.52	8207.61	7820.18	7510.23	6967.82	6550.59	6061.83	5775.73	5495.59	5126.02	4857.81	4577.66	4375.01	4237.91	4011.41	3761.07	3385.57	3242.51	3069.66	2884.88	2747.79	2568.97	2455.72
-3.10897		9846.75	10097.1	10258	10955.4	11456.1	12046.2	12064	12135.6	12570.7	13059.5	13166.8	13548.2	12952.2	13387.2	12719.7	12260.7	11551.5	11646.8	11640.9	11980.6	11819.7	11271.3	10502.4	9626.19	9441.44	8553.32	8100.32	7760.57	7385.06	6926.1	6485.02	6073.75	5698.23	5447.9	5090.26	4863.76	4577.66	4380.97	4208.11	3975.66	3749.16	3409.41	3254.43	3075.62	2861.03	2723.94	2557.05	2455.72
-3.10256		10120.9	10478.6	10448.7	10985.2	11330.9	11909.1	12076	12320.3	12564.7	13017.7	12976	13500.5	12773.4	13303.8	12785.2	12242.9	11599.1	11599.2	11599.1	11730.3	11766	11384.6	10550.1	9632.16	9435.48	8505.63	8028.8	7754.61	7349.3	6884.37	6437.34	6091.63	5662.48	5370.4	5048.53	4845.88	4577.66	4386.93	4160.43	3957.78	3707.43	3421.33	3242.51	3075.62	2843.16	2694.14	2557.05	2449.76
-3.09615		10341.4	10728.9	10651.4	11181.9	11319	11825.6	12004.4	12457.4	12630.3	13071.3	12904.5	13470.7	12695.8	13262.1	12815.1	12362.1	11700.5	11474	11474	11503.8	11634.9	11390.5	10645.5	9697.73	9429.5	8451.99	8016.88	7754.61	7361.22	6794.97	6365.81	6061.82	5680.35	5280.99	5000.85	4786.28	4571.7	4375	4106.78	3957.77	3677.63	3415.37	3242.51	3075.61	2837.2	2688.18	2557.05	2431.88
-3.08974		10520.3	10883.9	10848.1	11360.7	11527.6	11909.1	12070	12433.6	12618.4	13107.1	12827	13458.8	12731.6	13262.1	12827	12374	11819.7	11372.6	11360.7	11354.8	11551.4	11360.7	10657.4	9721.56	9298.39	8416.23	8040.72	7760.57	7337.38	6663.84	6276.4	5990.31	5656.52	5227.35	4905.48	4732.63	4529.98	4345.2	4059.1	3939.89	3647.83	3409.41	3242.51	3069.66	2843.16	2688.18	2563.01	2425.92
-3.08333		10657.4	11003.1	11092.5	11474	11718.3	12076	12242.9	12421.7	12445.5	12987.9	12678	13280	12767.4	13250.2	12773.4	12290.5	11867.4	11259.4	11247.5	11319	11599.1	11295.2	10490.5	9727.52	9119.56	8410.26	8076.48	7712.89	7277.77	6556.55	6216.8	5912.81	5602.87	5233.31	4804.15	4690.91	4476.34	4321.36	4041.22	3904.12	3641.86	3397.49	3230.59	3063.7	2843.16	2694.14	2563.01	2419.96
-3.07692		10848.1	11170	11271.3	11640.9	11748.2	12052.1	12362.1	12475.3	12421.7	12767.4	12499.1	13077.3	12731.6	13226.4	12517	12225	11843.5	11092.5	11122.3	11289.2	11670.7	11187.8	10502.4	9816.92	9089.77	8434.1	8100.31	7653.28	7271.81	6550.59	6228.72	5888.98	5602.87	5275.03	4744.56	4649.19	4452.49	4315.4	4041.22	3892.2	3665.71	3409.41	3230.59	3075.61	2861.03	2723.95	2563.01	2431.88
-3.07051		10973.3	11277.3	11354.8	11676.6	11712.4	11909.1	12320.4	12564.7	12654.2	12689.9	12463.4	12928.3	12564.7	13113.1	12046.2	12016.4	11754.1	10961.4	11003.1	11140.2	11623	11086.5	10591.8	9948.06	9185.14	8517.55	8082.44	7647.32	7289.69	6616.15	6234.68	5894.94	5650.56	5286.95	4708.79	4613.42	4440.57	4303.48	4047.18	3927.97	3695.51	3433.25	3260.39	3111.38	2884.88	2759.7	2580.89	2455.72
-3.0641		11015	11241.5	11289.2	11575.3	11634.9	11885.2	12195.2	12600.5	12886.6	12767.4	12672	12844.8	12362.1	12987.9	11682.6	11617	11605.1	10860	10943.5	10961.4	11426.3	11003.1	10448.7	10103	9113.6	8493.71	8022.83	7635.4	7206.25	6634.03	6210.84	5847.25	5656.52	5221.39	4667.06	4571.7	4422.69	4273.68	4023.34	3939.89	3695.51	3451.14	3266.36	3111.38	2908.72	2771.62	2586.85	2461.68
-3.05769		10979.3	11211.7	11181.9	11456.1	11557.4	11897.2	12105.8	12529	12886.6	12797.2	12850.8	12678	12219	12838.9	11515.7	11247.5	11396.5	10794.5	10830.3	10830.2	11199.8	10824.3	10275.9	10120.9	9036.12	8428.15	7933.43	7617.52	7075.11	6622.11	6204.88	5781.69	5584.99	5137.94	4690.91	4524.02	4404.81	4255.8	3987.57	3910.09	3683.59	3469.01	3254.43	3099.45	2920.64	2759.7	2586.85	2443.8
-3.05128		10973.3	11205.8	11158.1	11366.7	11569.3	11867.4	12064	12409.8	12666	12731.6	12785.2	12415.7	12010.4	12588.6	11348.8	11086.5	11140.2	10615.6	10639.5	10717	10997.1	10669.3	10234.1	9959.99	9006.33	8404.31	7855.94	7581.76	7015.51	6598.27	6210.84	5716.12	5489.62	5054.49	4750.51	4500.17	4404.81	4255.8	3945.85	3862.41	3665.7	3480.93	3242.51	3075.61	2908.72	2747.78	2574.93	2419.96
-3.04487		10967.3	11110.4	11134.2	11307.1	11652.8	11927	12093.8	12391.9	12481.3	12600.5	12481.3	12135.6	11766	12290.5	11170	11128.3	10991.2	10544.1	10419	10597.8	10776.6	10621.6	10120.9	9733.5	9018.25	8380.45	7861.9	7522.15	7039.34	6556.55	6198.92	5710.16	5424.06	5006.81	4768.4	4476.33	4404.81	4220.03	3910.09	3826.64	3641.86	3463.05	3212.7	3045.82	2884.88	2729.91	2557.05	2402.08
-3.03846		10877.9	10961.3	11032.9	11241.5	11694.5	11968.7	12159.4	12427.6	12505.1	12481.3	12266.7	11879.3	11533.6	12046.2	11092.5	11193.8	10973.3	10573.9	10246.1	10478.6	10502.4	10573.9	9924.24	9590.42	8934.76	8308.93	7939.39	7450.63	7021.46	6485.02	6187	5745.92	5382.32	4959.13	4720.71	4458.45	4363.08	4142.55	3874.32	3796.84	3606.11	3433.25	3182.91	3021.97	2843.16	2717.99	2539.17	2384.2
-3.03205		10866	10889.9	10883.9	11211.7	11652.8	11974.7	12165.4	12427.6	12523	12403.8	12159.4	11617	11354.8	11783.9	11038.8	11098.4	10836.2	10508.3	10043.4	10246.1	10204.3	10424.9	9757.31	9369.89	8857.32	8219.52	8004.95	7414.86	6979.74	6467.14	6145.27	5775.73	5310.8	4869.72	4655.15	4428.65	4285.6	4071.02	3832.61	3761.07	3576.3	3397.49	3170.99	2980.25	2813.35	2694.14	2521.29	2366.32
-3.02564		10818.3	10955.4	10782.5	11187.8	11617	11909.1	12081.9	12409.7	12433.6	12320.3	12076	11426.3	11241.5	11509.7	10961.4	10836.2	10597.8	10275.9	9858.65	9983.83	9882.48	10222.2	9620.25	9077.84	8761.93	8142.04	7963.23	7474.47	6973.78	6514.82	6127.39	5745.93	5257.15	4792.23	4619.39	4422.69	4214.07	4047.18	3790.88	3731.28	3546.5	3379.6	3147.14	2932.57	2777.59	2676.26	2485.53	2336.51
-3.01923		10699.1	10919.6	10812.4	11217.7	11551.4	11849.5	12022.3	12344.2	12344.2	12213	11909.1	11313	11086.5	11325	10758.7	10544.1	10371.3	10007.7	9644.1	9715.6	9620.25	9954.04	9369.9	8952.69	8624.83	8088.4	7814.22	7504.27	6973.78	6514.82	6145.27	5692.27	5233.31	4756.48	4625.35	4434.61	4172.35	4023.34	3772.99	3707.43	3522.66	3373.64	3135.22	2896.8	2765.66	2652.41	2455.72	2318.63
-3.01282		10544.1	10806.4	10830.2	11295.1	11545.5	11819.7	12004.5	12201.1	12230.9	12147.5	11688.6	11140.2	10931.6	11187.9	10472.6	10299.8	10132.9	9816.92	9381.83	9471.21	9530.84	9673.9	9250.7	8922.89	8535.43	8046.67	7605.6	7414.86	6938.02	6467.14	6169.11	5662.48	5197.55	4768.4	4661.11	4446.53	4148.51	3993.53	3749.16	3677.63	3504.78	3367.68	3111.38	2878.93	2753.74	2616.66	2431.88	2294.79
-3.00641		10287.8	10651.4	10806.4	11372.6	11634.9	11849.5	11998.5	12111.7	12111.7	12135.6	11617	10949.4	10746.8	11026.9	10246.1	10079.2	9918.31	9697.73	9244.75	9256.67	9524.85	9399.71	9173.22	8767.89	8523.51	7939.39	7432.74	7289.69	6866.49	6449.26	6192.96	5638.64	5185.62	4798.19	4696.87	4470.37	4172.35	3963.73	3731.28	3659.75	3474.97	3355.76	3105.42	2878.93	2729.91	2586.86	2414	2282.87
-3		10007.7	10442.8	10800.4	11426.3	11688.5	11932.9	11998.5	12081.9	11962.7	11950.8	11617	10925.6	10550.1	10949.5	10144.8	9894.42	9775.22	9608.3	9250.68	9131.47	9441.42	9244.7	9059.97	8678.49	8481.78	7838.06	7325.46	7164.52	6794.97	6449.26	6210.84	5638.64	5197.55	4828	4726.68	4488.26	4237.91	3957.77	3719.36	3653.79	3457.09	3337.88	3105.42	2890.84	2717.99	2574.93	2402.08	2270.95
-2.99359		9852.73	10281.9	10699.1	11432.2	11706.4	11932.9	12028.3	12058.1	11789.8	11670.7	11593.1	11062.7	10430.9	10979.2	10079.2	9757.36	9638.1	9453.32	9232.8	9071.89	9262.59	9191.07	9065.9	8595.03	8356.62	7778.45	7301.61	7057.23	6747.28	6479.06	6240.64	5692.28	5227.35	4833.96	4744.56	4500.18	4303.48	3975.65	3749.16	3641.87	3463.05	3331.91	3117.34	2902.76	2723.95	2574.93	2408.04	2276.91
-2.98718		9709.67	10180.5	10556	11253.4	11706.4	11855.4	12010.4	12082	11766	11545.5	11497.8	11116.3	10454.7	10967.3	10013.7	9661.93	9495.07	9393.73	9143.38	9053.99	9024.2	9012.25	9048.05	8469.86	8279.13	7730.77	7355.26	6955.9	6717.48	6550.59	6246.6	5757.84	5275.03	4845.88	4750.52	4524.02	4357.12	4041.22	3790.88	3671.67	3492.86	3343.84	3123.3	2926.61	2741.82	2586.86	2437.84	2300.75
-2.98077		9566.59	10037.5	10472.6	10991.2	11593.2	11676.6	11921	12099.8	11915	11640.8	11384.5	11116.4	10514.3	10895.8	9995.77	9638.14	9429.51	9399.71	9089.74	9036.12	8970.52	8922.86	8958.6	8422.18	8302.97	7778.45	7444.66	6979.74	6729.4	6616.15	6264.48	5841.29	5328.68	4899.52	4762.44	4571.7	4398.85	4118.7	3850.49	3695.51	3510.74	3361.72	3147.14	2944.49	2771.62	2622.61	2473.61	2330.55
-2.97436		9471.26	9834.82	10377.2	10854.1	11319	11444.2	11789.9	12046.2	12004.5	11813.7	11402.4	11080.6	10532.2	10782.5	10085.2	9644.08	9429.49	9363.92	9024.17	8952.66	8958.6	8940.73	8851.33	8487.75	8273.17	7915.54	7540.03	7098.96	6818.81	6586.35	6240.64	5823.4	5352.53	4959.13	4750.52	4589.58	4369.05	4142.55	3868.36	3677.63	3510.74	3343.84	3147.14	2950.45	2783.55	2634.53	2485.53	2336.51
-2.96795		9435.46	9721.57	10180.6	10746.8	11122.3	11301.1	11682.6	12004.4	11932.9	11861.4	11438.2	11086.5	10502.4	10764.7	10198.4	9691.78	9471.22	9322.19	9071.9	8863.28	8934.81	8881.14	8767.89	8481.78	8201.65	7945.35	7504.27	7098.96	6830.73	6568.47	6204.88	5739.97	5358.48	5018.73	4702.83	4595.54	4327.32	4112.74	3856.45	3647.82	3498.82	3319.99	3147.14	2950.45	2777.59	2628.57	2473.61	2318.63
-2.96154		9304.35	9715.61	10019.6	10639.5	10925.6	11259.4	11581.3	11873.3	11760	11724.3	11265.3	11110.4	10490.5	10806.4	10240.1	9745.4	9530.85	9304.31	9173.22	8881.16	8839.42	8803.65	8761.93	8463.91	8183.77	7915.55	7474.47	6979.74	6771.12	6604.23	6198.91	5698.24	5376.38	5066.41	4702.83	4607.46	4309.44	4118.7	3856.45	3606.11	3486.89	3308.07	3159.07	2956.41	2771.63	2628.57	2461.68	2318.63
-2.95513		9149.38	9673.88	9983.85	10597.8	10758.7	11193.8	11491.8	11724.3	11593.2	11551.4	11038.8	11086.5	10532.2	10764.7	10168.6	9685.79	9465.28	9310.32	9244.75	8916.91	8708.3	8684.44	8648.68	8487.75	8124.16	7915.54	7468.51	6884.37	6705.56	6628.07	6216.8	5686.32	5370.41	5090.26	4738.6	4631.3	4297.52	4148.51	3862.41	3582.26	3498.82	3308.07	3170.99	2974.29	2765.67	2634.53	2455.72	2300.75
-2.94872		9054.01	9578.51	9906.36	10550.1	10669.3	11044.8	11342.8	11515.7	11456.1	11277.3	10860	10901.8	10496.5	10609.7	10043.5	9524.87	9280.47	9423.53	9280.5	9042.09	8630.8	8618.88	8511.59	8493.71	8046.68	7945.35	7438.7	6842.65	6663.84	6604.23	6210.84	5680.35	5358.49	5102.18	4780.31	4637.27	4309.44	4148.51	3868.36	3600.14	3522.66	3308.07	3176.95	2986.21	2771.63	2634.53	2449.76	2294.79
-2.94231		8970.57	9501.02	9828.86	10335.5	10568	10842.2	11158.1	11307.1	11289.2	11032.9	10705.1	10627.6	10383.2	10436.9	9888.44	9369.92	9089.76	9447.4	9334.14	9149.38	8648.68	8577.16	8434.1	8398.34	8064.56	7867.86	7361.22	6830.73	6622.11	6586.35	6169.11	5698.24	5352.53	5137.94	4798.2	4643.23	4345.2	4142.55	3874.32	3653.79	3564.38	3319.99	3194.83	2992.17	2777.59	2634.53	2443.8	2288.83
-2.9359		8803.67	9417.59	9751.36	10115	10275.9	10603.7	10967.3	11146.2	11104.4	10830.2	10597.8	10377.2	10210.4	10275.9	9703.7	9238.78	8982.49	9226.84	9310.29	9083.77	8630.8	8553.32	8326.82	8267.22	8106.27	7778.45	7337.38	6854.57	6610.19	6556.55	6133.35	5757.85	5334.65	5161.78	4828	4649.19	4380.97	4148.51	3892.2	3689.55	3582.26	3331.91	3194.83	2974.29	2789.51	2634.53	2443.8	2276.91
-2.92949		8499.68	9220.89	9590.42	9924.24	9971.94	10293.8	10794.5	11038.8	10931.6	10645.5	10454.7	10186.5	10055.4	10109	9506.99	9155.31	8958.64	8928.81	9155.34	8976.49	8493.71	8499.67	8183.77	8165.88	8118.19	7700.97	7367.18	6878.41	6645.95	6490.98	6151.23	5817.45	5328.69	5149.86	4857.8	4643.23	4386.93	4160.43	3910.09	3701.47	3600.14	3343.84	3200.79	2950.45	2795.47	2646.45	2431.88	2270.95
-2.92308		8183.76	8875.17	9399.68	9679.83	9882.48	10001.7	10585.9	10860	10776.6	10454.7	10252.1	9989.83	9840.76	9971.94	9304.35	9006.32	8916.89	8767.91	8952.67	8845.4	8350.66	8350.66	8088.4	8094.35	8040.72	7659.24	7420.82	6926.1	6622.11	6449.26	6169.11	5811.49	5328.68	5131.98	4863.76	4661.1	4386.93	4178.31	3933.93	3701.47	3612.07	3355.76	3194.83	2938.53	2795.47	2652.41	2425.92	2259.03
-2.91667		7885.73	8499.67	9161.27	9453.35	9840.77	9852.72	10413	10645.5	10568	10299.8	10079.2	9793.08	9632.16	9793.08	9101.65	8821.53	8791.71	8761.92	8809.61	8773.85	8267.21	8201.65	7945.35	7963.23	7897.66	7665.2	7408.9	6932.06	6467.14	6383.69	6127.4	5811.49	5346.56	5126.02	4887.6	4655.15	4392.89	4178.31	3957.78	3701.47	3594.18	3367.68	3176.95	2926.61	2795.47	2646.45	2414	2264.99
-2.91026		7528.1	8153.96	8797.71	9304.33	9745.39	9828.83	10240.1	10424.9	10377.2	10162.7	9918.25	9626.17	9405.66	9554.65	8881.16	8672.52	8583.14	8750	8654.62	8654.64	8207.6	8100.32	7844.02	7838.06	7736.73	7641.36	7319.49	6890.33	6359.85	6300.24	6008.19	5823.41	5376.38	5131.98	4905.48	4625.35	4398.85	4172.35	3951.82	3707.43	3576.3	3379.61	3153.1	2926.61	2801.43	2658.38	2414	2270.95
-2.90385		7146.64	7814.2	8428.16	9113.58	9596.4	9846.74	10049.4	10210.4	10252.1	10043.5	9751.38	9512.97	9274.52	9358	8690.39	8571.17	8410.27	8660.58	8511.59	8541.39	8159.93	8052.64	7826.14	7742.69	7647.32	7563.88	7236.05	6812.85	6336.01	6228.72	5936.66	5829.37	5400.22	5161.79	4911.44	4601.5	4416.73	4178.31	3957.78	3737.24	3570.34	3397.49	3135.22	2926.61	2807.39	2658.38	2419.96	2276.91
-2.89744		6812.85	7438.69	8088.4	8893.07	9381.81	9775.2	9900.38	10007.7	10109	9983.83	9626.21	9483.14	9268.56	9250.68	8529.49	8511.6	8350.66	8505.63	8374.5	8475.83	8177.81	8118.19	7927.47	7712.89	7706.93	7551.95	7259.89	6800.93	6359.85	6181.03	5960.5	5799.57	5394.26	5173.71	4887.6	4571.7	4422.69	4196.19	3957.78	3767.03	3552.46	3403.45	3129.26	2920.64	2807.39	2640.49	2431.88	2282.87
-2.89103		6538.66	7116.83	7802.28	8654.61	9179.15	9602.34	9781.18	9888.47	9965.96	9930.17	9578.5	9477.2	9226.85	9226.86	8451.97	8475.81	8332.78	8410.26	8314.9	8374.5	8124.16	8088.4	8004.95	7754.61	7736.73	7605.6	7224.13	6747.28	6324.09	6085.66	5948.58	5722.08	5370.4	5167.75	4839.92	4518.06	4410.77	4166.39	3939.89	3755.11	3516.7	3385.56	3117.34	2914.68	2795.47	2622.61	2431.88	2282.87
-2.88462		6282.36	6914.18	7534.06	8392.39	9018.25	9471.23	9602.38	9816.91	9840.76	9834.82	9542.77	9411.62	9161.31	9173.2	8416.22	8374.5	8261.25	8291.05	8237.41	8195.68	8052.64	7951.31	7993.03	7730.77	7659.24	7593.68	7164.52	6669.8	6210.84	6026.06	5894.94	5662.48	5340.6	5126.02	4774.35	4482.29	4392.89	4118.7	3922.01	3713.39	3469.01	3349.8	3099.46	2902.76	2783.55	2598.78	2408.04	2276.91
-2.87821		6026.06	6729.4	7277.76	8070.52	8815.57	9304.31	9417.59	9650.02	9673.9	9739.46	9471.22	9310.27	9065.92	9077.82	8404.3	8314.89	8231.44	8159.93	8124.16	8094.36	7993.03	7838.06	7927.47	7635.4	7605.6	7551.95	7116.85	6639.99	6109.51	5972.43	5817.44	5662.48	5292.91	5066.42	4744.55	4452.49	4369.05	4100.82	3910.09	3671.66	3445.17	3319.99	3075.62	2908.72	2765.67	2580.89	2396.12	2264.99
-2.87179		5698.24	6449.26	7033.38	7712.89	8541.38	9054	9280.51	9506.98	9554.68	9602.33	9435.47	9286.45	9024.2	9054	8398.34	8279.14	8189.73	8064.56	7998.99	8022.84	7933.43	7754.61	7891.7	7599.64	7569.84	7522.15	7122.81	6651.91	6085.67	5930.69	5781.69	5668.44	5269.07	5030.65	4732.63	4434.61	4333.28	4088.9	3892.2	3635.91	3427.28	3296.16	3063.7	2914.68	2759.71	2580.89	2384.2	2253.07
-2.86538		5388.3	6145.27	6759.2	7367.16	8171.84	8773.85	9101.69	9328.19	9483.16	9429.51	9441.44	9304.34	9048.06	9077.84	8410.26	8255.29	8159.93	8028.79	7927.47	7933.43	7861.9	7718.85	7820.18	7522.15	7480.43	7534.07	7128.77	6651.91	6097.59	5894.94	5805.53	5656.52	5263.11	5006.81	4708.79	4434.61	4297.52	4076.98	3856.45	3623.99	3415.36	3272.31	3063.7	2926.61	2765.67	2592.82	2390.16	2247.11
-2.85897		5078.35	5781.69	6461.18	7027.42	7760.57	8451.99	8791.75	9065.93	9363.92	9292.42	9453.36	9274.5	9083.81	9131.45	8362.58	8213.57	8148.01	8052.64	7897.66	7867.86	7808.26	7647.32	7706.93	7408.9	7331.42	7438.7	7116.84	6622.11	6127.4	5883.02	5811.49	5632.68	5251.19	5000.85	4708.79	4452.49	4267.72	4065.06	3844.53	3629.95	3397.48	3260.39	3063.7	2950.45	2777.59	2616.66	2402.08	2247.11
-2.85256		4833.96	5412.14	6157.19	6681.72	7343.33	8076.48	8386.42	8815.58	9155.3	9149.36	9423.55	9173.19	9054.01	9119.55	8267.21	8082.44	8058.6	8076.48	7855.94	7820.18	7718.85	7599.64	7575.8	7349.3	7218.17	7313.54	7081.07	6657.88	6151.23	5847.25	5787.65	5602.87	5251.19	5012.77	4732.63	4476.33	4267.72	4059.1	3832.6	3641.86	3391.52	3248.47	3075.62	2950.45	2789.51	2622.61	2408.04	2253.07
-2.84615		4637.27	5096.23	5859.17	6395.61	6985.69	7653.28	8046.68	8559.3	8958.65	9006.32	9358	9036.11	8940.75	8964.58	8201.65	7855.94	7885.74	7987.06	7718.85	7766.53	7593.68	7557.91	7474.47	7313.54	7164.52	7218.17	7039.35	6723.44	6169.11	5799.57	5793.6	5573.07	5227.35	5000.85	4732.64	4494.21	4261.76	4035.26	3826.64	3641.86	3379.6	3236.55	3093.5	2938.53	2777.59	2610.7	2402.08	2241.15
-2.83974		4488.26	4857.8	5525.39	6121.43	6645.95	7230.08	7784.41	8285.09	8755.98	8887.08	9197.05	8952.68	8773.84	8815.59	8153.96	7641.36	7659.24	7808.26	7510.23	7695.01	7474.47	7480.43	7385.06	7247.97	7093	7098.96	6943.99	6741.32	6192.96	5799.57	5769.77	5501.55	5185.63	4953.17	4702.83	4512.1	4237.91	4011.42	3814.72	3647.82	3373.64	3212.7	3099.46	2932.57	2771.63	2586.85	2390.16	2247.11
-2.83333		4285.6	4661.1	5203.52	5859.18	6371.77	6938.02	7534.07	8040.72	8553.32	8773.83	8964.6	8869.22	8648.68	8702.33	8112.23	7534.07	7456.59	7641.36	7385.06	7575.8	7402.94	7349.3	7247.97	7152.6	7021.47	6979.75	6818.81	6657.87	6187	5841.29	5716.12	5418.1	5143.9	4905.48	4684.95	4512.1	4208.11	3987.57	3802.8	3629.95	3367.68	3194.82	3099.46	2932.57	2753.75	2563.01	2384.2	2247.11
-2.82692		4035.26	4512.1	4977.02	5579.03	6186.99	6693.64	7271.8	7802.3	8314.9	8648.67	8773.84	8744.07	8553.32	8612.93	8040.71	7486.39	7319.5	7486.39	7325.45	7361.22	7307.57	7224.13	7087.04	7075.12	6979.74	6842.65	6681.72	6496.94	6133.35	5853.21	5620.76	5358.48	5090.26	4857.8	4667.06	4512.1	4184.27	3957.77	3790.88	3612.07	3361.72	3170.99	3105.42	2908.72	2747.79	2539.17	2366.32	2247.11
-2.82051		3755.11	4303.48	4768.4	5298.89	5978.38	6508.86	7039.35	7581.76	8070.52	8487.75	8595.03	8618.88	8499.67	8535.43	8004.95	7468.51	7224.13	7301.62	7236.05	7104.93	7146.65	7075.12	6943.98	6973.78	6932.06	6687.68	6520.78	6353.89	6037.99	5805.53	5513.47	5286.95	5072.38	4839.92	4643.23	4494.22	4166.39	3927.97	3767.03	3594.18	3355.76	3159.07	3093.5	2908.72	2741.82	2509.36	2348.43	2235.19
-2.8141		3373.64	4011.41	4559.78	5060.45	5692.28	6336.01	6806.89	7307.57	7838.06	8255.29	8469.87	8463.91	8410.26	8410.26	7951.31	7414.86	7164.52	7128.76	7116.84	6890.34	6955.9	6920.14	6836.69	6818.81	6842.65	6526.74	6365.81	6216.8	5912.81	5728.04	5447.89	5215.43	5048.54	4822.04	4625.35	4464.41	4178.31	3904.13	3743.2	3570.34	3349.8	3159.07	3087.54	2902.76	2741.82	2491.49	2342.47	2223.26
-2.80769		3045.82	3689.55	4333.28	4839.92	5346.57	6109.52	6574.43	7027.42	7575.8	8028.79	8314.9	8285.09	8291.06	8255.29	7885.74	7391.02	7110.88	6997.64	7021.48	6747.28	6783.05	6818.81	6777.08	6693.64	6705.56	6419.45	6288.32	6091.63	5787.65	5638.64	5400.2	5137.94	5024.69	4786.28	4619.39	4434.6	4196.19	3898.16	3737.24	3564.38	3349.8	3170.99	3087.54	2908.72	2753.75	2491.49	2354.39	2223.26
-2.80128		2783.55	3379.6	4094.86	4637.27	5084.3	5787.65	6347.93	6794.97	7283.73	7832.1	8130.12	8130.12	8165.88	8106.28	7844.02	7385.06	7051.27	6943.99	6955.91	6681.72	6669.8	6735.36	6693.64	6616.15	6574.43	6359.85	6187	5966.46	5674.4	5561.15	5334.64	5090.26	5006.81	4780.32	4607.47	4422.69	4190.23	3916.05	3743.2	3558.42	3355.76	3188.86	3081.58	2914.68	2759.71	2491.49	2354.39	2223.26
-2.79487		2563.02	3141.18	3856.45	4380.97	4857.8	5459.82	6115.47	6604.23	7039.35	7617.52	7939.39	8022.84	8040.72	8010.91	7772.49	7385.06	7009.56	6884.38	6914.19	6663.84	6604.23	6651.91	6628.07	6544.62	6473.1	6330.05	6091.63	5877.06	5590.95	5495.59	5275.03	5084.3	5000.85	4792.24	4565.73	4416.73	4184.27	3933.93	3761.07	3552.46	3355.76	3218.67	3081.58	2920.64	2747.78	2503.41	2348.43	2223.26
-2.78846		2396.12	2890.84	3576.3	4124.66	4625.34	5185.63	5823.41	6413.49	6848.61	7396.98	7748.65	7909.58	7945.35	7903.62	7659.24	7355.26	6973.79	6818.81	6806.89	6634.03	6556.55	6562.51	6574.43	6467.14	6377.73	6258.52	5990.3	5769.77	5537.31	5430.02	5233.31	5084.3	4947.21	4780.31	4524.02	4398.85	4166.39	3945.85	3784.91	3546.5	3343.84	3218.67	3063.7	2896.8	2723.94	2503.41	2342.47	2211.34
-2.78205		2306.72	2658.39	3266.35	3850.49	4410.77	4917.41	5519.43	6175.07	6675.76	7188.36	7540.03	7736.73	7832.1	7760.57	7545.99	7301.61	6961.87	6741.32	6657.87	6580.39	6496.94	6467.14	6508.86	6359.85	6246.6	6175.08	5877.06	5668.44	5471.74	5346.56	5191.59	5048.53	4869.72	4732.63	4482.3	4345.2	4142.55	3963.73	3784.91	3534.58	3325.95	3206.74	3039.85	2872.96	2688.18	2491.49	2324.59	2187.5
-2.77564		2199.43	2479.57	3010.05	3528.61	4243.88	4690.91	5269.07	5883.01	6461.18	6961.87	7313.53	7551.95	7671.16	7629.44	7408.9	7247.98	6967.83	6663.84	6514.82	6526.74	6437.34	6401.57	6425.41	6276.4	6133.35	6055.87	5793.6	5626.71	5418.09	5298.88	5131.98	4982.97	4804.16	4667.06	4470.38	4261.76	4100.82	3939.89	3767.03	3510.74	3302.11	3182.91	3004.09	2843.16	2646.46	2473.61	2312.67	2163.66
-2.76923		2080.22	2396.12	2795.47	3260.39	4041.22	4524.02	5036.61	5561.15	6210.84	6747.28	7098.96	7444.66	7522.15	7504.27	7301.61	7200.29	6961.87	6610.19	6437.34	6455.22	6353.89	6341.97	6312.16	6181.03	6103.55	5966.46	5728.05	5590.95	5382.32	5257.15	5096.22	4935.28	4750.51	4625.35	4440.57	4196.19	4059.1	3910.09	3737.24	3486.89	3278.28	3147.14	2968.33	2813.36	2604.73	2455.72	2282.87	2145.78
-2.76282		1889.48	2276.91	2652.43	3081.57	3731.28	4380.97	4822.04	5322.72	5936.66	6532.7	6932.06	7307.57	7367.18	7343.34	7224.13	7134.72	6914.19	6598.27	6383.69	6365.81	6276.4	6270.44	6181.03	6097.59	6085.66	5912.81	5686.31	5555.19	5382.32	5221.39	5072.38	4935.28	4720.71	4583.62	4410.77	4148.51	4023.34	3880.29	3707.43	3451.13	3266.36	3123.3	2944.49	2783.55	2574.93	2431.89	2264.99	2133.86
-2.75641		1716.62	2133.86	2563.01	2938.53	3451.12	4184.27	4643.23	5173.7	5644.6	6312.16	6771.13	7134.73	7247.97	7176.44	7128.77	7057.23	6890.35	6592.31	6341.97	6282.36	6216.8	6204.88	6091.63	5996.27	6032.02	5888.98	5644.6	5501.54	5400.2	5215.43	5072.38	4965.09	4678.99	4553.82	4375.01	4112.74	3981.61	3838.56	3671.66	3415.36	3254.43	3111.38	2920.65	2753.75	2551.09	2414	2253.07	2121.94
-2.75		1621.26	1931.2	2449.76	2831.24	3242.51	3886.25	4529.98	5030.65	5418.09	6103.55	6568.47	6961.87	7140.69	7039.35	7045.31	6991.68	6854.58	6586.35	6306.2	6210.84	6175.07	6127.4	6002.23	5894.94	5936.65	5847.25	5590.95	5459.81	5418.09	5209.47	5066.42	4941.25	4637.27	4500.17	4321.36	4094.86	3927.97	3778.96	3629.95	3373.64	3236.55	3099.46	2902.76	2712.02	2521.29	2384.2	2223.26	2110.02
-2.74359		1484.16	1770.27	2324.59	2741.83	3123.3	3600.14	4380.97	4851.85	5251.19	5859.17	6336.01	6794.98	7015.52	6938.03	7003.59	6943.99	6800.94	6568.47	6324.09	6151.23	6091.63	6055.86	5906.85	5787.65	5853.22	5781.69	5543.27	5441.93	5382.32	5161.78	5024.69	4875.68	4589.58	4446.53	4267.72	4071.02	3904.13	3701.47	3582.26	3319.99	3218.66	3081.57	2878.92	2676.26	2491.49	2366.32	2211.34	2086.17
-2.73718		1257.67	1662.97	2127.9	2622.62	3063.7	3397.48	4160.43	4643.23	5084.3	5584.99	6085.67	6634.05	6866.5	6830.74	6955.91	6884.39	6705.56	6562.51	6347.93	6097.59	6008.19	5990.3	5823.41	5704.2	5781.69	5722.08	5549.23	5435.97	5310.8	5090.26	4988.93	4804.16	4553.82	4386.93	4225.99	4029.3	3862.41	3647.83	3522.66	3296.16	3188.86	3051.78	2855.08	2652.42	2467.64	2348.43	2193.47	2068.29
-2.73077		1060.97	1531.85	1943.12	2497.45	2962.37	3296.16	3898.17	4410.77	4911.45	5358.48	5847.25	6425.42	6735.38	6675.77	6842.66	6759.21	6562.51	6496.94	6306.2	6043.95	5924.73	5924.74	5763.81	5638.63	5698.24	5650.56	5519.43	5418.09	5239.27	5060.45	4929.33	4738.59	4506.14	4345.2	4190.23	3975.66	3820.68	3606.11	3480.93	3284.24	3147.14	3010.05	2813.36	2616.66	2455.72	2324.59	2175.58	2056.37
-2.72436		953.68	1293.43	1829.88	2259.03	2759.72	3224.63	3665.71	4148.51	4708.79	5143.9	5662.48	6163.15	6556.56	6479.07	6705.57	6604.24	6437.34	6383.69	6222.76	6008.18	5853.21	5841.29	5656.52	5531.35	5614.8	5531.35	5441.94	5400.2	5179.66	5054.49	4881.65	4690.91	4440.57	4327.32	4160.43	3933.93	3761.08	3576.3	3445.16	3248.47	3117.34	2980.25	2795.47	2586.86	2431.88	2306.72	2169.62	2038.49
-2.71795		852.351	1108.65	1680.86	2050.41	2568.97	3099.46	3486.89	3951.81	4500.17	4959.13	5489.61	5888.98	6347.93	6276.41	6568.48	6508.86	6347.93	6276.4	6169.11	5996.26	5799.56	5734.01	5525.39	5412.14	5507.51	5430.02	5364.44	5352.52	5143.9	5030.65	4833.96	4643.23	4416.73	4303.48	4112.74	3910.09	3719.35	3540.54	3427.28	3224.63	3099.46	2956.41	2789.51	2568.97	2419.96	2294.79	2163.66	2026.57
-2.71154		745.062	1001.36	1442.44	1937.16	2300.75	2896.8	3325.95	3814.72	4279.64	4792.23	5310.8	5662.48	6127.4	6103.55	6479.06	6437.34	6306.21	6163.15	6133.35	5972.42	5769.77	5626.72	5430.02	5310.81	5376.38	5334.64	5280.99	5263.11	5102.18	4971.05	4804.15	4577.66	4398.85	4255.8	4071.02	3898.16	3689.55	3516.7	3397.48	3212.71	3093.5	2926.61	2771.63	2551.09	2414	2282.87	2151.74	2014.65
-2.70513		619.893	882.152	1251.71	1835.83	2098.09	2634.53	3129.26	3671.67	4094.86	4601.5	5120.06	5495.57	5900.9	5930.69	6413.49	6377.73	6300.25	6097.59	6073.75	5942.62	5739.96	5507.51	5346.57	5203.52	5251.2	5209.47	5185.63	5167.74	5048.53	4911.44	4774.35	4506.14	4357.12	4190.23	4023.34	3880.28	3683.59	3480.93	3379.6	3200.79	3087.54	2902.76	2747.79	2539.17	2408.04	2270.95	2133.86	2008.69
-2.69872		470.879	756.984	1132.49	1609.34	2020.61	2354.39	2896.8	3486.89	3951.81	4375	4911.44	5364.44	5686.32	5757.84	6336.01	6312.16	6252.56	6061.83	5984.34	5900.9	5710.16	5441.94	5281.01	5114.1	5143.9	5078.34	5090.26	5084.3	4988.94	4863.77	4732.64	4458.45	4321.36	4136.59	3999.49	3856.44	3665.71	3457.09	3361.72	3188.87	3075.61	2890.84	2706.07	2527.25	2390.16	2264.99	2110.01	2002.73
-2.69231		375.512	607.971	1001.36	1412.63	1931.2	2187.51	2676.26	3248.47	3778.96	4178.31	4690.91	5215.43	5507.49	5561.14	6216.8	6246.6	6169.11	6008.19	5894.94	5871.09	5680.35	5388.3	5209.47	5054.49	5048.53	4971.05	5006.81	5012.77	4929.32	4833.96	4678.98	4434.61	4273.68	4082.94	3975.66	3826.64	3659.75	3445.16	3343.84	3182.91	3063.7	2872.96	2670.3	2515.33	2372.28	2253.07	2098.09	1996.77
-2.6859		315.907	464.918	840.429	1287.47	1728.55	2133.86	2425.92	3016.01	3594.18	4017.38	4476.33	5030.65	5346.56	5358.48	6061.82	6175.07	6121.43	5954.54	5829.36	5829.37	5656.52	5322.73	5143.9	5000.85	4941.24	4869.72	4923.37	4923.37	4869.73	4780.31	4601.51	4416.73	4220.03	4047.18	3939.89	3802.8	3641.87	3433.24	3325.96	3170.98	3051.78	2855.08	2640.49	2503.41	2360.36	2247.11	2086.18	1990.81
-2.67949		315.906	375.512	673.537	1144.41	1543.77	2056.37	2270.95	2759.72	3355.76	3856.44	4291.56	4833.96	5173.7	5185.62	5883.01	6085.67	6067.79	5906.85	5805.52	5757.84	5620.76	5286.96	5096.22	4935.28	4857.81	4774.35	4816.08	4833.96	4798.19	4708.79	4524.02	4398.85	4166.39	4005.45	3898.16	3767.04	3623.99	3421.32	3302.11	3153.1	3021.97	2825.28	2628.57	2497.45	2348.43	2229.22	2080.22	1978.88
-2.67308		315.906	333.788	524.523	965.602	1364.95	1859.67	2205.38	2533.21	3129.26	3671.67	4118.7	4649.19	5000.85	5018.73	5692.28	5972.42	5996.26	5871.09	5769.77	5680.36	5561.15	5257.15	5048.53	4875.69	4792.24	4673.03	4696.87	4756.48	4732.63	4649.19	4458.45	4333.28	4118.7	3957.77	3856.45	3743.2	3594.18	3403.44	3272.31	3123.3	2986.21	2789.51	2604.74	2485.53	2348.43	2211.34	2068.3	1966.96
-2.66667		321.867	333.788	411.274	792.746	1192.1	1657.02	2121.93	2402.08	2843.16	3439.2	3939.89	4452.49	4822.04	4839.92	5501.53	5811.48	5918.78	5817.45	5716.12	5626.72	5465.78	5227.35	5000.85	4828	4744.55	4577.66	4595.54	4690.91	4673.03	4595.54	4404.81	4255.8	4082.94	3910.09	3808.76	3713.39	3552.45	3373.64	3242.51	3099.46	2944.49	2753.76	2586.86	2461.68	2336.51	2193.47	2068.3	1961.01
-2.66026		339.748	339.748	369.551	643.735	989.44	1484.16	1925.23	2306.71	2622.62	3218.67	3767.03	4273.68	4667.07	4667.06	5364.44	5644.6	5805.52	5763.81	5650.56	5561.15	5394.26	5191.59	4977.01	4792.23	4690.91	4494.22	4506.13	4607.46	4595.54	4529.98	4363.09	4208.11	4047.18	3874.32	3761.07	3683.59	3522.66	3337.88	3200.78	3075.62	2920.64	2729.91	2568.97	2437.84	2318.63	2175.58	2062.34	1955.05
-2.65385		357.63	363.591	399.353	560.287	816.59	1287.47	1740.46	2211.34	2491.49	2962.37	3558.41	4130.62	4524.02	4518.06	5269.07	5507.51	5710.16	5698.23	5596.91	5519.43	5358.48	5155.82	4959.13	4774.35	4625.34	4440.57	4428.65	4506.14	4512.1	4452.49	4333.28	4184.27	3993.53	3838.57	3719.36	3653.78	3510.73	3308.07	3165.03	3051.78	2896.8	2706.07	2545.13	2419.96	2300.75	2163.66	2062.34	1949.09
-2.64744		363.591	381.472	417.235	500.682	703.34	1043.09	1585.49	2026.57	2384.2	2783.55	3361.72	3969.69	4392.89	4369.05	5155.82	5400.2	5608.83	5614.8	5549.23	5483.66	5352.52	5137.94	4947.21	4768.4	4595.54	4392.89	4357.12	4398.85	4428.65	4369.05	4303.48	4148.51	3951.82	3814.72	3683.59	3629.95	3486.89	3266.36	3147.14	3027.93	2872.97	2694.14	2521.28	2408.04	2288.83	2145.78	2050.41	1943.12
-2.64103		387.432	387.433	447.038	506.642	637.774	870.231	1394.76	1847.76	2288.83	2670.3	3135.22	3808.76	4261.76	4231.95	5018.73	5316.76	5507.51	5549.23	5507.49	5441.93	5340.6	5131.98	4935.29	4768.4	4589.58	4380.97	4285.6	4303.48	4357.12	4279.64	4255.8	4100.82	3927.97	3796.84	3659.74	3594.18	3463.05	3242.51	3117.34	3004.09	2843.16	2664.34	2491.49	2396.11	2276.91	2133.86	2038.49	1937.16
-2.63462		423.195	399.353	488.76	488.76	596.051	756.984	1150.38	1710.66	2127.89	2557.05	2962.36	3647.82	4154.47	4088.91	4869.72	5227.35	5424.05	5507.51	5495.57	5406.16	5328.68	5143.9	4947.21	4792.24	4583.62	4369.05	4243.88	4243.88	4279.64	4220.03	4190.23	4047.18	3904.12	3761.07	3641.86	3558.41	3433.24	3206.74	3099.46	2968.33	2807.39	2652.42	2473.61	2372.28	2259.03	2121.93	2020.61	1919.28
-2.62821		476.839	447.037	488.76	500.681	607.972	721.221	983.48	1513.96	2008.68	2437.84	2861.05	3445.16	4029.3	3922.01	4762.44	5102.18	5358.48	5483.66	5483.65	5388.28	5310.8	5155.82	4982.97	4816.08	4583.62	4363.08	4220.03	4184.27	4214.07	4160.43	4118.7	3993.53	3874.32	3731.28	3606.1	3516.69	3415.36	3182.91	3087.54	2944.49	2777.59	2634.54	2461.68	2354.39	2247.11	2115.97	2014.64	1913.32
-2.62179		476.839	470.878	482.8	554.327	584.129	691.418	882.155	1251.71	1889.48	2288.83	2777.59	3260.39	3892.2	3778.96	4667.07	4953.17	5304.84	5477.69	5453.85	5346.56	5298.88	5173.7	5000.85	4828	4577.66	4357.12	4196.19	4106.78	4130.62	4094.86	4053.14	3945.85	3850.49	3701.47	3570.34	3474.97	3385.56	3182.91	3069.66	2926.61	2741.83	2622.62	2467.64	2348.43	2235.19	2110.01	2002.72	1907.36
-2.61538		488.762	506.643	500.683	560.288	572.208	673.536	840.428	1078.85	1692.78	2187.51	2682.22	3159.06	3701.47	3677.63	4589.58	4833.96	5197.55	5447.89	5394.24	5328.68	5257.15	5197.55	4988.94	4822.03	4571.7	4363.08	4190.23	4023.34	4041.22	4035.26	3993.53	3898.17	3808.76	3665.7	3534.57	3427.28	3349.8	3182.91	3039.86	2890.84	2723.95	2610.7	2467.64	2348.43	2217.3	2104.05	1996.77	1901.4
-2.60897		500.683	524.524	542.406	542.406	607.971	637.773	810.625	971.561	1454.37	2044.45	2551.09	3057.74	3558.41	3558.43	4506.14	4744.56	5060.46	5364.44	5328.68	5292.91	5197.55	5167.74	4994.9	4822.04	4577.66	4363.08	4172.35	3975.65	3969.7	3987.57	3933.93	3868.36	3761.07	3653.78	3510.73	3391.52	3314.04	3182.91	3016.01	2849.12	2706.07	2604.74	2461.68	2348.43	2211.34	2098.09	1990.81	1901.4
-2.60256		506.643	548.366	578.168	572.208	619.892	625.852	786.788	929.837	1299.39	1823.91	2437.84	2944.49	3457.09	3397.49	4404.81	4649.19	4923.36	5245.23	5245.23	5239.27	5131.98	5143.9	5006.81	4828	4595.55	4363.08	4154.47	3945.85	3904.12	3922.01	3898.16	3826.64	3719.35	3647.82	3486.89	3355.76	3278.27	3165.03	2992.18	2825.28	2688.18	2586.85	2455.72	2336.51	2199.42	2098.09	1984.85	1895.44
-2.59615		530.485	554.327	613.932	613.932	619.892	667.576	733.14	905.995	1204.02	1603.38	2294.79	2819.32	3337.88	3248.47	4273.68	4541.9	4792.23	5096.22	5161.78	5197.55	5078.34	5102.18	5006.81	4822.04	4595.55	4369.04	4154.47	3927.97	3856.45	3862.41	3856.45	3790.88	3683.59	3647.82	3474.97	3337.88	3242.51	3147.14	2974.29	2795.47	2664.34	2563.01	2449.76	2312.68	2193.46	2092.14	1978.88	1889.48
-2.58974		590.087	566.247	637.774	661.615	649.696	673.538	727.179	870.232	1156.34	1484.16	2056.36	2694.14	3188.86	3123.3	4100.82	4458.45	4673.03	4965.09	5084.3	5161.78	5036.61	5060.46	4988.94	4810.12	4583.62	4380.96	4142.55	3922.01	3814.72	3796.84	3790.88	3749.16	3641.86	3618.02	3469.01	3314.03	3206.75	3129.26	2938.53	2777.59	2646.47	2545.13	2437.84	2294.79	2193.46	2092.14	1972.92	1889.48
-2.58333		649.694	625.852	649.693	703.341	691.42	679.496	792.746	810.629	1126.54	1382.83	1865.63	2533.22	3045.82	3004.09	3963.73	4375.01	4589.58	4839.92	5012.77	5137.94	5030.65	5030.65	4971.05	4804.16	4571.7	4380.97	4130.62	3916.05	3772.99	3731.27	3731.27	3701.47	3606.09	3564.38	3451.12	3296.16	3170.99	3105.42	2908.72	2759.71	2634.54	2527.25	2425.92	2276.91	2187.5	2080.22	1972.92	1895.44
-2.57692		655.654	679.498	667.577	745.061	739.1	709.301	822.549	804.664	1055.01	1305.35	1746.42	2294.79	2902.76	2795.47	3868.36	4267.72	4559.78	4738.59	4935.28	5108.14	5012.77	5006.81	4941.25	4804.16	4565.74	4375.01	4112.74	3904.12	3731.27	3677.62	3665.7	3653.78	3582.26	3516.7	3421.32	3260.39	3129.26	3069.66	2890.84	2747.79	2628.58	2515.33	2414	2259.03	2187.5	2068.3	1972.92	1895.44
-2.57051		685.458	733.139	709.297	751.024	804.665	762.946	816.588	858.309	965.599	1251.71	1603.37	2092.13	2712.03	2610.7	3784.91	4172.35	4518.06	4684.94	4881.65	5054.49	5000.85	4977.01	4905.48	4798.19	4559.78	4351.16	4106.78	3916.05	3701.47	3623.98	3606.1	3600.14	3552.45	3480.93	3379.6	3248.47	3111.38	3045.82	2884.88	2735.87	2622.61	2515.33	2414	2253.07	2187.5	2062.33	1972.92	1901.4
-2.5641		739.102	751.024	780.823	751.024	834.47	822.545	846.388	876.193	929.838	1156.34	1496.08	1966.96	2473.61	2461.68	3689.55	4076.98	4458.45	4655.15	4839.92	4994.9	5006.81	4947.21	4875.69	4786.27	4547.86	4339.24	4112.74	3910.09	3689.55	3570.34	3552.45	3564.38	3546.49	3457.09	3361.72	3230.59	3087.54	3016.01	2878.92	2741.83	2622.61	2515.33	2408.04	2247.11	2181.54	2062.33	1972.92	1901.4
-2.55769		810.628	762.943	852.35	792.744	840.429	905.996	876.192	864.272	977.519	1055.01	1412.64	1847.75	2294.79	2300.75	3588.22	3987.57	4369.05	4607.47	4804.15	4959.13	5000.85	4941.25	4851.84	4774.35	4559.78	4339.24	4112.74	3904.12	3677.62	3540.53	3498.81	3516.69	3528.61	3439.2	3331.91	3206.75	3069.66	2986.21	2867	2735.87	2622.61	2515.33	2396.12	2253.07	2187.5	2062.33	1978.88	1901.4
-2.55128		894.074	834.468	870.23	858.31	840.428	953.681	929.837	894.072	977.522	1001.36	1281.51	1758.35	2175.57	2181.55	3451.12	3898.16	4267.72	4529.98	4780.31	4917.4	4977.01	4941.25	4845.88	4780.31	4577.66	4345.2	4100.82	3898.16	3677.62	3510.73	3445.17	3469.01	3498.81	3415.36	3325.95	3182.91	3051.78	2962.37	2861.04	2735.87	2616.66	2515.33	2396.12	2247.11	2181.54	2062.33	1978.88	1901.4
-2.54487		935.798	917.919	894.074	911.956	870.234	953.681	1013.29	917.916	959.639	1037.13	1156.34	1674.9	2080.21	2068.3	3266.36	3802.8	4160.43	4434.6	4738.6	4887.6	4941.24	4947.21	4845.88	4768.4	4607.46	4357.12	4088.91	3916.05	3671.66	3498.81	3409.4	3421.32	3474.97	3397.49	3308.07	3170.99	3039.86	2944.49	2849.11	2735.87	2616.66	2503.41	2396.12	2253.07	2175.58	2062.33	1990.81	1901.4
-2.53846		977.524	1001.37	965.6	929.84	929.84	947.72	1060.97	989.442	977.524	1049.05	1120.58	1531.85	2002.72	1919.29	3051.78	3683.58	4053.13	4345.2	4655.15	4839.92	4899.52	4965.09	4839.92	4750.52	4625.34	4363.09	4088.91	3922.01	3671.66	3492.85	3373.64	3379.6	3451.13	3385.56	3302.11	3170.99	3027.93	2932.57	2837.2	2741.83	2622.62	2497.45	2396.12	2259.03	2169.62	2062.33	2008.68	1901.4
-2.53205		1049.05	1055.01	1049.05	971.561	977.52	971.564	1072.89	1078.85	1013.28	1025.21	1198.06	1394.75	1919.28	1764.31	2878.93	3480.93	3957.76	4261.76	4553.82	4798.2	4869.72	4959.12	4863.76	4732.64	4631.3	4363.08	4112.74	3910.09	3677.62	3504.77	3349.8	3361.72	3421.32	3385.56	3302.11	3165.03	3027.93	2914.68	2831.24	2753.76	2634.54	2497.45	2396.12	2264.99	2169.62	2068.3	2014.64	1907.36
-2.52564		1138.46	1108.65	1144.42	1049.05	1007.33	1025.21	1060.97	1102.69	1072.89	1019.24	1209.98	1335.15	1764.31	1674.9	2729.91	3272.32	3832.59	4178.31	4464.41	4726.68	4851.84	4965.09	4899.52	4732.64	4625.35	4392.89	4148.51	3910.09	3689.55	3498.81	3337.88	3349.8	3397.48	3367.68	3308.07	3159.07	3027.93	2908.72	2819.32	2753.76	2634.54	2491.49	2396.12	2270.95	2169.62	2080.22	2014.64	1913.32
-2.51923		1215.94	1198.06	1198.06	1144.42	1049.05	1066.93	1072.89	1096.73	1156.34	1060.97	1156.34	1400.72	1651.06	1674.9	2604.74	3099.46	3665.7	4082.93	4398.85	4667.06	4833.96	4959.13	4929.32	4750.52	4625.35	4428.65	4190.23	3916.05	3701.47	3492.84	3337.88	3349.8	3373.64	3361.72	3302.11	3159.07	3039.86	2914.68	2813.36	2747.8	2640.5	2497.45	2396.12	2276.91	2175.58	2086.18	2014.64	1907.36
-2.51282		1287.47	1287.47	1233.82	1215.94	1138.46	1096.73	1114.61	1084.81	1180.18	1120.58	1144.42	1430.52	1603.37	1639.13	2485.53	2974.29	3498.81	3999.49	4345.2	4613.43	4792.23	4935.28	4965.09	4780.31	4625.35	4458.45	4237.91	3939.89	3713.39	3510.73	3337.88	3349.8	3349.8	3361.72	3284.24	3153.11	3045.82	2926.61	2807.39	2747.8	2640.5	2503.41	2396.12	2288.83	2175.58	2092.14	2014.64	1907.36
-2.50641		1311.31	1376.87	1299.39	1275.54	1227.86	1150.38	1156.34	1120.58	1180.18	1192.1	1180.18	1382.83	1651.06	1561.65	2378.24	2872.97	3349.8	3874.32	4297.52	4571.7	4738.6	4905.48	4988.93	4804.16	4625.35	4482.29	4279.64	3969.69	3737.23	3534.57	3361.72	3349.8	3331.92	3343.84	3272.32	3159.07	3057.74	2932.57	2801.43	2735.88	2640.5	2503.41	2414	2306.72	2181.54	2098.09	2014.64	1919.28
-2.5		1376.87	1454.36	1400.71	1323.23	1299.39	1215.94	1186.14	1168.26	1168.26	1215.94	1245.74	1347.07	1651.06	1525.89	2241.15	2765.68	3224.63	3755.11	4243.88	4518.06	4702.83	4869.73	4977.01	4828	4643.23	4494.22	4327.32	4005.46	3767.03	3570.34	3397.49	3367.68	3331.91	3337.88	3260.39	3170.99	3063.7	2932.57	2795.47	2735.88	2634.54	2509.37	2425.92	2318.64	2193.47	2110.01	2014.64	1919.28
-2.49359		1525.89	1484.16	1478.2	1394.76	1347.07	1281.51	1233.82	1215.94	1209.98	1233.83	1317.27	1353.03	1591.45	1519.93	2163.66	2640.5	3111.38	3612.06	4142.54	4458.45	4667.06	4833.96	4935.29	4851.85	4673.02	4518.06	4357.12	4041.22	3802.8	3600.14	3427.28	3385.57	3337.88	3319.99	3260.39	3170.99	3069.66	2932.57	2807.39	2741.84	2640.51	2515.33	2431.88	2324.59	2211.34	2121.94	2014.64	1931.2
-2.48718		1716.62	1549.73	1549.73	1466.28	1394.75	1329.19	1305.35	1251.71	1251.7	1239.79	1347.07	1418.6	1531.85	1543.77	2127.9	2515.33	2986.21	3474.97	4029.3	4404.81	4637.27	4792.24	4881.64	4881.65	4708.79	4541.9	4380.96	4088.9	3844.51	3629.94	3463.05	3403.45	3343.84	3302.11	3254.43	3165.03	3087.53	2938.53	2813.36	2759.72	2640.51	2527.25	2437.84	2330.55	2223.26	2133.86	2014.64	1937.16
-2.48077		1865.63	1686.82	1591.45	1531.85	1472.24	1370.91	1388.79	1299.39	1299.39	1281.51	1358.99	1484.16	1543.77	1567.61	2104.06	2437.84	2878.93	3367.68	3910.09	4327.32	4595.54	4768.4	4857.8	4887.6	4738.6	4577.66	4398.85	4124.66	3898.16	3659.74	3504.77	3427.28	3361.72	3296.16	3248.47	3165.03	3099.45	2950.45	2813.36	2759.72	2652.43	2533.21	2455.72	2342.47	2241.14	2133.86	2026.57	1949.09
-2.47436		1943.12	1877.56	1668.94	1603.37	1555.69	1430.52	1436.48	1382.83	1335.15	1317.27	1364.95	1478.2	1597.41	1549.73	2020.61	2384.2	2765.67	3254.43	3784.91	4261.76	4547.86	4726.67	4839.92	4881.64	4774.35	4607.46	4410.77	4148.51	3951.81	3707.43	3546.49	3463.05	3397.49	3308.07	3248.47	3170.99	3111.38	2974.29	2825.28	2759.72	2664.34	2551.09	2467.64	2360.36	2247.11	2139.82	2032.53	1961.01
-2.46795		2014.65	2014.65	1829.88	1674.9	1627.21	1531.85	1460.32	1466.28	1382.84	1353.03	1400.71	1472.24	1627.22	1543.77	1919.28	2342.48	2694.14	3159.07	3683.59	4184.27	4506.14	4702.83	4822.04	4857.81	4798.2	4643.23	4422.69	4166.39	4005.45	3772.99	3594.18	3498.81	3427.28	3325.95	3248.47	3176.95	3111.38	3004.09	2849.12	2765.68	2682.22	2568.97	2473.6	2366.32	2259.03	2139.82	2044.45	1966.96
-2.46154		2163.66	2110.02	2050.41	1776.23	1698.74	1627.21	1513.96	1502.04	1478.2	1376.87	1424.56	1454.36	1621.26	1531.84	1847.75	2270.95	2658.39	3069.66	3594.18	4094.86	4476.33	4690.91	4798.2	4851.85	4833.96	4690.91	4458.45	4208.11	4059.1	3832.59	3641.86	3534.57	3451.13	3331.91	3254.43	3182.91	3105.41	3016.01	2872.96	2783.55	2688.18	2574.93	2473.61	2384.2	2259.03	2139.82	2050.41	1961.01
-2.45513		2384.2	2193.46	2229.23	1961.01	1758.35	1698.74	1609.33	1508	1561.65	1424.56	1436.48	1484.16	1609.33	1543.77	1835.83	2163.66	2634.54	3004.09	3510.73	4017.37	4422.69	4667.07	4774.35	4839.92	4833.96	4738.6	4494.22	4243.88	4088.9	3886.24	3695.51	3582.26	3480.93	3349.8	3260.39	3182.91	3099.45	3039.86	2896.8	2795.47	2700.11	2580.89	2479.57	2390.16	2259.03	2157.7	2062.34	1966.96
-2.44872		2592.82	2336.52	2324.59	2169.62	1877.56	1764.31	1716.62	1567.61	1579.53	1513.97	1454.36	1508	1609.33	1561.65	1853.72	2092.14	2580.9	2974.29	3433.24	3933.92	4351.16	4649.19	4756.48	4816.08	4822.04	4768.4	4524.02	4279.64	4118.7	3933.93	3749.14	3623.98	3522.65	3367.68	3266.35	3188.87	3099.46	3045.82	2926.61	2801.43	2712.03	2586.86	2473.61	2402.08	2264.99	2157.7	2074.26	1961.01
-2.44231		2801.43	2515.33	2414	2348.44	2074.25	1841.8	1776.23	1686.82	1585.49	1597.41	1513.96	1537.81	1639.13	1585.49	1871.6	2074.26	2497.45	2926.61	3379.6	3868.36	4291.56	4625.35	4744.56	4810.11	4804.15	4798.2	4553.82	4327.32	4148.51	3981.61	3796.84	3659.74	3552.45	3397.48	3278.28	3194.83	3105.42	3057.74	2938.53	2807.39	2717.99	2580.89	2479.57	2396.12	2270.95	2163.66	2068.3	1955.05
-2.4359		3004.09	2712.03	2557.06	2455.73	2294.8	1961	1829.87	1782.19	1651.06	1627.21	1591.45	1555.69	1668.94	1597.41	1895.44	2098.1	2414	2855.08	3355.76	3802.8	4243.87	4577.66	4744.56	4816.08	4804.15	4804.16	4589.58	4363.08	4172.35	4023.34	3844.52	3695.51	3594.18	3433.24	3284.24	3200.79	3117.34	3075.61	2944.49	2813.36	2717.99	2586.86	2485.53	2396.12	2270.95	2175.58	2068.3	1961.01
-2.42949		3206.74	2950.45	2735.87	2568.97	2485.53	2145.78	1889.48	1853.72	1764.31	1657.02	1662.98	1597.41	1686.82	1639.14	1925.24	2104.06	2372.28	2777.59	3319.99	3772.99	4190.23	4547.85	4750.51	4822.03	4816.08	4816.07	4595.54	4398.85	4196.19	4059.1	3898.16	3737.23	3629.94	3480.93	3284.24	3206.75	3123.3	3081.57	2962.36	2831.24	2717.99	2586.86	2485.53	2390.16	2270.95	2187.5	2068.3	1966.96
-2.42308		3367.68	3170.99	2914.68	2753.75	2622.62	2348.44	2014.65	1925.25	1859.68	1734.5	1698.74	1674.9	1710.66	1698.74	1949.09	2127.9	2384.2	2694.14	3248.47	3749.15	4154.46	4506.14	4768.4	4833.96	4828	4816.08	4613.43	4422.69	4231.95	4100.82	3957.77	3778.95	3653.78	3498.81	3302.11	3212.7	3123.3	3093.49	2986.21	2861.04	2723.95	2592.82	2479.57	2390.16	2270.95	2187.5	2068.29	1966.96
-2.41667		3474.97	3373.64	3153.1	2944.49	2765.67	2551.09	2235.19	2002.73	1937.16	1841.8	1758.35	1746.42	1782.19	1752.39	1978.89	2139.82	2396.12	2652.43	3170.99	3707.43	4148.5	4458.45	4768.4	4839.92	4851.85	4810.12	4643.23	4440.57	4249.84	4130.62	4017.38	3820.68	3677.62	3528.61	3331.91	3206.74	3123.3	3093.5	3004.09	2878.92	2729.91	2592.82	2491.49	2402.08	2270.95	2187.5	2074.25	1966.96
-2.41026		3570.34	3534.57	3361.72	3123.3	2962.37	2717.99	2473.61	2151.74	2008.69	1966.96	1865.64	1812	1895.44	1812	1996.77	2145.78	2425.92	2712.03	3117.34	3641.86	4130.62	4416.73	4750.52	4833.96	4881.64	4810.11	4673.03	4464.41	4267.72	4160.43	4065.06	3874.32	3707.43	3570.34	3367.68	3212.7	3129.26	3105.42	3027.93	2896.8	2735.88	2592.82	2503.41	2402.08	2276.91	2187.5	2086.18	1978.88
-2.40385		3659.74	3635.9	3558.41	3349.8	3153.1	2902.76	2694.14	2372.28	2098.1	2086.18	2014.65	1901.4	1996.77	1907.36	2014.65	2175.58	2443.8	2759.71	3093.5	3588.22	4088.9	4398.84	4720.71	4816.09	4899.53	4816.08	4684.95	4488.26	4279.64	4184.27	4088.9	3922.01	3737.23	3612.05	3409.4	3242.51	3153.11	3117.34	3039.86	2902.76	2735.88	2592.82	2509.36	2408.04	2282.87	2193.46	2086.18	1984.85
-2.39744		3737.23	3707.43	3719.35	3546.49	3314.03	3123.3	2867	2604.74	2264.99	2181.54	2169.62	2038.49	2104.06	2044.45	2062.33	2187.5	2437.84	2783.55	3147.14	3534.57	4011.41	4422.68	4702.84	4798.21	4911.46	4839.92	4702.83	4512.1	4291.56	4196.19	4118.7	3957.76	3784.91	3641.86	3457.09	3266.35	3182.91	3129.26	3057.74	2914.68	2741.84	2610.7	2527.24	2408.04	2282.87	2193.46	2092.14	1984.85
-2.39103		3820.68	3790.88	3808.76	3737.22	3516.69	3308.07	3045.81	2825.28	2509.37	2306.72	2312.67	2217.31	2247.11	2205.39	2157.7	2223.26	2455.73	2771.63	3218.66	3504.77	3957.77	4416.72	4696.88	4780.32	4917.42	4875.69	4738.6	4529.98	4309.44	4214.07	4142.55	3999.49	3814.72	3659.74	3486.89	3296.16	3206.74	3141.18	3075.61	2920.64	2753.76	2628.59	2539.17	2408.04	2288.83	2205.39	2086.18	1990.81
-2.38462		3892.2	3862.4	3868.36	3892.2	3731.27	3439.2	3254.43	3004.09	2753.75	2503.41	2419.96	2419.96	2419.96	2390.16	2306.71	2294.79	2467.65	2741.82	3242.51	3546.49	3910.08	4369.04	4708.81	4786.29	4923.38	4899.54	4762.43	4553.81	4357.12	4231.95	4166.39	4029.29	3850.48	3695.51	3522.66	3337.88	3236.55	3147.14	3087.53	2932.57	2759.72	2646.47	2551.09	2408.04	2306.71	2205.39	2092.14	1990.81
-2.37821		3981.61	3957.77	3927.97	3981.62	3927.97	3629.94	3409.4	3200.78	2980.24	2759.71	2563.02	2586.85	2610.7	2574.93	2491.49	2414	2497.45	2753.75	3224.62	3623.98	3868.36	4339.23	4726.68	4804.16	4935.3	4911.46	4792.23	4589.58	4380.97	4255.8	4184.27	4047.18	3874.32	3713.39	3552.45	3373.64	3254.43	3170.99	3093.5	2944.49	2771.64	2664.34	2557.05	2419.96	2324.59	2211.34	2098.09	1984.85
-2.37179		4047.18	4053.14	4005.45	4041.22	4082.95	3820.68	3534.57	3409.4	3176.95	2992.17	2777.59	2717.99	2801.43	2741.83	2682.22	2557.05	2563.01	2771.63	3170.98	3665.7	3880.28	4309.44	4702.84	4804.17	4959.14	4929.34	4810.11	4613.42	4410.77	4261.76	4202.15	4065.05	3898.16	3737.23	3588.22	3415.36	3272.31	3188.86	3105.42	2950.45	2789.51	2688.18	2568.97	2431.88	2336.51	2217.3	2110.01	1990.81
-2.36538		4112.73	4136.6	4112.75	4124.67	4160.43	4011.42	3707.43	3546.49	3379.6	3200.78	3021.97	2878.92	2968.33	2920.64	2896.8	2759.71	2682.23	2795.47	3141.18	3629.94	3945.84	4291.55	4667.07	4810.13	4994.9	4941.26	4804.16	4631.31	4440.57	4279.64	4220.03	4100.82	3916.05	3761.07	3612.06	3457.09	3314.03	3218.66	3123.3	2956.41	2807.4	2706.07	2580.9	2443.8	2348.43	2229.22	2121.93	1996.77
-2.35897		4184.27	4202.15	4220.04	4202.15	4214.08	4160.44	3904.13	3665.7	3576.3	3379.6	3242.51	3099.45	3123.3	3123.3	3123.3	2968.32	2855.08	2872.96	3147.14	3558.41	3981.61	4297.52	4631.31	4798.21	5024.71	4959.14	4804.16	4673.03	4464.41	4291.56	4249.84	4130.62	3945.84	3778.95	3641.86	3504.77	3343.84	3236.55	3147.14	2962.36	2819.32	2723.95	2604.74	2455.72	2360.36	2235.18	2127.9	2002.72
-2.35256		4261.77	4285.6	4303.48	4297.52	4243.88	4225.99	4094.86	3832.6	3713.38	3558.41	3427.28	3319.99	3308.07	3314.03	3319.99	3194.82	3087.53	2986.2	3176.95	3510.74	3963.72	4351.16	4607.47	4786.28	5030.66	4982.98	4816.09	4714.75	4500.17	4309.44	4255.8	4166.39	3963.72	3790.88	3665.7	3534.57	3373.64	3266.36	3170.98	2986.21	2831.24	2741.83	2622.62	2479.57	2366.32	2247.11	2139.82	2002.72
-2.34615		4321.36	4375.01	4363.09	4375.01	4291.56	4267.73	4226	4011.43	3826.64	3725.3	3594.18	3492.85	3516.69	3474.97	3492.85	3415.36	3308.07	3153.1	3230.59	3528.61	3880.28	4369.05	4601.51	4774.36	5012.79	5024.7	4816.09	4750.52	4559.78	4339.24	4267.72	4190.23	3993.53	3826.64	3695.51	3570.34	3403.44	3302.11	3200.79	3010.05	2849.12	2759.71	2634.55	2497.45	2372.28	2253.07	2139.82	2008.68
-2.33974		4380.97	4470.38	4452.5	4452.49	4380.97	4315.4	4321.36	4172.35	3963.74	3862.41	3755.11	3665.7	3707.42	3647.82	3671.66	3600.14	3534.57	3385.55	3337.88	3564.38	3850.48	4333.28	4595.55	4756.48	4994.9	5054.51	4822.05	4780.32	4613.43	4386.93	4291.56	4208.11	4011.41	3862.4	3719.35	3600.14	3433.24	3325.95	3218.67	3033.89	2861.04	2771.64	2652.43	2509.37	2384.2	2259.03	2139.82	2008.68
-2.33333		4410.77	4535.94	4547.86	4524.02	4482.3	4392.9	4369.05	4303.48	4106.79	3981.62	3916.05	3820.68	3856.45	3808.76	3850.49	3767.04	3749.16	3623.97	3504.77	3635.91	3868.36	4279.64	4571.7	4762.44	4965.1	5060.47	4833.98	4792.25	4661.1	4434.61	4333.28	4220.03	4041.21	3892.2	3749.15	3629.94	3469.01	3337.88	3224.63	3051.78	2884.88	2789.51	2676.26	2515.33	2384.2	2264.99	2139.82	2020.61
-2.32692		4422.69	4577.66	4643.23	4595.55	4559.78	4500.18	4416.73	4392.9	4243.88	4124.67	4029.3	3987.58	3975.66	3957.78	3999.5	3963.74	3933.93	3838.57	3719.34	3755.11	3933.93	4255.8	4529.98	4756.48	4947.22	5036.63	4857.81	4810.13	4720.71	4488.26	4380.97	4225.99	4059.09	3910.08	3784.91	3659.74	3510.73	3349.8	3236.55	3075.61	2902.76	2795.47	2700.11	2521.29	2402.08	2276.91	2145.78	2020.61
-2.32051		4458.45	4601.51	4696.88	4673.03	4619.39	4595.55	4488.26	4440.57	4369.05	4255.8	4130.63	4136.59	4100.83	4088.91	4142.55	4154.48	4106.79	4029.3	3922.01	3922.01	4029.3	4273.69	4482.3	4714.76	4953.19	5006.82	4875.69	4816.1	4756.48	4541.9	4422.69	4231.95	4065.05	3945.84	3808.76	3689.55	3564.38	3367.68	3248.47	3099.45	2920.64	2813.36	2717.99	2527.25	2408.04	2288.83	2157.7	2032.53
-2.3141		4464.41	4589.59	4690.91	4756.48	4696.88	4655.15	4565.74	4488.26	4440.57	4380.97	4249.84	4243.88	4231.96	4190.23	4255.8	4321.36	4285.6	4214.08	4112.75	4106.79	4160.43	4333.29	4476.34	4649.19	4941.26	4982.98	4881.65	4845.89	4780.33	4577.66	4446.53	4243.88	4082.93	3981.61	3850.47	3713.39	3600.14	3391.52	3266.36	3129.26	2950.45	2837.2	2735.87	2539.17	2419.96	2294.79	2175.58	2038.49
-2.30769		4440.57	4583.62	4678.99	4792.24	4756.48	4690.91	4637.27	4541.9	4500.18	4500.18	4363.09	4351.17	4351.16	4297.52	4357.13	4458.46	4470.38	4386.93	4321.36	4273.68	4321.36	4404.81	4518.06	4607.47	4905.49	4971.06	4899.53	4881.65	4792.24	4607.47	4482.3	4279.64	4094.86	3999.49	3880.28	3737.23	3635.91	3433.24	3290.2	3159.07	2992.17	2855.08	2735.87	2557.05	2425.92	2306.72	2181.54	2044.45
-2.30128		4452.49	4583.62	4655.15	4804.16	4810.12	4726.68	4684.95	4625.35	4529.98	4571.71	4464.42	4434.61	4446.53	4392.89	4476.34	4577.66	4607.47	4565.74	4506.14	4440.57	4470.38	4518.06	4577.66	4631.31	4875.69	4965.1	4923.38	4893.57	4792.25	4649.19	4500.17	4315.4	4118.69	4035.25	3904.12	3772.99	3671.66	3457.09	3314.03	3188.87	3033.89	2884.88	2735.88	2574.93	2443.8	2306.72	2193.46	2050.41
-2.29487		4464.41	4571.7	4655.15	4792.24	4863.77	4768.4	4732.64	4696.88	4565.74	4613.43	4541.9	4506.14	4535.94	4470.38	4589.59	4667.07	4726.68	4732.64	4673.03	4607.47	4595.55	4655.15	4667.07	4702.84	4881.65	4965.1	4947.23	4899.53	4798.21	4667.07	4524.02	4333.28	4148.5	4065.05	3927.96	3814.72	3701.47	3492.85	3325.95	3212.71	3069.66	2902.76	2735.88	2592.82	2461.68	2306.72	2199.42	2068.3
-2.28846		4434.61	4565.74	4613.43	4768.4	4881.65	4816.09	4780.32	4738.6	4631.31	4637.27	4589.59	4583.62	4607.47	4553.82	4690.91	4768.4	4822.05	4869.73	4839.93	4750.52	4732.64	4774.36	4780.32	4786.28	4923.38	4959.14	4953.18	4905.49	4780.33	4673.04	4541.9	4357.12	4172.35	4082.93	3951.81	3850.47	3737.23	3504.77	3343.84	3230.59	3099.45	2932.57	2747.8	2616.66	2467.64	2324.59	2205.38	2080.22
-2.28205		4392.89	4553.82	4601.51	4750.52	4875.69	4828.01	4804.16	4768.4	4696.88	4667.07	4631.31	4655.15	4678.99	4637.27	4762.44	4851.85	4893.57	5000.86	4977.02	4899.53	4887.61	4887.61	4869.73	4881.65	4988.94	4965.1	4953.18	4923.38	4774.37	4673.04	4559.77	4375.01	4190.23	4100.81	3975.65	3880.28	3778.95	3522.65	3367.68	3236.55	3111.38	2950.45	2753.76	2634.54	2485.53	2330.55	2211.34	2092.14
-2.27564		4357.13	4529.98	4619.39	4738.6	4845.89	4822.05	4845.89	4810.12	4738.6	4702.84	4637.27	4708.8	4750.52	4690.91	4816.09	4917.41	4977.02	5078.35	5078.35	5042.59	5012.78	4994.9	4929.34	4965.1	5054.51	5000.86	4959.15	4935.3	4804.17	4655.16	4571.7	4404.81	4231.95	4112.73	4005.45	3910.09	3808.76	3540.53	3397.49	3248.47	3117.34	2956.41	2783.55	2640.5	2491.49	2348.43	2223.26	2104.05
-2.26923		4357.13	4512.1	4625.35	4732.64	4828.01	4816.09	4863.77	4839.93	4762.44	4750.52	4678.99	4744.56	4828.01	4714.76	4863.77	4959.14	5048.54	5114.1	5149.87	5155.83	5108.15	5084.31	5000.86	5030.66	5108.15	5072.39	4982.98	4941.26	4828.01	4661.12	4571.7	4434.6	4273.68	4124.65	4035.26	3933.93	3826.64	3564.38	3415.36	3254.43	3135.22	2974.29	2795.47	2652.42	2503.41	2366.32	2229.22	2121.93
-2.26282		4369.05	4506.14	4643.23	4744.56	4786.28	4816.09	4863.77	4857.81	4792.24	4792.24	4732.64	4750.52	4875.69	4720.72	4905.49	4988.94	5114.11	5161.8	5185.64	5251.2	5197.56	5155.83	5090.27	5084.31	5161.79	5137.95	5018.75	4953.18	4833.97	4690.92	4577.66	4452.49	4321.36	4148.5	4065.05	3963.72	3844.52	3594.18	3451.12	3272.32	3159.06	2998.13	2807.39	2664.34	2509.37	2378.24	2241.14	2133.86
-2.25641		4327.31	4500.18	4631.31	4738.6	4756.48	4828.01	4875.69	4851.85	4833.97	4804.16	4786.28	4756.48	4893.57	4732.64	4935.3	5024.7	5167.75	5191.6	5233.31	5328.69	5275.04	5209.48	5179.67	5149.87	5203.52	5179.68	5072.39	4977.02	4851.85	4714.77	4595.55	4476.33	4339.24	4172.34	4094.86	3987.57	3856.44	3623.98	3480.93	3302.11	3188.87	3010.05	2825.28	2676.27	2527.25	2390.16	2247.11	2139.82
-2.25		4273.67	4482.3	4637.27	4720.72	4750.52	4816.09	4869.73	4845.89	4881.65	4810.12	4833.97	4792.24	4905.49	4762.44	4953.18	5048.54	5215.44	5227.36	5292.93	5346.56	5328.69	5281	5251.19	5209.48	5239.27	5221.4	5131.99	5024.71	4887.61	4732.65	4619.4	4494.21	4357.12	4208.11	4136.57	4011.41	3874.32	3653.78	3510.73	3325.95	3218.67	3027.93	2837.2	2694.15	2539.17	2402.07	2264.99	2151.74
-2.24359		4214.06	4446.53	4631.31	4720.72	4756.48	4798.2	4863.77	4851.85	4881.65	4810.12	4857.81	4828.01	4923.37	4798.2	4988.94	5072.39	5257.16	5239.27	5346.56	5346.56	5364.45	5340.6	5298.88	5263.12	5286.97	5251.2	5167.76	5060.47	4923.38	4768.4	4631.31	4506.14	4380.97	4243.87	4154.47	4029.29	3886.24	3689.55	3528.61	3343.84	3230.59	3039.86	2855.08	2706.07	2551.09	2414	2276.91	2163.66
-2.23718		4160.42	4386.94	4607.47	4714.76	4762.44	4810.12	4857.81	4839.93	4863.77	4839.93	4851.85	4875.69	4947.22	4839.93	5000.86	5096.23	5275.04	5251.19	5382.32	5376.36	5370.41	5382.32	5328.69	5298.88	5328.69	5269.09	5197.56	5096.23	4982.98	4804.17	4649.19	4535.94	4410.77	4285.59	4166.39	4047.17	3898.16	3725.3	3534.57	3373.64	3242.51	3057.74	2861.05	2717.99	2563.01	2431.89	2288.83	2157.7
-2.23077		4142.54	4345.19	4541.9	4696.88	4768.4	4804.16	4869.73	4828.01	4851.85	4833.97	4851.85	4881.65	4965.1	4857.81	5012.78	5120.06	5281	5269.08	5382.33	5418.1	5376.37	5406.17	5364.44	5334.65	5358.49	5310.81	5245.24	5120.07	5042.59	4851.85	4667.07	4559.77	4440.57	4321.36	4184.27	4071.01	3910.08	3743.19	3570.34	3397.49	3248.47	3057.74	2872.97	2729.91	2568.97	2437.84	2294.79	2163.66
-2.22436		4082.93	4261.75	4464.42	4655.15	4756.48	4780.32	4881.65	4833.97	4828.01	4816.09	4863.77	4863.77	4988.94	4863.77	5012.78	5137.94	5292.92	5257.15	5370.41	5424.05	5406.17	5418.1	5412.13	5370.4	5382.33	5334.65	5269.09	5143.92	5084.31	4893.58	4690.92	4577.66	4470.37	4345.2	4208.1	4076.97	3927.97	3767.03	3618.02	3421.32	3254.43	3063.7	2890.84	2735.87	2574.93	2449.76	2306.71	2157.7
-2.21795		4041.21	4231.95	4398.85	4589.59	4738.6	4756.48	4881.65	4851.85	4810.12	4822.05	4857.81	4863.77	4994.9	4869.73	5036.62	5143.91	5281	5257.16	5370.41	5388.29	5424.05	5430.02	5447.9	5400.21	5418.1	5340.61	5281.01	5191.6	5114.11	4941.26	4726.69	4601.51	4488.25	4369.04	4231.95	4088.89	3945.84	3784.91	3659.74	3445.16	3254.43	3069.66	2908.72	2735.87	2580.89	2461.68	2318.63	2175.59
-2.21154		3969.68	4178.3	4339.23	4524.02	4684.95	4762.44	4857.81	4863.77	4816.09	4833.97	4845.89	4875.69	4982.98	4893.57	5054.51	5131.99	5269.08	5251.2	5346.56	5352.52	5424.06	5453.85	5447.9	5424.05	5441.94	5364.45	5269.09	5215.44	5143.91	4965.1	4774.36	4625.35	4524.02	4386.93	4255.8	4088.89	3969.68	3802.8	3683.59	3457.09	3254.43	3075.61	2920.64	2741.83	2580.89	2479.57	2318.63	2181.55
-2.20513		3880.28	4124.66	4291.56	4452.49	4637.27	4732.64	4828.01	4857.81	4839.93	4833.97	4833.97	4881.65	4988.94	4905.49	5060.47	5120.06	5227.36	5257.16	5322.73	5340.6	5388.29	5453.85	5441.94	5406.17	5441.94	5388.3	5269.09	5239.28	5191.6	4982.98	4792.25	4643.24	4559.78	4392.89	4267.72	4112.74	3987.57	3826.64	3707.43	3469.01	3248.47	3099.45	2926.61	2747.79	2592.81	2491.49	2318.63	2193.47
-2.19872		3802.79	4076.97	4255.79	4386.93	4583.62	4702.84	4804.16	4828.01	4845.89	4839.93	4810.12	4869.73	5000.86	4899.53	5066.43	5108.15	5191.6	5251.19	5292.92	5316.77	5358.49	5441.93	5435.97	5388.29	5424.06	5388.3	5286.97	5245.24	5215.44	5006.82	4828.01	4673.04	4589.58	4398.85	4279.64	4136.58	3999.49	3844.52	3713.39	3474.97	3242.51	3111.38	2932.57	2759.71	2610.7	2521.28	2330.55	2199.43
-2.19231		3772.99	3993.53	4196.19	4339.23	4529.98	4667.07	4768.4	4804.16	4851.85	4839.93	4798.2	4875.69	4988.94	4905.49	5066.42	5114.11	5173.72	5227.36	5263.12	5292.93	5340.6	5388.28	5435.97	5370.4	5394.25	5364.45	5316.77	5239.28	5215.44	5018.74	4851.85	4696.88	4595.55	4398.84	4267.71	4148.5	4023.33	3862.4	3725.3	3486.89	3248.47	3117.34	2944.49	2771.64	2628.58	2539.16	2342.47	2205.39
-2.1859		3749.15	3939.89	4136.58	4303.48	4476.34	4619.39	4708.8	4792.24	4845.89	4851.85	4792.24	4863.77	4971.06	4887.61	5042.58	5114.11	5161.79	5197.56	5233.31	5263.12	5322.73	5334.65	5418.09	5346.56	5370.41	5328.69	5346.57	5245.24	5203.52	5030.66	4863.77	4720.72	4595.55	4392.88	4273.68	4160.42	4047.18	3886.24	3731.26	3492.85	3266.35	3135.22	2956.41	2789.51	2652.43	2539.16	2348.43	2211.34
-2.17949		3707.43	3892.2	4071.01	4267.71	4440.57	4577.67	4673.03	4750.52	4839.93	4851.85	4804.16	4851.85	4959.14	4863.77	5012.78	5090.27	5155.83	5191.6	5203.52	5197.56	5281	5292.93	5376.37	5328.69	5358.49	5316.77	5346.57	5263.12	5191.6	5012.78	4875.69	4732.65	4583.62	4398.84	4285.6	4172.34	4076.97	3904.12	3737.22	3510.73	3284.23	3159.07	2974.29	2807.39	2670.3	2551.09	2354.39	2211.34
-2.17308		3665.7	3844.52	4023.33	4220.03	4416.73	4524.02	4631.31	4708.8	4828.01	4828.01	4804.16	4839.93	4935.3	4839.93	4988.94	5048.55	5155.83	5185.64	5173.71	5137.95	5233.31	5251.2	5322.73	5298.89	5334.65	5292.93	5346.57	5275.05	5185.64	4988.94	4875.69	4756.48	4583.62	4398.85	4303.48	4166.38	4076.97	3922.01	3749.14	3528.61	3325.96	3170.99	2998.13	2819.32	2682.22	2545.13	2360.36	2211.34
-2.16667		3623.98	3802.79	3999.49	4166.38	4380.96	4488.26	4595.55	4673.03	4780.32	4792.24	4822.05	4833.97	4917.41	4822.05	4965.1	5006.82	5143.91	5167.75	5155.83	5084.31	5167.75	5209.48	5269.08	5263.12	5316.77	5263.12	5334.65	5263.12	5197.56	4982.98	4851.85	4774.37	4589.59	4398.85	4303.48	4160.42	4076.97	3916.05	3743.18	3546.49	3367.68	3182.91	3021.97	2825.28	2706.07	2539.17	2366.32	2217.3
-2.16026		3570.34	3761.07	3945.84	4112.73	4333.27	4452.5	4565.74	4637.27	4720.72	4774.36	4810.12	4804.16	4899.53	4798.2	4929.34	4971.06	5102.19	5131.99	5114.11	5042.59	5096.23	5161.79	5209.48	5209.48	5281.01	5239.28	5328.69	5251.2	5191.6	4982.98	4833.97	4792.25	4589.58	4422.69	4303.48	4166.39	4071.01	3898.16	3743.18	3558.41	3391.52	3200.78	3039.86	2837.2	2712.03	2539.17	2372.28	2217.3
-2.15385		3510.74	3701.47	3916.05	4071.01	4279.64	4416.73	4541.9	4595.55	4667.07	4726.68	4780.32	4774.36	4863.77	4786.28	4893.57	4935.3	5060.47	5096.23	5066.43	5006.82	5030.66	5102.19	5143.91	5173.72	5233.32	5233.32	5304.85	5245.24	5167.76	4994.9	4822.06	4786.29	4595.54	4446.53	4303.48	4190.23	4059.09	3880.28	3749.15	3570.34	3415.36	3212.7	3057.74	2849.12	2717.99	2545.13	2384.2	2217.3
-2.14744		3469.01	3677.62	3892.2	4029.29	4243.87	4369.05	4506.14	4559.78	4625.35	4667.07	4744.56	4726.68	4816.08	4756.48	4875.69	4893.57	5018.74	5030.66	5018.74	4959.14	4982.98	5042.58	5084.31	5137.95	5191.6	5215.44	5275.05	5233.32	5149.88	5006.82	4798.2	4774.37	4589.58	4464.41	4321.36	4208.11	4047.18	3874.32	3755.11	3576.3	3433.24	3236.55	3057.74	2861.04	2717.99	2545.13	2384.2	2229.22
-2.14103		3433.24	3647.82	3844.52	3987.57	4190.22	4321.35	4464.41	4535.94	4589.59	4619.39	4684.95	4684.95	4780.32	4732.64	4857.81	4845.89	4965.1	4977.02	4959.14	4899.53	4953.18	4977.02	5030.66	5084.31	5137.95	5191.6	5221.4	5203.52	5126.03	5012.78	4804.17	4738.6	4589.58	4482.29	4339.24	4220.03	4041.22	3862.4	3743.18	3582.26	3439.21	3248.47	3063.7	2878.92	2712.03	2545.13	2396.12	2229.22
-2.13462		3355.76	3623.98	3808.76	3969.68	4154.47	4267.71	4404.81	4512.1	4559.78	4589.59	4631.31	4643.23	4732.64	4696.88	4822.05	4810.12	4905.49	4941.25	4881.65	4845.89	4905.49	4911.45	4971.06	5036.62	5072.38	5161.8	5185.64	5167.76	5090.27	5006.82	4822.05	4714.77	4601.5	4476.33	4357.12	4225.99	4041.22	3850.48	3731.26	3588.22	3439.21	3266.36	3063.7	2884.88	2706.07	2557.05	2402.08	2235.18
-2.12821		3296.15	3576.3	3767.03	3933.93	4106.78	4231.94	4351.16	4464.42	4529.98	4553.82	4601.51	4601.51	4702.84	4655.15	4786.28	4786.28	4845.89	4881.65	4810.12	4798.2	4845.89	4863.77	4905.49	4982.98	5012.77	5137.95	5137.95	5131.99	5036.62	5000.86	4810.13	4702.85	4607.47	4482.29	4375.01	4231.95	4041.22	3832.59	3731.26	3582.26	3445.17	3272.32	3069.66	2890.84	2706.07	2563.01	2408.04	2235.18
-2.12179		3242.51	3504.77	3713.39	3916.04	4076.97	4184.26	4315.4	4398.85	4494.22	4512.1	4571.71	4565.74	4673.03	4607.47	4744.56	4756.48	4792.24	4816.09	4768.4	4738.6	4798.2	4816.09	4863.77	4935.29	4953.18	5114.11	5078.35	5108.15	4982.98	4988.94	4798.21	4702.84	4619.39	4494.22	4386.93	4231.95	4041.22	3832.59	3725.31	3576.3	3445.17	3278.28	3069.66	2908.72	2717.99	2568.97	2414	2247.11
-2.11538		3200.78	3445.16	3671.66	3874.32	4029.29	4136.58	4267.71	4339.24	4434.61	4476.34	4535.94	4541.9	4619.39	4583.62	4684.95	4708.8	4744.56	4750.52	4702.84	4702.84	4750.52	4756.48	4822.05	4887.61	4899.53	5078.35	5024.71	5072.39	4959.14	4941.26	4774.36	4702.83	4619.39	4512.1	4392.89	4225.99	4047.18	3850.47	3725.31	3558.41	3439.21	3278.28	3081.57	2932.57	2729.91	2586.86	2414	2259.03
-2.10897		3129.26	3391.52	3641.86	3838.55	3981.61	4076.97	4231.95	4291.55	4380.97	4434.61	4494.22	4524.02	4577.66	4565.74	4637.27	4655.15	4690.91	4678.99	4649.19	4643.23	4696.88	4708.8	4774.36	4845.89	4863.77	5018.74	4971.06	5006.82	4935.3	4893.57	4744.56	4696.87	4631.3	4524.02	4398.85	4225.99	4053.14	3862.39	3725.31	3546.49	3433.24	3266.35	3093.49	2944.49	2753.76	2598.78	2414	2270.95
-2.10256		3081.57	3343.84	3594.18	3790.88	3933.93	4023.33	4178.31	4243.87	4309.43	4369.03	4446.54	4482.3	4547.86	4518.06	4601.51	4601.51	4625.35	4625.35	4589.59	4589.59	4631.31	4661.11	4714.76	4804.17	4828.01	4953.18	4917.42	4941.26	4923.38	4845.89	4714.75	4696.87	4631.31	4524.02	4410.77	4225.99	4059.1	3886.24	3725.31	3552.45	3415.36	3260.39	3093.49	2956.41	2765.68	2610.7	2425.92	2270.95
-2.09615		3027.93	3272.31	3552.45	3755.11	3904.12	3987.57	4124.65	4184.27	4255.79	4309.44	4380.96	4434.61	4494.22	4470.38	4583.63	4559.78	4553.82	4559.78	4529.98	4535.94	4571.7	4625.35	4667.07	4762.44	4804.17	4899.53	4863.77	4893.57	4899.54	4804.17	4684.95	4684.95	4619.39	4518.06	4428.65	4231.95	4065.06	3910.09	3731.27	3558.41	3403.45	3260.39	3099.45	2962.37	2783.55	2616.66	2431.88	2276.91
-2.08974		2956.41	3212.71	3504.77	3713.39	3868.36	3957.76	4071.01	4136.58	4220.02	4255.79	4303.48	4375	4434.61	4416.73	4541.9	4518.06	4488.26	4500.18	4476.34	4482.3	4512.1	4577.66	4619.4	4708.8	4780.32	4839.93	4822.06	4851.85	4875.69	4768.4	4661.1	4661.1	4601.5	4500.17	4452.49	4243.87	4065.06	3927.97	3743.19	3558.41	3397.49	3266.35	3111.38	2974.29	2795.47	2622.61	2443.8	2288.83
-2.08333		2890.84	3141.18	3415.36	3671.66	3832.6	3922.01	4017.37	4088.89	4166.38	4190.22	4237.91	4309.44	4363.07	4363.08	4494.22	4488.26	4434.61	4440.57	4428.65	4416.73	4464.4	4518.05	4577.66	4661.12	4738.6	4792.24	4774.37	4804.16	4845.9	4738.59	4637.27	4625.34	4565.74	4506.14	4434.6	4249.84	4076.98	3939.89	3755.11	3564.38	3397.49	3260.39	3123.3	2980.25	2807.39	2634.53	2455.72	2294.79
-2.07692		2837.2	3087.53	3319.99	3629.94	3796.83	3898.16	3975.65	4041.21	4094.86	4136.58	4184.27	4237.91	4297.51	4285.6	4428.65	4428.65	4398.85	4386.93	4374.99	4380.96	4422.68	4482.28	4547.85	4625.35	4696.89	4750.52	4738.6	4762.44	4822.04	4708.79	4613.42	4601.51	4535.94	4494.22	4416.73	4249.84	4082.94	3963.73	3767.03	3558.41	3415.36	3260.39	3141.18	2986.21	2819.32	2646.46	2467.64	2306.71
-2.07051		2706.07	3039.86	3248.47	3558.41	3755.11	3868.36	3933.93	3981.61	4023.34	4076.97	4118.7	4166.39	4220.02	4214.06	4339.23	4374.99	4351.16	4339.23	4315.39	4345.19	4380.96	4452.48	4518.06	4601.5	4667.07	4714.75	4702.83	4720.71	4774.35	4702.83	4601.51	4571.7	4506.14	4470.37	4392.89	4243.88	4082.94	3969.69	3772.99	3576.3	3457.09	3272.32	3141.18	2980.25	2831.24	2658.38	2479.57	2318.64
-2.0641		2574.94	2974.29	3182.91	3486.89	3713.39	3820.68	3898.16	3922	3969.68	4005.45	4053.14	4100.81	4136.58	4148.5	4249.82	4315.39	4297.52	4309.44	4255.79	4321.35	4357.11	4416.72	4494.22	4571.7	4643.23	4684.95	4678.98	4690.91	4726.67	4678.98	4583.62	4535.94	4488.26	4452.49	4363.09	4225.99	4082.95	3975.66	3784.92	3588.22	3480.93	3296.16	3159.06	2980.25	2837.2	2664.34	2497.45	2336.51
-2.05769		2485.53	2896.8	3129.26	3409.4	3641.86	3778.95	3856.43	3886.24	3916.04	3951.8	3981.61	4035.25	4071.01	4082.93	4160.42	4225.98	4231.95	4267.71	4214.06	4273.68	4321.35	4380.97	4458.45	4524.02	4625.34	4667.06	4643.23	4661.1	4673.02	4637.27	4565.74	4500.18	4476.34	4440.57	4339.24	4208.11	4088.91	3981.61	3802.8	3612.06	3504.77	3314.03	3170.99	2980.25	2843.16	2676.26	2509.36	2342.47
-2.05128		2414.01	2801.44	3063.7	3337.88	3576.3	3737.23	3814.72	3856.43	3868.36	3916.05	3916.04	3975.65	4005.45	4017.38	4076.97	4124.66	4166.39	4214.06	4178.3	4214.07	4279.63	4345.2	4428.65	4476.34	4601.51	4643.23	4619.39	4619.39	4625.34	4589.58	4535.94	4464.41	4464.41	4410.77	4309.44	4196.19	4088.91	3993.53	3808.76	3629.94	3528.61	3331.92	3176.95	2986.21	2843.16	2688.18	2521.28	2360.36
-2.04487		2354.41	2694.15	3004.09	3254.43	3510.73	3689.55	3772.99	3832.59	3832.59	3886.24	3850.47	3910.09	3933.93	3957.76	3993.53	4041.22	4076.98	4154.46	4142.54	4178.31	4225.98	4303.48	4392.89	4440.57	4577.66	4637.27	4595.54	4577.66	4601.51	4535.94	4512.1	4428.65	4428.65	4375.01	4279.64	4190.23	4088.9	3999.49	3808.76	3629.95	3522.66	3331.92	3182.91	2992.17	2837.2	2694.14	2533.2	2378.24
-2.03846		2294.79	2610.7	2944.49	3170.99	3463.05	3653.78	3731.27	3802.8	3802.8	3844.52	3796.84	3850.48	3874.32	3880.28	3916.04	3951.8	3999.49	4082.93	4112.74	4142.54	4178.3	4267.72	4357.12	4428.65	4547.85	4607.46	4577.66	4541.9	4577.66	4488.25	4470.37	4386.93	4386.93	4339.24	4243.88	4172.35	4094.86	3981.61	3814.72	3629.95	3522.66	3337.88	3194.82	3004.09	2849.12	2706.06	2539.16	2390.16
-2.03205		2223.26	2539.18	2867	3111.38	3415.36	3612.06	3677.62	3784.91	3772.99	3790.87	3761.07	3784.91	3808.75	3808.76	3838.55	3880.28	3939.88	3999.49	4053.14	4100.81	4136.58	4237.91	4333.28	4398.85	4518.06	4571.7	4553.81	4500.18	4553.82	4434.61	4428.65	4357.12	4357.12	4303.48	4208.11	4160.43	4094.86	3969.69	3814.72	3623.99	3510.74	3349.8	3212.7	3016.01	2849.12	2717.99	2545.13	2402.08
-2.02564		2127.89	2485.53	2801.43	3069.66	3337.88	3558.41	3635.9	3761.07	3737.23	3749.15	3713.39	3731.26	3743.19	3749.14	3772.99	3808.76	3880.28	3916.05	3993.53	4053.14	4106.78	4202.15	4315.4	4380.97	4500.18	4529.98	4535.94	4470.37	4518.06	4392.89	4392.89	4333.28	4315.4	4255.8	4178.31	4142.55	4094.86	3957.78	3814.72	3635.91	3504.78	3367.68	3212.7	3016.01	2855.08	2712.03	2551.09	2396.12
-2.01923		2038.48	2414.01	2735.87	3016.01	3254.43	3480.93	3612.06	3731.27	3701.47	3707.43	3665.7	3677.62	3683.59	3689.55	3725.31	3755.11	3808.75	3844.51	3904.12	4011.41	4065.06	4178.31	4285.6	4375.01	4482.3	4506.14	4500.18	4458.45	4482.29	4380.96	4357.12	4315.4	4273.68	4214.07	4148.51	4124.66	4082.94	3957.78	3820.68	3641.86	3498.82	3367.68	3218.67	3010.05	2843.16	2712.03	2551.09	2396.12
-2.01282		1955.05	2348.44	2664.34	2956.41	3188.87	3415.36	3576.3	3701.47	3665.7	3659.74	3618.02	3623.98	3623.98	3635.9	3659.74	3695.51	3743.19	3767.03	3832.59	3981.61	4029.3	4172.35	4255.8	4363.09	4464.41	4488.25	4476.34	4434.61	4458.45	4363.09	4333.28	4279.64	4231.95	4172.35	4118.7	4100.82	4071.03	3957.77	3826.64	3635.91	3480.93	3355.76	3200.79	3010.05	2843.16	2717.99	2545.13	2408.04
-2.00641		1889.47	2276.91	2604.74	2902.76	3135.22	3343.84	3534.57	3665.7	3641.86	3618.02	3576.3	3570.34	3570.34	3582.26	3600.14	3623.98	3683.59	3689.55	3778.95	3927.97	4011.42	4142.55	4220.03	4333.28	4458.45	4470.38	4440.57	4428.65	4428.65	4357.12	4303.48	4249.84	4202.15	4130.62	4088.91	4059.1	4047.18	3939.89	3808.76	3623.99	3451.14	3337.88	3200.78	3010.05	2843.16	2717.99	2545.13	2408.04
-2		1829.87	2181.54	2557.06	2861.04	3087.53	3272.32	3474.97	3629.94	3623.98	3576.3	3534.57	3522.65	3528.61	3534.57	3546.49	3558.41	3618.02	3629.94	3713.39	3874.32	3993.53	4100.82	4184.27	4291.56	4446.53	4452.49	4404.81	4410.77	4392.89	4327.32	4273.68	4208.11	4148.51	4094.86	4041.22	3999.49	4017.38	3904.13	3761.07	3612.07	3433.26	3314.04	3194.82	3004.09	2831.24	2723.95	2539.17	2408.04
-1.99359		1752.39	2104.05	2503.41	2801.43	3045.82	3212.71	3415.36	3576.3	3606.1	3540.53	3498.81	3474.97	3480.93	3498.81	3498.81	3504.77	3558.41	3588.22	3659.74	3832.6	3969.69	4071.02	4166.39	4237.91	4410.77	4434.61	4375.01	4380.97	4345.2	4291.56	4249.84	4166.39	4094.86	4053.14	4005.45	3957.77	3969.7	3856.45	3713.39	3600.14	3415.37	3290.2	3188.86	2992.17	2831.24	2717.99	2545.13	2402.07
-1.98718		1657.02	2044.45	2431.89	2729.91	3010.05	3153.1	3349.8	3516.7	3570.34	3504.77	3463.05	3433.24	3427.28	3463.05	3445.16	3469.01	3510.73	3552.45	3612.05	3790.88	3933.93	4029.3	4148.51	4190.23	4357.12	4416.73	4351.16	4339.24	4309.44	4243.88	4214.07	4130.62	4047.18	4005.45	3957.78	3922.01	3910.09	3796.84	3671.67	3582.26	3385.57	3266.36	3170.99	2992.17	2825.27	2712.02	2539.17	2396.11
-1.98077		1561.65	1966.96	2348.44	2676.26	2968.33	3123.3	3296.16	3463.05	3540.53	3492.85	3439.2	3391.52	3367.68	3421.32	3397.48	3433.24	3469.01	3498.81	3594.18	3767.03	3904.13	3969.69	4118.7	4142.55	4291.56	4363.08	4321.36	4315.4	4261.76	4196.19	4184.27	4088.91	4005.45	3963.74	3916.05	3874.32	3844.52	3737.23	3612.07	3546.5	3361.72	3254.43	3153.11	2980.25	2819.31	2694.14	2527.25	2384.2
-1.97436		1460.32	1883.52	2276.91	2628.59	2908.72	3099.46	3248.47	3403.45	3504.78	3469.01	3415.36	3361.72	3320	3385.56	3343.84	3391.53	3415.36	3457.09	3552.45	3743.2	3874.32	3933.93	4071.02	4082.94	4225.99	4297.52	4279.64	4285.6	4202.15	4154.47	4136.59	4053.14	3969.69	3927.97	3868.36	3820.68	3778.95	3677.63	3558.42	3504.78	3320	3236.55	3135.22	2950.45	2807.39	2670.3	2515.32	2372.28
-1.96795		1353.04	1811.99	2199.42	2568.97	2837.2	3063.7	3218.66	3349.8	3457.09	3433.24	3391.53	3337.88	3272.32	3355.76	3290.2	3343.84	3367.68	3421.32	3528.61	3719.36	3838.57	3898.16	4011.41	4029.3	4166.39	4225.99	4220.03	4249.84	4154.47	4112.74	4088.91	4029.3	3933.93	3886.25	3820.68	3772.99	3713.39	3629.95	3492.86	3457.09	3284.24	3212.7	3111.38	2920.64	2789.51	2640.5	2503.41	2360.36
-1.96154		1245.75	1746.42	2127.89	2503.41	2771.63	3027.93	3200.78	3308.07	3403.45	3415.36	3361.72	3320	3224.62	3337.88	3236.55	3296.16	3325.95	3397.48	3498.81	3689.55	3814.72	3850.48	3945.85	3969.69	4106.78	4160.43	4160.43	4196.19	4106.78	4071.02	4053.14	3999.49	3898.16	3844.53	3790.88	3725.32	3641.87	3570.34	3433.25	3403.45	3254.43	3176.95	3081.58	2896.8	2765.67	2628.57	2491.49	2348.43
-1.95513		1168.26	1662.98	2068.29	2425.93	2723.95	2968.32	3170.99	3284.24	3337.88	3373.64	3319.99	3290.19	3176.95	3302.11	3188.86	3236.55	3290.2	3379.6	3486.89	3677.63	3790.88	3820.68	3880.28	3916.05	4035.26	4094.86	4100.82	4142.55	4071.03	4029.3	3999.49	3963.73	3850.49	3814.72	3755.11	3689.55	3588.22	3522.66	3385.57	3349.8	3218.67	3147.14	3051.78	2884.88	2747.78	2604.74	2485.53	2318.63
-1.94872		1108.65	1543.77	1996.77	2360.36	2682.22	2908.72	3135.22	3242.51	3284.23	3314.03	3278.28	3260.39	3141.18	3278.27	3147.14	3176.95	3260.39	3367.68	3469.01	3641.87	3773	3808.76	3832.61	3850.49	3969.7	4011.41	4041.22	4082.95	4029.3	3993.53	3963.73	3939.89	3814.72	3784.92	3719.35	3653.79	3540.54	3474.97	3337.89	3308.09	3182.91	3105.42	3016.01	2855.07	2712.03	2574.93	2467.64	2306.71
-1.94231		1049.05	1430.52	1931.2	2294.79	2622.62	2861.04	3093.5	3200.78	3254.43	3272.31	3230.59	3224.63	3111.38	3236.55	3099.46	3129.26	3236.55	3355.76	3457.09	3612.06	3749.16	3778.95	3790.88	3796.84	3922.01	3939.89	3981.61	4029.3	3975.65	3963.73	3945.85	3910.09	3778.96	3755.12	3695.51	3618.03	3492.86	3433.26	3284.24	3272.32	3153.11	3057.74	2974.29	2825.28	2676.26	2545.13	2437.84	2288.83
-1.9359		977.519	1353.03	1847.75	2247.11	2557.05	2813.36	3051.78	3147.14	3230.59	3230.59	3182.91	3182.91	3081.57	3200.78	3063.7	3075.61	3212.71	3325.95	3439.2	3576.3	3719.36	3737.24	3761.07	3755.11	3868.36	3886.25	3922.01	3981.61	3933.93	3927.97	3927.97	3862.41	3749.16	3731.28	3677.63	3588.22	3457.09	3379.61	3248.47	3236.55	3123.3	3016.01	2932.56	2795.47	2646.45	2503.41	2408.04	2259.03
-1.92949		917.918	1281.51	1746.42	2193.47	2497.45	2771.64	2998.13	3105.41	3188.87	3200.78	3147.14	3141.18	3057.74	3159.07	3021.97	3039.85	3176.95	3290.2	3427.28	3540.54	3683.59	3701.47	3731.28	3713.39	3826.64	3844.53	3862.4	3939.89	3886.24	3892.2	3904.12	3832.6	3719.36	3695.51	3647.82	3546.5	3409.41	3325.96	3206.75	3200.79	3093.49	2980.25	2890.84	2753.74	2610.7	2461.68	2372.28	2235.18
-1.92308		882.153	1257.67	1657.02	2133.86	2437.84	2712.03	2944.49	3081.57	3147.14	3176.95	3123.3	3099.46	3027.93	3129.26	2992.17	3004.09	3147.14	3266.35	3403.45	3516.7	3641.86	3677.63	3701.47	3683.59	3790.88	3802.8	3814.72	3886.24	3838.57	3856.45	3856.44	3814.72	3671.67	3647.82	3612.07	3498.82	3361.73	3272.32	3170.99	3165.03	3045.82	2932.56	2861.03	2712.03	2574.93	2419.96	2336.51	2199.43
-1.91667		858.312	1192.1	1585.49	2044.45	2390.16	2646.47	2908.72	3051.78	3117.34	3153.11	3093.5	3075.61	3004.09	3099.45	2956.41	2980.25	3117.34	3248.47	3385.57	3504.78	3606.11	3641.87	3671.67	3665.71	3761.07	3761.07	3767.03	3832.61	3802.8	3808.76	3814.72	3767.03	3623.99	3600.14	3570.34	3451.13	3308.08	3212.72	3129.26	3123.3	2992.17	2902.76	2825.28	2664.34	2539.17	2384.2	2294.79	2175.58
-1.91026		816.59	1108.65	1525.89	1955.05	2348.43	2592.82	2867	3021.97	3087.54	3117.34	3075.62	3057.74	2986.21	3069.66	2920.64	2950.45	3087.54	3218.67	3355.76	3474.97	3576.3	3606.11	3623.99	3641.87	3713.39	3707.43	3713.39	3761.07	3767.04	3767.04	3767.03	3707.43	3588.22	3540.54	3528.62	3397.49	3260.4	3147.15	3081.57	3075.62	2944.49	2855.07	2795.47	2616.66	2509.36	2354.39	2264.99	2133.86
-1.90385		780.825	1066.93	1460.33	1877.56	2300.76	2539.18	2825.28	2974.29	3069.66	3081.57	3057.74	3033.89	2968.33	3045.82	2884.89	2932.57	3057.74	3188.86	3319.99	3445.16	3522.66	3564.38	3576.3	3612.07	3677.63	3659.75	3659.74	3701.47	3719.35	3725.32	3707.43	3635.91	3546.5	3504.78	3469.01	3331.92	3200.8	3087.54	3027.93	3033.89	2896.8	2831.24	2753.74	2580.89	2461.68	2312.67	2229.22	2098.09
-1.89744		768.904	1031.16	1376.88	1806.03	2223.26	2515.33	2777.59	2956.41	3027.93	3051.78	3039.86	3004.09	2944.49	3010.05	2849.12	2914.68	3027.93	3165.03	3296.16	3397.49	3469.01	3522.66	3534.58	3558.42	3641.86	3618.03	3612.07	3659.75	3677.63	3677.63	3623.99	3564.38	3492.86	3463.05	3415.37	3272.32	3141.18	3033.89	2974.28	2980.24	2866.99	2795.47	2706.06	2539.17	2419.96	2282.87	2193.46	2068.29
-1.89103		774.864	983.483	1305.35	1740.47	2139.82	2485.53	2729.91	2926.61	2992.17	3027.93	3027.93	2986.21	2926.61	2992.17	2825.28	2902.76	3004.09	3129.26	3260.39	3355.76	3427.29	3492.86	3498.82	3516.7	3594.18	3564.38	3552.46	3612.07	3647.82	3629.95	3552.46	3492.86	3451.13	3421.33	3361.72	3224.64	3099.46	2980.24	2926.6	2932.56	2831.24	2753.74	2658.38	2515.33	2384.2	2247.11	2157.7	2038.49
-1.88462		804.665	900.035	1257.66	1662.98	2080.21	2437.84	2688.18	2896.8	2980.25	3004.09	3016.01	2968.32	2896.8	2974.28	2801.43	2884.89	2974.29	3099.46	3218.67	3319.99	3367.68	3457.09	3457.09	3474.97	3540.54	3516.7	3498.82	3558.42	3612.07	3588.22	3486.89	3433.25	3415.37	3385.57	3314.05	3182.91	3063.7	2932.56	2884.88	2872.95	2795.47	2712.03	2610.7	2485.53	2348.43	2217.3	2121.94	2008.69
-1.87821		840.431	870.235	1215.94	1579.53	2020.61	2372.28	2658.38	2867	2968.33	2986.21	2992.17	2944.49	2872.96	2956.41	2771.64	2855.08	2944.49	3069.66	3176.95	3272.32	3302.11	3421.32	3415.36	3433.25	3498.82	3469.01	3457.09	3516.7	3582.26	3540.54	3439.21	3379.61	3367.68	3343.84	3266.36	3147.15	3027.93	2902.76	2855.07	2837.19	2747.78	2670.3	2568.97	2449.76	2324.59	2187.5	2086.18	1978.89
-1.87179		864.271	882.155	1156.34	1519.93	1961	2330.55	2622.62	2843.16	2944.49	2974.29	2974.29	2920.64	2849.12	2938.53	2747.8	2831.24	2908.72	3033.89	3135.22	3218.66	3260.39	3373.64	3373.64	3391.53	3451.13	3421.33	3409.41	3480.93	3534.58	3504.78	3397.49	3331.93	3314.04	3302.12	3218.68	3117.34	2992.16	2872.95	2831.23	2795.47	2706.06	2634.54	2527.25	2414	2300.75	2157.7	2056.37	1949.08
-1.86538		900.037	900.036	1066.93	1466.28	1889.47	2282.88	2586.86	2819.32	2932.57	2962.37	2956.41	2896.8	2831.24	2914.68	2723.95	2819.32	2867	2986.21	3099.46	3165.03	3224.62	3319.99	3337.88	3349.8	3409.41	3373.64	3361.72	3445.18	3480.93	3463.05	3355.76	3290.2	3278.28	3248.48	3182.91	3069.66	2968.32	2849.11	2813.35	2753.75	2670.3	2610.7	2479.57	2366.32	2276.91	2127.9	2032.53	1931.2
-1.85897		941.757	935.797	1025.2	1412.64	1817.95	2223.26	2539.17	2783.55	2914.68	2944.49	2944.49	2872.97	2813.36	2890.84	2712.03	2795.47	2837.2	2950.45	3069.66	3105.42	3176.95	3266.35	3296.16	3308.07	3361.72	3325.96	3331.93	3421.33	3415.37	3409.41	3308.09	3248.47	3230.59	3188.87	3141.19	3016.01	2944.48	2819.31	2783.55	2723.94	2646.46	2568.97	2443.8	2330.55	2247.11	2104.06	2002.73	1907.36
-1.85256		983.483	983.483	1013.28	1347.07	1752.39	2163.66	2497.45	2753.74	2914.68	2926.61	2938.53	2843.16	2783.55	2867	2694.14	2765.68	2801.43	2896.8	3027.93	3063.7	3129.26	3230.59	3266.36	3248.47	3308.07	3284.24	3296.16	3373.65	3349.8	3349.8	3254.43	3218.68	3188.87	3147.15	3087.54	2968.32	2908.72	2789.51	2747.78	2694.14	2610.7	2545.13	2402.08	2288.83	2211.34	2074.25	1972.92	1877.56
-1.84615		1037.12	1013.28	1031.16	1275.55	1686.82	2098.1	2449.76	2735.86	2896.8	2926.61	2920.64	2837.2	2765.67	2861.04	2688.18	2723.95	2759.72	2855.08	2968.33	3021.97	3075.61	3159.07	3218.66	3200.78	3272.31	3242.51	3266.36	3337.88	3308.09	3284.24	3212.72	3176.95	3129.27	3093.51	3033.89	2926.6	2872.95	2753.74	2700.1	2652.42	2568.97	2503.41	2354.39	2253.07	2169.62	2044.45	1943.12	1847.76
-1.83974		1096.73	1043.09	1060.97	1215.94	1615.3	2044.44	2402.09	2712.03	2872.97	2926.61	2902.76	2813.36	2741.83	2843.16	2664.34	2676.26	2717.99	2807.39	2920.64	2974.28	3021.97	3099.46	3176.95	3159.07	3236.55	3212.7	3254.43	3325.96	3260.39	3224.64	3165.03	3123.3	3075.62	3039.86	2980.24	2872.95	2831.23	2712.03	2640.5	2616.66	2521.29	2455.72	2312.67	2211.34	2121.94	2008.69	1913.32	1806.03
-1.83333		1138.46	1072.89	1102.69	1186.14	1537.81	1984.85	2360.36	2688.18	2861.05	2926.61	2890.84	2813.36	2723.95	2837.2	2652.43	2646.47	2676.26	2759.71	2878.93	2926.61	2968.33	3039.86	3129.26	3117.34	3200.78	3182.91	3230.59	3296.16	3236.55	3170.99	3111.39	3075.62	3016.01	2974.28	2926.6	2819.31	2771.63	2682.22	2598.78	2574.93	2473.6	2408.04	2270.95	2181.54	2074.26	1984.85	1883.52	1776.23
-1.82692		1186.14	1114.61	1144.41	1192.1	1448.4	1919.28	2306.72	2652.42	2849.11	2914.68	2884.88	2801.44	2723.95	2837.2	2634.55	2610.7	2640.51	2706.07	2849.12	2890.84	2908.72	2974.29	3069.66	3069.66	3170.99	3153.11	3200.79	3266.36	3206.76	3123.3	3063.7	3027.93	2956.4	2920.64	2866.99	2759.71	2717.99	2640.5	2568.97	2533.21	2431.88	2354.39	2229.22	2145.78	2038.49	1955.04	1853.72	1746.43
-1.82051		1233.82	1186.14	1186.14	1215.94	1388.79	1859.67	2264.99	2616.66	2837.2	2914.68	2890.84	2801.43	2717.99	2843.16	2616.66	2568.97	2610.7	2652.43	2807.39	2849.11	2849.11	2914.68	3010.05	3027.93	3147.14	3123.3	3170.99	3212.71	3165.03	3081.58	3004.09	2980.24	2890.84	2878.91	2807.39	2706.06	2664.34	2592.82	2521.28	2485.53	2390.16	2300.75	2187.5	2121.94	2008.69	1937.16	1829.87	1716.63
-1.8141		1287.47	1239.78	1209.98	1257.67	1370.91	1776.23	2217.31	2574.93	2807.39	2908.72	2890.84	2801.43	2712.03	2843.16	2604.74	2557.05	2580.9	2610.7	2747.79	2807.39	2807.39	2884.88	2962.37	2992.17	3111.38	3099.46	3135.22	3159.07	3111.38	3045.81	2944.48	2926.6	2819.31	2843.16	2753.74	2652.42	2610.7	2545.13	2467.64	2425.92	2348.43	2253.07	2145.78	2080.22	1966.96	1907.36	1806.03	1692.78
-1.80769		1370.92	1287.47	1245.75	1293.43	1364.95	1680.86	2169.62	2533.21	2777.59	2902.76	2878.93	2807.39	2717.99	2861.04	2592.82	2539.18	2551.09	2563.01	2688.18	2759.72	2765.68	2831.24	2920.64	2962.37	3069.66	3075.62	3099.46	3105.41	3051.78	2998.13	2896.8	2872.95	2765.67	2807.39	2706.07	2616.66	2563.01	2491.49	2431.88	2384.2	2306.71	2199.43	2104.05	2038.49	1937.16	1871.6	1770.27	1662.98
-1.80128		1454.36	1359	1305.35	1335.15	1382.83	1639.14	2121.94	2497.45	2759.71	2890.84	2890.84	2807.39	2712.03	2867	2586.86	2527.26	2521.3	2533.21	2634.54	2712.03	2723.95	2777.59	2878.92	2938.53	3033.89	3045.82	3069.66	3057.74	3010.05	2944.48	2866.99	2825.27	2729.9	2765.66	2658.38	2574.93	2527.24	2443.8	2402.08	2330.55	2259.03	2157.7	2062.34	2008.69	1901.4	1841.8	1740.47	1633.18
-1.79487		1513.97	1430.52	1353.03	1358.99	1418.6	1615.3	2044.45	2455.72	2729.91	2872.96	2890.84	2819.32	2700.11	2878.93	2586.86	2509.38	2491.49	2497.45	2580.89	2658.39	2676.26	2741.83	2837.2	2902.76	2986.21	3004.09	3033.89	3004.09	2950.45	2890.84	2813.35	2777.59	2712.02	2735.86	2610.7	2533.21	2485.53	2402.08	2360.36	2288.83	2235.18	2121.94	2014.65	1972.92	1871.6	1811.99	1710.66	1603.38
-1.78846		1561.65	1496.08	1412.64	1394.75	1460.32	1597.41	1984.84	2414	2700.11	2861.04	2896.8	2825.28	2717.99	2872.97	2574.93	2485.53	2443.8	2467.64	2539.17	2610.7	2646.46	2706.07	2795.47	2861.05	2938.53	2956.41	2998.14	2950.45	2890.84	2831.24	2753.74	2747.78	2694.14	2694.14	2557.05	2497.45	2449.76	2360.36	2324.59	2247.11	2199.43	2086.18	1984.85	1937.16	1841.8	1776.23	1674.9	1573.58
-1.78205		1603.38	1555.69	1472.24	1460.32	1502.05	1597.41	1949.08	2366.32	2652.42	2831.24	2890.84	2819.32	2723.95	2878.93	2568.97	2473.61	2419.96	2431.88	2491.49	2551.09	2616.66	2670.3	2759.71	2831.24	2884.88	2926.61	2956.41	2890.84	2849.11	2783.55	2712.03	2723.95	2670.3	2664.34	2515.33	2467.64	2419.96	2324.59	2294.79	2211.34	2163.66	2062.33	1955.05	1907.36	1817.95	1740.47	1639.14	1543.77
-1.77564		1627.22	1627.21	1531.85	1513.97	1525.89	1609.33	1925.24	2294.8	2616.66	2801.43	2884.89	2819.32	2723.95	2872.97	2563.02	2455.73	2396.11	2408.04	2455.72	2515.33	2604.74	2646.46	2729.9	2801.43	2849.12	2884.88	2896.8	2849.11	2813.36	2741.82	2676.26	2688.18	2640.5	2616.66	2491.49	2443.8	2396.12	2300.75	2264.99	2181.54	2127.9	2044.45	1919.28	1859.67	1776.23	1710.66	1609.34	1519.92
-1.76923		1627.22	1662.98	1591.45	1555.69	1561.65	1645.1	1913.32	2229.22	2586.86	2783.55	2872.96	2825.28	2700.11	2872.96	2568.98	2443.81	2378.24	2378.24	2425.93	2473.61	2563.01	2616.66	2694.14	2771.62	2807.39	2855.07	2855.07	2837.2	2777.59	2706.06	2640.5	2646.46	2604.74	2563.01	2467.64	2414	2378.24	2276.91	2241.14	2145.78	2086.18	2014.65	1895.44	1829.88	1746.43	1680.86	1579.54	1484.16
-1.76282		1615.3	1686.82	1662.98	1615.3	1609.33	1668.94	1877.55	2199.43	2557.05	2759.71	2861.04	2819.32	2694.15	2861.04	2568.97	2437.85	2360.36	2354.39	2390.16	2431.88	2527.24	2598.77	2664.34	2735.86	2759.7	2819.31	2819.31	2807.39	2723.95	2658.38	2598.78	2604.74	2551.09	2503.41	2431.88	2378.24	2360.36	2253.07	2211.34	2121.93	2062.33	1978.88	1859.67	1788.15	1710.66	1639.14	1549.73	1460.32
-1.75641		1639.14	1686.82	1710.66	1662.98	1657.02	1686.82	1871.59	2169.62	2509.37	2747.79	2849.12	2819.32	2676.26	2861.04	2568.97	2437.85	2348.43	2330.55	2360.36	2396.12	2491.49	2586.85	2646.45	2717.98	2723.95	2789.51	2783.55	2765.66	2676.26	2604.74	2568.97	2557.05	2503.41	2455.72	2390.16	2336.51	2324.59	2223.26	2181.54	2086.18	2014.65	1937.16	1835.84	1752.39	1680.86	1603.38	1525.89	1436.48
-1.75		1657.02	1686.82	1734.51	1710.66	1698.74	1710.66	1883.52	2145.78	2467.64	2717.99	2819.32	2813.36	2670.3	2855.08	2568.97	2437.84	2342.47	2306.71	2324.59	2366.32	2455.72	2574.93	2622.61	2700.1	2700.1	2753.74	2753.74	2723.95	2628.57	2568.97	2545.13	2503.41	2467.64	2419.96	2354.39	2294.79	2294.79	2193.47	2139.82	2050.41	1978.88	1901.4	1800.07	1722.59	1645.1	1579.54	1496.08	1406.68
-1.74359		1680.86	1674.89	1764.31	1764.3	1734.5	1764.31	1889.48	2127.91	2437.84	2688.18	2807.39	2807.39	2664.34	2843.16	2568.98	2437.84	2330.55	2288.83	2294.79	2336.51	2425.92	2551.09	2604.74	2670.3	2670.3	2723.95	2712.03	2676.26	2592.82	2533.21	2509.37	2449.76	2431.88	2384.2	2312.67	2253.07	2259.03	2157.7	2110.01	2014.65	1949.09	1859.67	1770.27	1692.79	1621.26	1549.73	1472.24	1382.83
-1.73718		1674.9	1698.74	1770.27	1806.03	1782.19	1806.03	1895.44	2115.97	2402.08	2646.46	2783.55	2801.43	2658.38	2831.24	2557.06	2431.89	2318.63	2270.95	2270.95	2318.63	2396.12	2527.24	2580.89	2640.49	2646.46	2688.18	2664.34	2640.49	2557.05	2491.49	2479.56	2419.96	2390.16	2342.47	2282.87	2223.26	2211.34	2127.9	2068.3	1984.85	1907.36	1829.88	1740.47	1662.98	1591.46	1525.89	1448.4	1358.99
-1.73077		1674.9	1722.59	1764.31	1841.8	1817.95	1841.79	1925.24	2098.1	2360.36	2604.74	2783.55	2801.43	2664.34	2831.24	2539.18	2425.93	2306.71	2247.11	2253.07	2282.87	2384.2	2497.45	2539.17	2616.66	2610.7	2646.45	2628.57	2616.66	2533.2	2455.72	2437.84	2396.12	2348.43	2300.75	2253.07	2187.5	2169.62	2092.14	2032.53	1955.05	1877.56	1794.11	1710.66	1633.18	1567.62	1502.04	1424.56	1335.15
-1.72436		1662.97	1710.66	1758.35	1859.67	1859.68	1883.51	1961	2098.1	2312.68	2580.89	2765.67	2801.43	2670.3	2831.24	2527.26	2431.89	2300.75	2229.23	2235.18	2264.99	2366.32	2467.64	2503.41	2586.86	2574.93	2616.66	2592.82	2592.82	2503.41	2425.92	2390.16	2372.28	2312.67	2276.91	2217.3	2151.74	2133.86	2068.3	2008.69	1919.28	1853.71	1764.31	1686.82	1615.3	1537.81	1484.16	1388.79	1323.23
-1.71795		1627.21	1704.7	1770.27	1877.56	1889.48	1913.32	1990.81	2110.01	2282.87	2551.09	2735.86	2807.39	2682.22	2825.28	2515.34	2431.89	2288.83	2211.34	2217.3	2253.07	2348.43	2425.92	2479.57	2551.09	2539.17	2586.86	2557.05	2557.05	2461.68	2402.08	2348.43	2336.51	2276.91	2259.03	2199.43	2127.9	2092.14	2032.53	1984.85	1901.4	1817.95	1740.47	1662.98	1591.45	1513.96	1460.32	1370.91	1305.35
-1.71154		1603.38	1698.74	1782.18	1871.6	1907.36	1937.16	2020.61	2127.91	2276.91	2515.33	2706.07	2813.36	2694.14	2831.24	2491.49	2419.97	2288.83	2193.47	2193.46	2241.15	2324.59	2402.08	2455.72	2527.25	2515.32	2557.05	2527.24	2515.32	2425.92	2366.32	2318.63	2300.75	2247.11	2223.26	2181.54	2086.18	2056.37	2014.65	1955.05	1871.6	1794.11	1710.66	1645.1	1567.62	1490.12	1436.48	1353.03	1287.47
-1.70513		1627.21	1680.86	1800.07	1859.67	1931.2	1955.04	2044.45	2127.9	2264.99	2473.61	2688.18	2807.39	2700.11	2813.36	2479.57	2414	2288.83	2169.62	2181.54	2229.22	2294.79	2384.2	2419.96	2497.45	2491.49	2533.21	2491.49	2479.57	2396.12	2342.47	2282.87	2259.03	2217.3	2187.5	2139.82	2056.37	2014.65	1978.88	1919.28	1841.8	1764.31	1692.79	1621.26	1543.77	1478.2	1418.6	1323.23	1269.59
-1.69872		1603.38	1668.93	1788.14	1871.6	1943.12	1961.01	2056.37	2115.98	2253.07	2425.93	2670.3	2771.63	2706.07	2777.59	2467.65	2402.08	2282.87	2145.78	2163.66	2199.42	2270.95	2354.39	2390.16	2467.64	2467.64	2497.45	2455.72	2431.88	2366.32	2312.67	2259.03	2217.3	2181.54	2157.7	2110.02	2026.57	1972.92	1949.09	1889.48	1806.03	1746.43	1674.9	1597.42	1525.88	1454.36	1394.75	1311.31	1251.7
-1.69231		1573.58	1645.1	1782.19	1865.63	1943.12	1961.01	2050.41	2115.98	2259.03	2408.05	2640.5	2747.78	2706.07	2735.86	2461.69	2396.12	2288.83	2133.86	2145.78	2187.5	2247.11	2324.59	2372.28	2431.88	2443.8	2473.61	2425.92	2390.16	2348.43	2276.91	2229.22	2175.58	2151.74	2121.94	2074.25	1990.81	1943.12	1919.28	1853.71	1776.23	1716.62	1651.06	1573.58	1508.01	1442.44	1382.83	1293.43	1233.82
-1.6859		1502.05	1615.3	1752.39	1871.6	1931.19	1972.92	2038.49	2127.9	2259.03	2390.16	2604.74	2729.91	2694.14	2712.03	2449.76	2396.12	2294.8	2127.89	2115.98	2175.58	2229.22	2306.71	2348.43	2402.08	2425.92	2449.76	2390.16	2354.39	2324.59	2253.07	2193.46	2145.78	2115.98	2098.1	2044.45	1966.96	1913.32	1895.44	1829.88	1752.39	1692.78	1627.22	1555.69	1484.16	1424.56	1358.99	1275.55	1221.9
-1.67949		1478.2	1591.45	1722.58	1871.6	1931.2	1978.88	2020.61	2115.98	2247.11	2372.28	2557.05	2723.95	2658.39	2700.11	2443.8	2390.16	2288.84	2127.89	2086.18	2157.7	2199.43	2282.87	2318.64	2378.24	2384.2	2425.92	2354.39	2324.59	2300.75	2223.26	2157.7	2104.06	2086.17	2068.29	2014.65	1937.16	1883.52	1865.64	1800.07	1728.55	1674.9	1609.34	1537.81	1472.24	1406.67	1335.15	1263.62	1204.02
-1.67308		1442.44	1573.57	1692.78	1859.67	1919.28	1961	2026.57	2104.06	2247.11	2360.36	2515.33	2706.07	2628.58	2682.22	2431.89	2390.16	2276.91	2127.89	2068.29	2133.86	2163.66	2253.07	2288.83	2348.43	2354.39	2390.16	2318.63	2288.83	2276.91	2181.54	2127.9	2080.21	2050.41	2038.49	1978.89	1901.4	1853.71	1841.8	1770.27	1710.66	1657.02	1591.46	1519.92	1454.36	1388.79	1323.23	1245.74	1192.1
-1.66667		1418.6	1555.69	1651.06	1811.99	1907.36	1955.04	2038.49	2104.06	2241.15	2342.47	2479.57	2664.34	2616.66	2658.39	2425.93	2390.16	2276.91	2121.93	2044.44	2104.05	2145.78	2223.26	2270.95	2324.59	2330.55	2360.36	2282.87	2264.99	2247.11	2145.78	2092.14	2044.45	2014.65	1996.77	1949.08	1871.6	1835.84	1811.99	1740.47	1686.82	1633.18	1567.61	1502.04	1430.52	1382.83	1317.27	1239.78	1186.14
-1.66026		1412.63	1525.89	1615.3	1782.19	1907.36	1961	2032.53	2092.14	2223.27	2324.59	2455.73	2616.66	2616.66	2622.61	2425.93	2378.24	2276.91	2127.89	2026.57	2080.21	2127.89	2193.46	2241.14	2288.83	2306.71	2330.55	2259.03	2247.11	2223.26	2110.02	2056.37	2014.65	1984.85	1961	1919.28	1841.8	1800.07	1782.19	1722.59	1674.9	1615.3	1549.73	1478.2	1412.64	1370.91	1305.35	1227.86	1174.22
-1.65385		1400.71	1490.12	1591.45	1746.42	1901.39	1949.08	2014.64	2080.22	2199.43	2318.64	2437.84	2568.97	2604.74	2592.82	2431.88	2360.36	2282.87	2133.86	2020.61	2056.37	2104.05	2163.66	2217.3	2264.99	2282.87	2300.75	2235.18	2229.22	2199.43	2086.18	2032.53	1990.81	1949.08	1919.28	1895.44	1811.99	1776.23	1752.39	1686.82	1645.1	1591.46	1525.89	1466.28	1394.75	1358.99	1299.39	1209.98	1162.3
-1.64744		1370.91	1454.36	1561.65	1704.7	1877.56	1937.16	2002.72	2086.18	2175.59	2300.76	2396.12	2551.09	2586.86	2574.93	2437.84	2366.32	2282.87	2127.89	2014.65	2032.53	2098.09	2151.74	2199.43	2235.19	2270.95	2264.99	2205.39	2205.39	2169.62	2050.41	2008.69	1966.96	1925.24	1883.52	1865.64	1788.15	1752.39	1722.59	1662.98	1627.22	1573.58	1502.04	1442.44	1382.83	1347.07	1281.51	1204.02	1156.34
-1.64103		1329.19	1442.44	1525.88	1651.06	1841.79	1925.24	2002.72	2074.26	2151.74	2270.95	2378.24	2533.22	2551.09	2563.01	2449.76	2360.36	2276.91	2133.86	2008.68	2008.69	2086.18	2127.9	2175.58	2211.34	2253.07	2247.11	2193.46	2187.5	2151.74	2026.57	1990.81	1937.16	1907.36	1853.71	1835.83	1770.27	1722.59	1704.7	1645.1	1603.38	1549.73	1484.16	1430.52	1370.91	1329.19	1269.59	1192.1	1144.41
-1.63462		1299.38	1436.48	1508.01	1627.21	1817.95	1919.28	1990.8	2044.45	2133.86	2223.27	2372.28	2497.45	2509.37	2533.21	2461.68	2366.32	2264.99	2139.82	2002.72	1990.81	2074.25	2104.06	2145.78	2187.5	2229.23	2229.23	2169.62	2157.7	2121.93	2008.69	1955.04	1913.32	1877.56	1823.91	1811.99	1746.43	1704.7	1674.9	1621.26	1585.49	1543.77	1466.28	1412.64	1347.07	1317.27	1257.66	1180.18	1138.45
-1.62821		1269.59	1418.6	1490.12	1609.34	1764.31	1895.44	1972.92	2020.61	2121.94	2193.47	2342.47	2449.77	2491.49	2485.53	2479.57	2372.28	2253.07	2139.82	1990.81	1972.92	2062.33	2086.17	2110.01	2169.62	2217.3	2211.34	2157.7	2133.86	2098.09	1990.81	1937.16	1889.48	1847.76	1794.11	1782.19	1722.59	1674.9	1651.06	1597.42	1561.65	1519.92	1442.44	1388.79	1335.15	1305.35	1245.74	1174.22	1126.54
-1.62179		1245.74	1388.8	1472.24	1585.49	1722.59	1865.63	1955.04	2014.64	2104.06	2169.62	2300.76	2414	2479.57	2449.76	2497.45	2360.36	2253.07	2127.89	1978.88	1972.92	2044.45	2080.21	2098.09	2145.78	2193.46	2193.46	2151.74	2115.97	2068.3	1972.92	1907.36	1865.64	1823.91	1770.27	1746.43	1698.74	1657.02	1633.18	1585.49	1537.81	1496.08	1430.52	1376.87	1317.27	1293.43	1227.86	1162.3	1114.61
-1.61538		1227.86	1358.99	1460.33	1567.61	1698.74	1841.8	1937.16	2008.68	2080.22	2151.74	2264.99	2390.16	2467.65	2419.97	2491.49	2360.36	2247.11	2115.97	1972.92	1955.04	2032.53	2056.37	2092.14	2115.97	2175.58	2169.62	2133.86	2092.14	2044.45	1955.05	1883.52	1841.8	1794.11	1746.43	1716.62	1674.9	1639.14	1609.34	1561.65	1513.96	1484.16	1418.6	1358.99	1305.35	1275.55	1215.94	1156.34	1102.69
-1.60897		1209.98	1317.27	1442.44	1543.77	1674.9	1806.03	1907.36	1984.85	2062.34	2127.9	2223.27	2372.28	2449.77	2384.2	2479.57	2354.4	2241.15	2110.01	1961	1937.16	2014.65	2032.53	2080.21	2098.09	2151.74	2163.66	2104.06	2074.26	2020.61	1943.12	1859.68	1817.95	1764.31	1728.55	1686.82	1657.02	1615.3	1591.46	1549.73	1496.08	1460.32	1394.75	1335.15	1293.43	1263.62	1204.02	1144.41	1096.73
-1.60256		1198.06	1281.51	1418.6	1525.89	1651.06	1764.31	1871.6	1961	2032.53	2086.18	2187.51	2336.51	2431.89	2348.44	2455.73	2342.48	2235.19	2115.97	1972.92	1913.32	2008.68	2014.65	2068.29	2074.26	2133.86	2145.78	2098.1	2056.37	1996.77	1919.28	1835.83	1788.15	1746.43	1692.79	1662.98	1645.1	1597.42	1573.57	1531.85	1478.2	1436.48	1382.83	1323.23	1281.51	1251.7	1192.1	1126.54	1084.81
-1.59615		1180.18	1251.7	1370.92	1496.09	1627.21	1728.54	1847.75	1937.16	2008.68	2050.41	2163.66	2294.79	2402.09	2312.68	2443.8	2324.59	2235.19	2127.9	1978.88	1901.39	1996.77	2002.72	2038.49	2050.41	2115.97	2133.86	2080.21	2038.49	1978.88	1901.4	1817.95	1770.27	1728.55	1668.94	1639.14	1621.26	1561.65	1555.69	1519.92	1454.36	1418.6	1370.91	1299.39	1269.59	1233.82	1180.18	1126.54	1066.93
-1.58974		1144.41	1233.82	1335.15	1466.29	1585.49	1686.82	1811.99	1919.28	1978.88	2026.57	2121.94	2259.03	2360.36	2270.95	2437.84	2306.72	2229.23	2127.9	1978.88	1901.39	1978.89	1990.81	2020.61	2032.53	2098.09	2115.97	2068.29	2026.57	1955.05	1883.52	1800.07	1746.43	1710.66	1651.06	1615.3	1603.38	1543.77	1537.81	1496.08	1436.48	1394.75	1353.03	1293.43	1257.66	1215.94	1168.26	1114.61	1066.93
-1.58333		1132.49	1227.86	1305.35	1430.52	1543.77	1651.06	1776.22	1889.47	1961	2008.68	2086.18	2223.26	2318.64	2235.19	2431.88	2300.76	2223.26	2133.86	1996.77	1889.47	1955.05	1996.77	2002.73	2020.61	2086.18	2092.14	2050.41	2008.69	1931.2	1877.56	1788.15	1734.51	1686.82	1627.22	1591.45	1591.46	1519.92	1519.92	1484.16	1418.6	1382.83	1335.15	1281.51	1245.74	1204.02	1156.34	1102.69	1055.01
-1.57692		1120.58	1221.9	1281.51	1406.68	1508.01	1621.26	1740.46	1847.76	1949.08	1990.81	2056.38	2181.55	2276.91	2193.47	2408.04	2300.76	2211.34	2133.86	2002.72	1889.48	1943.12	2020.61	1984.85	2008.69	2062.34	2086.18	2038.49	1990.81	1907.36	1871.6	1776.23	1710.66	1668.94	1609.34	1573.58	1573.58	1496.08	1496.08	1472.24	1394.75	1376.87	1323.23	1269.59	1233.82	1192.1	1144.41	1096.73	1043.09
-1.57051		1090.78	1198.06	1257.66	1382.84	1478.2	1585.49	1698.74	1811.99	1925.24	1966.96	2038.49	2139.82	2247.11	2145.78	2384.2	2306.72	2199.43	2139.82	2008.68	1889.47	1925.24	2032.53	1972.92	1996.77	2038.49	2068.3	2020.61	1972.92	1907.36	1859.67	1752.39	1692.79	1657.02	1585.49	1555.69	1555.69	1484.16	1484.16	1448.4	1382.83	1364.95	1311.31	1263.62	1215.94	1180.18	1132.49	1090.77	1037.13
-1.5641		1043.09	1156.34	1245.74	1353.04	1448.4	1555.69	1662.97	1782.18	1895.43	1943.12	2008.68	2104.06	2217.31	2104.06	2372.28	2288.84	2193.47	2127.9	2008.68	1895.43	1919.28	2020.61	1961.01	1990.81	2020.61	2050.41	2002.73	1955.05	1883.52	1841.8	1746.43	1680.86	1633.18	1561.65	1537.81	1543.77	1478.2	1466.28	1436.48	1370.91	1347.07	1293.43	1257.66	1204.02	1174.22	1126.54	1084.81	1031.16
-1.55769		1001.37	1138.45	1233.83	1335.15	1436.48	1525.89	1639.13	1746.42	1865.63	1925.24	1978.88	2074.26	2181.55	2074.26	2330.55	2288.84	2193.47	2121.94	2020.61	1901.39	1895.43	2002.72	1955.05	1978.88	2014.65	2038.49	1990.81	1937.16	1865.63	1817.95	1734.51	1674.9	1615.3	1543.77	1525.88	1525.88	1460.32	1454.36	1430.52	1358.99	1335.15	1281.51	1251.7	1192.1	1156.34	1114.61	1072.89	1025.2
-1.55128		947.72	1126.54	1233.83	1329.19	1424.56	1502.05	1597.41	1710.66	1817.95	1907.36	1943.12	2044.44	2151.74	2044.44	2294.8	2276.91	2193.47	2115.98	2032.53	1895.44	1877.56	1984.85	1961.01	1966.96	2008.69	2014.64	1972.92	1913.32	1853.71	1800.08	1716.62	1657.02	1603.38	1537.81	1513.96	1513.96	1442.44	1436.48	1418.6	1353.03	1323.23	1263.62	1239.78	1186.14	1156.34	1102.69	1066.93	1019.25
-1.54487		905.996	1108.65	1221.9	1299.39	1400.72	1472.24	1561.65	1674.9	1782.19	1877.56	1907.36	2014.64	2104.05	2008.68	2264.99	2259.03	2181.54	2104.06	2050.41	1901.4	1865.63	1966.96	1943.12	1961.01	1996.77	1990.81	1949.09	1889.47	1841.8	1788.15	1710.66	1633.18	1591.45	1519.92	1502.05	1490.12	1430.52	1424.56	1394.75	1335.15	1317.27	1257.66	1227.86	1174.22	1138.45	1090.77	1055.01	1007.33
-1.53846		852.352	1066.93	1192.1	1287.47	1388.8	1442.44	1531.85	1645.1	1740.46	1853.71	1877.56	1972.92	2068.29	1972.92	2223.27	2229.23	2163.66	2104.06	2062.33	1907.36	1841.79	1949.08	1931.2	1949.09	1990.81	1972.92	1937.16	1877.56	1823.91	1770.27	1686.83	1621.26	1579.54	1508.01	1484.16	1478.2	1424.56	1406.67	1388.79	1329.19	1305.35	1251.7	1227.86	1162.3	1126.54	1084.81	1055.01	1001.37
-1.53205		792.747	1013.29	1156.34	1281.51	1376.88	1430.52	1490.12	1609.34	1698.74	1806.03	1847.76	1925.24	2032.53	1925.24	2181.55	2187.51	2139.82	2098.1	2062.33	1913.32	1835.83	1919.28	1907.36	1937.16	1972.92	1955.05	1925.24	1871.6	1800.08	1758.35	1680.87	1603.38	1561.65	1502.05	1466.28	1460.32	1412.63	1382.83	1376.87	1317.27	1299.39	1239.78	1215.94	1156.34	1120.58	1072.89	1049.05	995.401
-1.52564		733.14	965.599	1126.54	1287.46	1353.03	1424.56	1448.4	1579.53	1651.06	1770.27	1817.95	1883.52	1996.77	1883.52	2145.78	2145.78	2110.02	2086.18	2062.33	1907.36	1817.95	1895.44	1889.48	1919.28	1961.01	1937.16	1913.33	1847.76	1788.15	1740.46	1668.94	1585.49	1531.85	1478.2	1460.32	1448.4	1400.71	1370.91	1370.91	1305.35	1287.47	1227.86	1204.02	1150.38	1114.61	1072.89	1037.12	989.441
-1.51923		679.496	911.957	1102.69	1269.59	1341.11	1412.64	1418.6	1537.81	1621.26	1740.46	1788.15	1847.76	1955.04	1847.76	2104.06	2098.09	2080.22	2074.26	2050.41	1907.36	1817.95	1859.67	1871.6	1907.36	1949.09	1919.28	1895.43	1841.8	1770.27	1728.55	1657.03	1579.54	1519.92	1466.28	1448.4	1436.48	1394.76	1358.99	1358.99	1299.39	1275.55	1227.86	1192.1	1150.38	1108.65	1066.93	1031.16	983.481
-1.51282		643.733	852.352	1078.85	1233.83	1329.19	1388.8	1400.71	1513.96	1597.41	1692.78	1758.35	1811.99	1913.32	1817.95	2068.3	2050.42	2050.42	2056.38	2038.48	1913.32	1794.11	1835.84	1853.71	1889.48	1943.12	1913.32	1871.6	1817.95	1752.38	1716.62	1645.1	1567.61	1508.01	1454.36	1430.52	1418.6	1382.83	1353.03	1347.07	1287.47	1263.62	1221.9	1186.14	1138.45	1108.65	1060.97	1019.25	983.481
-1.50641		625.851	792.747	1043.09	1192.1	1329.19	1370.91	1382.84	1472.24	1573.57	1651.06	1716.62	1782.19	1865.63	1782.19	2020.61	2014.65	2026.57	2050.41	2020.61	1925.23	1794.11	1806.03	1859.67	1877.56	1937.16	1889.48	1865.63	1800.08	1746.42	1710.66	1627.21	1555.69	1490.12	1436.47	1418.6	1406.67	1376.87	1341.11	1341.11	1287.47	1257.66	1215.94	1180.18	1132.49	1102.69	1055.01	1013.29	977.522
-1.5		590.088	739.101	977.519	1168.26	1311.31	1364.95	1382.84	1442.44	1543.77	1603.38	1674.89	1758.35	1829.88	1752.38	1984.85	1984.84	2008.69	2026.57	2014.64	1931.2	1806.03	1788.15	1889.47	1859.68	1925.24	1877.56	1847.76	1794.11	1728.55	1692.79	1621.26	1537.81	1478.2	1436.47	1406.67	1400.71	1364.95	1335.15	1329.19	1281.51	1251.7	1204.02	1174.22	1132.49	1096.73	1055.01	1007.33	977.522
-1.49359		548.366	703.338	929.838	1138.45	1287.46	1353.03	1370.91	1412.64	1502.05	1573.58	1639.13	1722.59	1782.18	1716.62	1949.09	1949.08	1984.84	2014.65	2008.68	1925.24	1800.07	1764.31	1895.43	1829.88	1907.36	1859.68	1835.84	1782.19	1722.59	1680.87	1603.38	1525.89	1460.32	1424.56	1406.67	1394.76	1358.99	1317.27	1317.27	1269.59	1251.7	1204.02	1174.22	1126.54	1090.77	1043.09	1007.33	971.562
-1.48718		518.563	673.535	876.194	1120.58	1251.7	1335.15	1370.91	1388.8	1460.33	1549.73	1609.33	1686.82	1752.38	1674.89	1913.32	1919.28	1961	1990.8	2002.72	1919.28	1794.11	1740.46	1877.56	1811.99	1889.48	1841.8	1823.91	1764.31	1716.62	1662.98	1591.45	1519.92	1442.43	1406.67	1394.76	1388.8	1347.07	1311.31	1305.35	1257.66	1239.78	1192.1	1162.3	1120.58	1084.81	1043.09	995.405	965.601
-1.48077		488.761	655.654	822.55	1066.93	1215.94	1311.31	1358.99	1388.8	1424.56	1531.85	1585.49	1639.13	1722.58	1627.22	1865.63	1895.43	1943.12	1966.96	1990.81	1907.36	1794.11	1716.62	1853.71	1782.18	1859.67	1829.88	1811.99	1752.39	1704.7	1651.06	1573.57	1502.05	1430.52	1400.71	1376.88	1376.88	1341.11	1293.43	1299.39	1251.7	1227.86	1192.1	1156.34	1120.58	1078.85	1043.09	995.405	959.64
-1.47436		458.959	619.891	774.866	1001.36	1186.14	1287.46	1335.15	1376.88	1400.72	1508.01	1567.62	1603.37	1692.78	1591.45	1817.95	1877.56	1919.28	1943.12	1966.96	1895.43	1776.23	1698.74	1841.79	1752.38	1841.8	1817.95	1788.15	1746.43	1692.79	1645.1	1561.65	1484.16	1418.6	1382.84	1370.91	1364.95	1335.15	1293.43	1287.46	1245.74	1221.9	1180.18	1144.41	1108.65	1078.85	1031.16	995.405	953.68
-1.46795		423.195	578.168	739.101	941.759	1156.34	1269.59	1317.27	1370.92	1382.84	1472.24	1555.69	1573.57	1662.97	1567.61	1782.19	1847.75	1907.36	1931.2	1931.19	1877.56	1752.39	1686.82	1811.99	1722.59	1823.91	1811.99	1770.27	1734.51	1674.9	1633.18	1549.73	1472.24	1394.76	1370.91	1353.03	1353.03	1329.19	1287.46	1281.51	1239.78	1215.94	1180.18	1138.45	1102.69	1072.89	1025.21	989.441	953.68
-1.46154		405.314	542.405	703.338	888.115	1132.49	1239.79	1299.39	1364.95	1376.88	1442.44	1537.81	1555.69	1615.3	1543.77	1758.35	1817.95	1895.43	1907.36	1907.36	1859.67	1740.47	1668.93	1758.35	1686.82	1811.99	1800.08	1758.35	1716.62	1662.98	1615.3	1531.85	1460.32	1388.8	1364.95	1341.11	1341.11	1323.23	1275.55	1269.59	1233.82	1204.02	1174.22	1132.49	1090.77	1072.89	1019.25	983.48	953.68
-1.45513		375.512	512.603	685.457	828.51	1078.85	1204.02	1281.51	1341.12	1370.91	1406.68	1508.01	1537.81	1567.61	1513.97	1722.58	1794.11	1877.56	1895.43	1889.47	1847.76	1728.55	1645.1	1728.55	1645.1	1782.19	1782.19	1746.43	1698.74	1651.06	1603.37	1513.97	1448.4	1376.88	1347.07	1329.19	1335.15	1311.31	1263.62	1245.74	1227.86	1192.1	1168.26	1126.54	1078.85	1060.97	1019.25	977.519	947.72
-1.44872		381.473	488.761	655.654	792.747	1019.25	1168.26	1257.66	1311.31	1364.95	1388.8	1478.2	1525.89	1525.89	1490.13	1686.82	1758.35	1853.71	1883.52	1865.63	1817.95	1716.62	1615.3	1680.86	1621.26	1746.42	1758.35	1728.55	1686.82	1645.1	1597.41	1508.01	1430.52	1364.95	1347.07	1317.27	1323.23	1305.35	1251.7	1233.82	1221.9	1180.18	1156.34	1120.58	1078.85	1060.97	1007.33	977.519	941.759
-1.44231		429.156	452.998	619.891	774.865	965.601	1144.41	1227.87	1287.47	1358.99	1376.88	1436.48	1508.01	1496.09	1466.28	1651.06	1722.58	1823.91	1865.63	1847.75	1806.03	1692.78	1591.45	1639.13	1591.45	1722.58	1746.42	1716.62	1680.86	1627.21	1585.49	1490.12	1418.6	1364.95	1335.15	1311.31	1311.31	1299.38	1239.78	1227.86	1209.98	1174.22	1138.45	1114.62	1078.85	1049.05	1007.33	977.519	941.759
-1.4359		417.236	435.116	590.089	739.102	905.996	1108.65	1198.06	1269.59	1347.08	1370.91	1412.64	1484.16	1472.25	1442.44	1609.34	1680.86	1794.11	1841.8	1829.87	1776.23	1674.9	1561.65	1597.41	1573.57	1692.78	1728.55	1710.66	1662.98	1615.3	1585.49	1478.2	1412.63	1353.04	1323.23	1311.31	1299.38	1293.42	1233.82	1221.9	1204.02	1168.26	1138.45	1114.62	1072.89	1043.09	1001.37	971.559	941.759
-1.42949		387.432	423.196	554.326	715.259	846.392	1049.05	1168.26	1257.66	1311.31	1358.99	1388.8	1454.37	1448.4	1412.64	1561.65	1639.14	1770.27	1829.88	1817.95	1752.39	1657.02	1543.77	1561.65	1555.69	1668.94	1698.74	1704.7	1651.06	1603.38	1567.61	1478.2	1400.71	1347.07	1311.31	1293.42	1287.46	1287.46	1227.86	1204.02	1198.06	1168.26	1132.49	1102.69	1066.93	1043.09	1001.37	965.601	929.838
-1.42308		357.63	423.196	512.603	679.496	804.668	989.443	1144.41	1227.86	1281.51	1347.08	1370.91	1430.52	1430.52	1388.8	1525.89	1597.41	1746.42	1811.99	1811.99	1728.55	1639.14	1543.77	1508.01	1543.77	1639.14	1680.86	1692.79	1639.13	1597.41	1549.73	1472.24	1400.71	1341.11	1299.38	1293.42	1281.51	1281.51	1227.86	1198.06	1192.1	1162.3	1120.58	1102.69	1060.97	1043.09	1001.37	959.64	923.878
-1.41667		333.788	411.274	464.919	625.851	768.904	947.72	1108.65	1192.1	1257.66	1323.23	1358.99	1406.68	1406.68	1358.99	1484.17	1555.69	1716.62	1800.07	1800.07	1710.66	1603.37	1531.85	1466.28	1513.96	1603.37	1662.97	1680.86	1639.13	1585.49	1537.81	1466.28	1388.8	1329.19	1287.46	1281.51	1275.55	1281.51	1215.94	1186.14	1186.14	1162.3	1120.58	1096.73	1060.97	1031.17	1007.33	959.64	923.878
-1.41026		309.945	399.353	441.077	602.01	745.062	894.076	1072.89	1162.3	1245.74	1299.38	1347.08	1388.8	1394.76	1335.15	1448.4	1531.85	1680.86	1776.23	1788.15	1698.74	1591.45	1519.93	1436.48	1490.12	1579.53	1651.06	1662.97	1645.1	1573.57	1531.85	1454.36	1388.8	1329.19	1281.51	1281.51	1269.59	1275.55	1209.98	1180.18	1174.21	1150.38	1120.58	1090.77	1060.97	1031.17	1007.33	959.64	917.917
-1.40385		286.104	381.471	423.196	560.287	721.221	840.432	1019.25	1138.45	1227.86	1275.55	1329.19	1370.91	1376.88	1317.27	1424.56	1502.05	1639.14	1758.35	1758.35	1692.78	1585.49	1513.97	1412.63	1478.2	1543.77	1627.21	1657.02	1639.13	1567.61	1519.93	1448.4	1388.8	1323.22	1281.51	1275.55	1263.62	1269.59	1209.98	1180.18	1174.21	1150.38	1120.58	1084.81	1060.97	1025.21	1001.37	959.64	911.957
-1.39744		268.223	345.709	417.236	530.485	691.417	798.708	953.68	1120.58	1204.02	1245.74	1311.31	1353.04	1364.96	1299.39	1400.72	1472.24	1609.34	1728.55	1740.46	1692.78	1579.53	1508.01	1400.71	1466.29	1508.01	1615.3	1639.13	1627.21	1561.65	1508.01	1436.48	1370.91	1311.31	1275.55	1263.62	1257.66	1269.59	1209.98	1168.26	1162.3	1144.41	1120.58	1084.81	1060.97	1025.21	1001.37	953.68	911.957
-1.39103		256.301	321.866	399.353	488.761	643.733	745.062	911.957	1090.77	1162.3	1233.82	1287.47	1335.15	1341.11	1281.51	1388.8	1442.44	1579.54	1692.78	1728.55	1668.93	1585.49	1513.97	1382.84	1460.32	1472.24	1591.45	1621.26	1609.34	1555.69	1496.09	1424.56	1358.99	1305.35	1275.55	1263.62	1245.74	1257.66	1209.98	1168.26	1150.38	1144.41	1114.62	1072.89	1049.05	1025.21	995.405	953.68	911.957
-1.38462		250.341	280.144	387.432	447.038	596.049	709.298	864.274	1055.01	1144.41	1221.9	1269.59	1317.28	1335.15	1263.63	1370.92	1424.56	1549.73	1651.06	1722.59	1657.02	1573.57	1525.89	1364.96	1448.4	1436.48	1567.61	1603.38	1603.38	1549.73	1490.12	1418.6	1347.08	1293.42	1275.55	1257.66	1233.83	1251.7	1209.98	1156.34	1150.38	1138.45	1114.62	1072.89	1049.05	1019.25	989.445	947.72	905.996
-1.37821		232.459	262.262	363.591	423.196	548.365	691.417	822.55	995.401	1126.54	1198.06	1251.7	1293.43	1317.27	1251.7	1347.08	1400.72	1519.93	1609.34	1692.78	1639.13	1579.53	1531.85	1353.04	1436.48	1418.6	1555.69	1579.54	1591.45	1543.77	1472.24	1418.6	1341.11	1287.46	1257.66	1245.74	1221.9	1239.79	1204.02	1162.3	1150.38	1132.49	1108.65	1072.89	1049.05	1019.25	983.485	941.759	905.996
-1.37179		202.657	256.301	327.827	411.274	512.603	673.535	786.787	953.68	1120.58	1168.26	1233.83	1275.55	1305.35	1245.75	1335.15	1388.8	1496.09	1585.49	1657.02	1633.17	1585.49	1537.81	1364.95	1424.56	1394.76	1537.81	1567.61	1573.57	1543.77	1466.28	1418.6	1329.19	1275.55	1251.7	1233.83	1215.94	1221.9	1198.06	1156.34	1150.38	1132.49	1102.69	1066.93	1049.05	1019.25	977.524	941.759	905.996
-1.36538		196.696	250.341	303.985	399.353	458.959	637.773	751.023	911.957	1102.69	1126.54	1221.9	1251.7	1287.47	1227.86	1329.19	1376.88	1466.29	1561.65	1621.26	1621.26	1579.53	1543.77	1376.88	1406.67	1382.84	1513.97	1549.73	1567.61	1543.77	1466.28	1412.63	1317.27	1269.59	1239.79	1221.9	1209.98	1215.94	1192.1	1144.41	1150.38	1126.54	1096.73	1066.93	1043.09	1019.25	977.524	941.759	905.996
-1.35897		184.775	226.499	280.144	375.511	429.156	602.01	727.181	870.234	1078.85	1102.69	1198.06	1233.83	1269.59	1209.98	1317.27	1358.99	1442.44	1543.77	1591.45	1597.41	1573.58	1537.81	1400.72	1382.84	1364.95	1508.01	1537.81	1555.69	1543.77	1460.32	1406.67	1317.27	1275.55	1221.9	1209.98	1209.98	1204.02	1186.13	1138.45	1138.45	1126.54	1090.77	1066.93	1031.17	1013.29	971.559	935.798	911.957
-1.35256		160.934	214.578	262.262	351.67	405.315	560.287	721.219	834.471	1031.17	1090.78	1174.22	1227.87	1245.74	1198.06	1311.31	1335.15	1424.56	1513.96	1561.65	1573.58	1555.69	1513.97	1418.6	1370.91	1364.95	1490.12	1525.89	1543.77	1543.77	1454.36	1406.67	1317.27	1269.59	1221.9	1209.98	1198.06	1192.1	1186.13	1132.49	1126.54	1120.58	1090.77	1060.97	1031.17	1007.33	971.559	935.798	905.996
-1.34615		143.052	196.696	256.301	327.827	405.315	512.603	715.259	798.708	989.441	1084.81	1144.41	1215.94	1227.86	1180.18	1293.43	1335.15	1406.68	1508.01	1537.81	1549.73	1537.81	1484.16	1430.52	1364.95	1358.99	1472.24	1519.93	1537.81	1525.89	1454.36	1394.76	1317.27	1263.62	1215.94	1198.06	1186.13	1192.1	1174.21	1126.54	1126.54	1114.62	1090.77	1055.01	1025.21	1007.33	971.559	929.838	905.996
-1.33974		131.131	172.855	232.459	298.025	405.313	464.919	679.496	774.865	935.798	1066.93	1114.62	1215.94	1215.94	1168.26	1293.43	1329.19	1394.76	1484.16	1519.93	1525.89	1519.92	1478.2	1430.52	1358.99	1353.03	1460.32	1502.05	1519.92	1513.96	1442.43	1376.88	1305.35	1257.66	1215.94	1186.13	1186.13	1180.17	1156.34	1126.54	1120.58	1108.65	1084.81	1055.01	1025.21	1007.33	971.559	929.838	905.996
-1.33333		125.17	172.855	220.538	286.104	381.471	435.116	619.891	751.023	894.076	1049.05	1090.78	1204.02	1215.94	1150.38	1287.46	1323.23	1376.88	1454.36	1502.05	1502.05	1496.09	1478.2	1442.44	1347.07	1335.15	1442.43	1496.09	1508.01	1496.09	1442.43	1376.88	1305.35	1245.74	1204.02	1174.21	1174.21	1168.26	1156.34	1120.58	1114.62	1108.65	1078.85	1055.01	1031.17	1007.33	971.559	929.838	905.996
-1.32692		119.21	166.894	208.618	262.262	345.709	417.236	584.129	739.102	864.273	1019.25	1078.85	1180.18	1198.06	1132.5	1275.55	1329.19	1370.91	1448.4	1490.12	1478.2	1484.16	1484.16	1448.4	1347.07	1317.27	1424.56	1484.16	1490.12	1484.16	1430.52	1370.91	1299.38	1233.83	1204.02	1168.26	1168.26	1156.34	1150.38	1114.62	1114.62	1096.73	1078.85	1055.01	1025.21	1001.37	971.559	929.838	905.996
-1.32051		113.249	160.934	196.696	250.341	315.906	405.313	548.365	739.102	828.51	983.482	1072.89	1156.34	1198.06	1114.61	1263.62	1323.23	1358.99	1424.56	1466.28	1472.24	1478.2	1478.2	1442.44	1358.99	1293.42	1406.67	1466.28	1466.28	1478.2	1430.52	1358.99	1293.42	1215.94	1192.1	1162.3	1162.3	1150.38	1156.34	1114.62	1108.65	1090.77	1072.89	1055.01	1025.21	1001.37	971.559	929.838	900.036
-1.3141		113.249	143.052	172.855	244.381	292.065	387.432	518.563	709.298	804.668	953.68	1066.93	1120.58	1192.1	1096.73	1251.7	1311.31	1364.95	1400.71	1448.4	1442.44	1460.33	1466.29	1436.48	1358.99	1269.59	1388.8	1460.32	1448.4	1472.24	1424.56	1353.04	1287.46	1209.98	1174.21	1150.38	1156.34	1144.41	1150.38	1102.69	1096.73	1090.77	1066.93	1055.01	1025.21	989.444	965.598	923.878	894.076
-1.30769		119.21	119.21	172.855	226.499	280.144	363.591	488.761	661.615	780.826	917.917	1060.97	1102.69	1186.14	1090.77	1245.74	1305.35	1358.99	1400.71	1436.48	1448.4	1454.37	1454.36	1430.52	1347.08	1245.74	1353.03	1436.48	1430.52	1460.32	1418.6	1341.11	1281.51	1198.06	1174.21	1150.38	1150.38	1144.41	1144.41	1108.65	1096.73	1084.81	1060.96	1055.01	1025.21	989.444	959.639	923.878	894.076
-1.30128		119.21	107.289	166.894	214.578	262.262	339.748	470.88	619.891	780.826	882.154	1031.17	1084.81	1168.26	1078.85	1227.86	1287.46	1341.11	1388.8	1418.6	1460.33	1448.4	1454.36	1430.52	1335.15	1245.74	1323.23	1418.6	1418.6	1454.36	1406.67	1335.15	1269.59	1186.13	1162.3	1144.41	1150.38	1132.49	1132.49	1102.69	1090.77	1078.85	1060.96	1049.05	1019.25	983.484	959.639	923.878	894.076
-1.29487		119.21	107.289	154.973	208.618	256.301	327.827	458.959	584.129	780.826	846.392	1001.36	1078.85	1138.45	1072.89	1204.02	1269.59	1329.19	1376.88	1406.67	1448.4	1448.4	1442.44	1424.56	1329.18	1233.83	1299.39	1400.71	1406.67	1442.44	1400.71	1335.15	1257.66	1180.17	1156.34	1138.45	1138.45	1132.49	1126.54	1096.73	1090.77	1078.85	1060.96	1049.05	1019.25	977.524	953.68	923.878	894.076
-1.28846		119.21	101.328	143.052	196.696	250.341	309.945	447.038	554.326	751.023	822.55	959.64	1066.93	1114.62	1060.97	1186.13	1251.7	1317.27	1370.92	1388.8	1436.48	1448.4	1442.44	1424.56	1329.18	1233.83	1275.55	1376.87	1400.71	1424.56	1388.8	1323.23	1245.74	1180.17	1150.38	1138.45	1126.54	1114.62	1120.58	1096.73	1078.85	1072.89	1049.05	1043.09	1019.25	977.524	947.72	923.878	894.076
-1.28205		131.131	107.289	137.091	190.736	244.381	286.104	417.235	518.563	691.417	804.668	935.798	1055.01	1096.73	1060.97	1174.22	1227.86	1305.35	1353.04	1376.88	1430.52	1442.44	1430.52	1418.6	1329.18	1233.83	1257.66	1358.99	1388.79	1406.67	1364.95	1311.31	1245.74	1174.21	1144.41	1132.49	1114.62	1108.65	1108.65	1084.81	1078.85	1066.93	1049.05	1037.13	1019.25	977.524	947.72	923.878	894.076
-1.27564		137.091	119.21	149.012	184.775	238.42	286.104	387.432	506.642	643.733	804.668	900.036	1031.17	1090.77	1043.09	1156.34	1215.94	1287.46	1335.15	1370.92	1412.64	1436.48	1430.52	1418.6	1323.22	1239.79	1245.74	1341.11	1382.83	1388.79	1353.03	1299.38	1233.83	1168.26	1144.41	1120.58	1108.65	1108.65	1108.65	1084.81	1066.93	1060.96	1043.09	1031.17	1019.25	977.524	947.72	923.878	894.076
-1.26923		143.052	131.131	143.052	178.815	220.538	280.144	363.591	482.8	613.931	798.707	870.234	989.443	1084.81	1019.25	1150.38	1198.06	1275.55	1317.27	1353.04	1400.72	1436.48	1430.52	1406.67	1317.27	1245.74	1233.82	1335.15	1370.91	1376.87	1335.15	1281.51	1233.83	1168.26	1138.45	1114.62	1102.69	1096.73	1102.69	1084.81	1060.97	1060.96	1043.09	1031.17	1007.32	971.563	941.759	929.838	900.036
-1.26282		137.092	143.052	137.091	178.815	208.618	262.262	333.788	458.959	578.168	751.023	846.392	947.72	1078.85	989.444	1138.45	1186.14	1257.66	1311.31	1347.08	1400.71	1430.52	1430.52	1400.71	1311.31	1245.74	1233.82	1317.27	1364.95	1353.03	1317.27	1275.55	1227.87	1156.34	1138.45	1108.65	1090.78	1096.73	1096.73	1078.85	1055.01	1055.01	1043.09	1025.21	1007.33	971.563	941.759	923.878	900.036
-1.25641		149.012	143.052	149.012	172.855	202.657	244.381	321.866	435.116	542.405	685.457	822.55	923.878	1072.89	971.563	1120.58	1168.26	1245.74	1299.39	1329.19	1388.8	1430.52	1430.52	1400.71	1299.38	1245.74	1227.86	1299.38	1347.07	1335.15	1299.38	1257.66	1215.94	1156.34	1132.49	1096.73	1090.78	1090.78	1090.78	1078.85	1049.05	1055.01	1037.13	1019.25	1007.33	971.563	941.759	923.878	900.036
-1.25		172.855	149.012	149.012	172.855	190.736	232.459	309.945	393.392	512.603	649.693	816.59	888.115	1043.09	953.682	1114.62	1162.3	1215.94	1281.51	1323.23	1376.87	1424.56	1430.52	1400.71	1293.42	1239.79	1221.9	1281.51	1335.15	1317.27	1281.51	1251.7	1204.02	1156.34	1126.54	1090.78	1078.85	1084.82	1084.82	1078.85	1037.13	1043.09	1031.17	1019.25	1007.33	971.563	941.759	929.838	900.036
-1.24359		202.657	137.091	154.973	172.855	172.855	226.499	286.104	363.591	494.721	619.891	816.59	864.274	1013.28	947.721	1102.69	1156.34	1204.02	1269.59	1305.35	1376.87	1418.6	1430.52	1400.71	1299.38	1239.79	1221.9	1263.62	1305.35	1287.47	1257.66	1233.82	1192.1	1150.38	1120.58	1078.85	1066.92	1084.82	1078.85	1072.89	1037.13	1031.17	1031.17	1013.29	1007.33	971.563	941.759	923.878	900.036
-1.23718		220.538	143.052	154.973	160.934	160.934	202.657	268.223	345.709	470.88	590.089	762.944	846.392	977.522	941.76	1084.81	1144.41	1192.1	1251.7	1311.31	1370.91	1412.63	1430.52	1400.71	1299.38	1239.79	1221.9	1251.7	1287.46	1263.62	1233.82	1209.98	1180.17	1144.41	1114.62	1072.89	1060.96	1078.85	1072.88	1060.96	1025.21	1031.17	1025.21	1013.29	995.404	971.563	941.759	917.918	900.036
-1.23077		220.538	143.052	154.973	160.934	160.934	196.696	256.301	333.788	441.077	560.287	697.378	834.471	953.68	941.76	1072.89	1132.49	1180.17	1227.86	1299.38	1358.99	1400.71	1424.56	1388.8	1311.31	1245.74	1215.94	1227.86	1263.62	1245.74	1209.98	1198.06	1174.21	1138.45	1102.69	1060.97	1055.01	1072.88	1060.96	1055.01	1025.21	1031.17	1019.25	1007.33	995.404	971.563	935.799	929.838	900.036
-1.22436		256.301	154.973	149.012	160.934	178.815	178.815	250.341	321.866	399.353	536.444	661.615	822.55	917.918	923.879	1066.93	1114.62	1162.3	1215.94	1287.46	1347.08	1388.8	1412.63	1388.8	1305.35	1245.74	1209.98	1209.98	1233.82	1215.94	1180.18	1180.18	1162.3	1132.49	1096.73	1060.97	1055.01	1055.01	1049.05	1049.05	1013.29	1019.25	1019.25	995.404	989.444	965.603	935.799	929.838	894.076
-1.21795		262.262	172.855	154.973	166.894	160.934	166.894	232.459	298.024	369.55	506.642	637.773	798.708	894.076	905.998	1060.97	1102.69	1156.34	1204.02	1269.59	1329.18	1370.91	1400.71	1376.88	1299.38	1245.74	1192.1	1192.1	1198.06	1186.14	1168.26	1168.26	1150.38	1132.49	1084.81	1060.97	1043.09	1049.05	1049.05	1049.05	1001.37	1019.25	1007.33	995.404	989.444	965.603	935.799	923.878	894.076
-1.21154		256.301	190.736	149.012	166.894	154.973	154.973	220.538	280.144	345.709	482.8	607.971	751.023	876.194	870.23	1060.97	1084.81	1138.45	1192.1	1257.66	1317.27	1364.95	1388.8	1370.91	1293.42	1233.83	1174.21	1180.18	1168.26	1162.3	1144.41	1156.34	1144.41	1126.54	1078.85	1055.01	1043.09	1037.13	1043.09	1037.13	1001.37	1007.32	995.404	995.404	983.484	965.603	929.838	917.918	894.076
-1.20513		274.183	214.578	149.012	166.894	160.934	154.973	208.618	274.183	333.788	447.038	560.287	697.378	846.392	822.548	1043.09	1072.89	1120.58	1174.21	1245.74	1311.31	1347.08	1376.88	1353.03	1281.51	1221.9	1168.26	1174.22	1126.54	1144.42	1132.49	1138.45	1132.49	1114.62	1078.85	1049.05	1031.17	1031.17	1043.09	1037.13	995.404	1001.36	995.404	983.484	977.524	965.603	923.878	917.918	894.076
-1.19872		303.985	226.499	160.934	166.894	154.973	154.973	196.696	268.223	327.827	417.235	536.444	673.535	834.471	792.746	1025.21	1060.97	1096.73	1156.34	1221.9	1293.42	1329.19	1370.91	1353.03	1275.55	1209.98	1156.34	1168.26	1096.73	1108.65	1108.65	1120.58	1126.54	1102.69	1072.89	1043.09	1025.21	1025.21	1031.17	1031.17	995.404	995.404	989.444	983.484	971.563	965.603	923.878	917.918	888.115
-1.19231		327.827	232.459	178.815	166.894	154.973	149.012	184.775	256.301	309.945	393.392	518.563	649.693	816.59	768.904	1007.32	1049.05	1078.85	1138.45	1215.94	1275.55	1317.27	1347.07	1335.15	1257.66	1204.02	1150.38	1150.38	1084.81	1090.77	1096.73	1114.62	1108.65	1096.73	1066.93	1037.13	1019.25	1019.25	1025.21	1019.25	989.444	989.444	983.484	983.484	971.563	965.603	923.878	911.957	882.154
-1.1859		345.709	256.301	196.696	178.815	160.934	143.052	166.894	238.42	286.104	369.551	494.721	613.931	768.904	745.062	977.522	1037.12	1055.01	1120.58	1198.06	1251.7	1299.38	1329.19	1323.23	1251.7	1204.02	1144.41	1132.49	1066.93	1072.89	1084.81	1096.73	1102.69	1090.77	1066.93	1031.17	1013.28	1007.33	1013.28	1013.28	983.484	989.444	977.524	977.524	965.603	959.638	923.878	905.996	882.154
-1.17949		381.471	286.104	220.538	178.815	166.894	143.052	160.934	226.499	274.183	357.63	458.959	572.207	715.259	715.26	935.798	1031.16	1037.13	1102.69	1186.14	1245.74	1275.55	1311.31	1305.35	1233.82	1192.1	1126.54	1126.53	1055.01	1049.05	1072.89	1078.85	1096.73	1084.81	1055.01	1025.2	1013.28	995.404	1007.32	1007.32	983.484	989.444	977.524	971.563	965.603	959.638	923.878	900.036	882.154
-1.17308		405.315	321.866	232.459	190.736	166.894	149.012	160.934	214.578	268.223	339.749	441.077	548.366	685.457	697.379	900.036	1013.29	1031.17	1090.78	1162.3	1233.82	1263.62	1287.46	1287.47	1221.9	1180.17	1114.62	1102.69	1049.05	1025.21	1072.89	1072.89	1084.82	1072.89	1055.01	1025.2	1001.36	989.444	1001.36	1001.36	965.603	977.524	977.524	971.563	953.678	959.638	923.878	894.076	882.154
-1.16667		429.156	351.67	244.381	208.618	160.934	160.934	160.934	196.696	262.262	309.945	411.274	512.603	667.575	667.577	876.194	989.441	1025.21	1072.88	1144.41	1221.9	1245.74	1269.59	1263.62	1209.98	1168.26	1102.69	1102.69	1031.16	1013.28	1060.97	1066.93	1078.85	1066.93	1043.09	1019.24	995.404	983.484	989.444	995.404	965.603	977.524	977.524	965.603	953.678	953.678	917.918	894.076	882.154
-1.16026		441.077	381.471	268.223	238.42	172.855	160.934	160.934	190.736	244.381	286.104	381.471	482.8	625.851	637.774	858.313	953.68	1007.33	1055.01	1132.49	1204.02	1233.83	1245.74	1245.74	1192.1	1144.41	1096.73	1096.73	1031.16	1001.36	1049.05	1060.97	1066.92	1060.97	1037.12	1013.28	989.444	983.484	989.444	983.484	965.603	977.524	971.563	965.603	947.717	947.717	917.918	894.076	876.194
-1.15385		458.959	405.313	309.945	250.341	178.815	160.934	154.973	172.855	232.459	280.144	339.748	447.038	578.168	590.09	840.432	917.917	995.405	1043.09	1120.58	1204.02	1215.94	1215.94	1221.9	1168.26	1132.49	1096.73	1084.81	1025.2	983.482	1037.12	1055.01	1049.05	1055.01	1031.16	1007.32	989.444	977.524	983.484	977.523	965.603	965.603	965.603	959.643	947.717	947.717	911.957	894.076	876.194
-1.14744		482.8	417.236	333.788	268.223	190.736	160.934	160.934	172.855	220.538	280.144	315.906	423.196	548.366	566.247	828.51	894.076	983.485	1037.13	1114.62	1180.18	1204.02	1204.02	1209.98	1150.38	1120.58	1090.78	1078.85	1025.2	983.482	1025.2	1055.01	1043.09	1049.05	1031.16	1007.32	977.524	971.563	977.524	971.563	965.603	959.643	965.603	959.643	947.717	935.797	911.957	894.076	882.154
-1.14103		518.563	447.038	351.67	292.064	214.578	166.894	160.934	166.894	196.696	262.262	286.104	387.432	518.563	530.484	804.668	876.194	959.64	1025.21	1096.73	1150.38	1192.1	1174.22	1192.1	1126.53	1120.58	1078.85	1072.89	1019.25	971.562	1013.29	1043.09	1031.17	1043.09	1025.2	1001.36	965.603	965.603	977.524	965.602	959.643	947.717	959.643	947.717	947.717	935.797	911.957	894.076	882.154
-1.13462		560.287	458.959	375.511	303.985	226.499	166.894	160.934	154.973	178.815	244.381	262.262	357.63	482.8	506.642	768.904	864.274	941.759	1013.29	1078.85	1120.58	1174.21	1156.34	1168.26	1114.61	1114.62	1066.93	1060.97	1019.25	965.601	1001.37	1037.12	1019.25	1037.13	1025.2	1007.32	965.603	959.638	965.603	953.683	947.717	947.717	953.683	947.717	935.797	935.797	911.957	894.076	876.194
-1.12821		584.129	482.8	393.392	327.827	238.42	178.815	160.934	154.973	172.855	226.499	250.341	333.788	441.077	476.839	727.179	852.352	923.878	1001.37	1066.93	1090.77	1156.34	1138.45	1156.34	1102.69	1108.65	1060.96	1055.01	1013.28	953.68	995.401	1019.25	1001.36	1037.13	1013.28	995.404	953.678	947.717	965.603	953.683	947.717	935.797	953.678	947.717	935.797	929.838	911.957	894.076	876.194
-1.12179		584.129	500.682	429.156	345.709	250.341	190.736	160.934	154.973	166.894	214.578	232.459	298.025	423.196	441.077	709.298	828.51	905.996	995.405	1060.97	1084.81	1150.38	1120.57	1132.5	1084.81	1108.65	1055.01	1055.01	995.402	953.68	983.481	1007.33	995.404	1025.2	1001.36	989.443	947.717	941.758	959.638	941.757	947.717	935.797	947.717	947.717	935.797	929.838	911.957	894.076	876.194
-1.11538		602.01	530.485	464.919	375.511	268.223	202.657	160.934	149.012	160.934	190.736	226.499	274.183	393.392	411.274	679.496	792.747	905.996	983.48	1049.05	1078.85	1126.54	1102.69	1108.65	1072.89	1102.69	1043.09	1055.01	989.443	953.68	977.522	1001.37	995.404	1013.28	989.443	989.443	935.797	929.838	953.678	941.757	941.757	935.797	947.717	947.717	929.838	923.878	911.957	882.154	876.194
-1.10897		625.851	566.247	488.761	405.313	298.024	214.578	160.934	154.973	149.012	172.855	214.578	256.301	369.551	387.433	655.654	768.904	888.115	959.64	1037.12	1072.89	1108.65	1096.73	1078.85	1060.97	1096.73	1043.09	1049.05	989.443	947.72	965.601	995.405	983.484	1001.36	989.443	983.483	929.838	929.838	947.717	941.757	941.757	929.838	941.757	941.757	929.838	917.918	905.996	882.154	870.234
-1.10256		661.615	590.089	506.642	435.117	333.788	220.538	166.894	154.973	149.012	160.934	214.578	250.341	333.788	363.591	625.851	739.102	876.194	953.68	1025.21	1060.97	1084.81	1060.97	1055.01	1049.05	1084.81	1037.13	1043.09	989.443	947.72	953.68	995.405	983.484	983.484	977.523	977.523	923.878	917.918	929.838	929.837	941.757	929.838	929.837	941.757	923.878	917.918	905.996	876.194	864.273
-1.09615		697.378	590.088	530.485	470.88	363.591	232.459	178.815	154.973	149.012	160.934	190.736	238.42	292.065	345.709	596.049	721.219	858.313	941.759	1019.25	1049.05	1060.97	1049.05	1037.13	1043.09	1072.89	1037.13	1043.09	995.402	941.759	953.68	977.519	971.563	977.523	971.562	965.602	923.878	917.918	929.838	923.878	935.797	923.878	929.837	941.757	917.918	917.918	900.036	876.194	864.273
-1.08974		733.141	602.01	554.327	500.682	375.511	256.301	190.736	160.934	154.973	154.973	178.815	220.538	262.262	315.906	554.327	703.338	834.471	941.759	1007.33	1025.2	1049.05	1037.13	1025.21	1025.21	1060.97	1043.09	1043.09	1001.36	941.759	941.759	959.639	959.638	971.563	971.562	953.682	923.878	917.918	917.918	923.878	929.838	917.918	923.878	929.837	917.918	917.918	900.036	870.234	864.273
-1.08333		780.826	643.733	584.128	518.563	405.315	286.104	202.657	160.934	154.973	149.012	160.934	208.618	256.301	298.025	506.642	673.535	816.59	935.798	995.405	1013.28	1043.09	1031.17	1019.25	1013.29	1049.05	1043.09	1031.17	1001.36	941.759	941.759	947.72	959.638	959.643	965.602	953.682	917.918	911.957	905.996	917.918	923.878	917.918	923.878	929.837	917.918	917.918	894.076	870.234	858.312
-1.07692		822.55	679.496	607.97	530.485	447.038	327.827	220.538	166.894	154.973	143.052	154.973	190.736	250.341	268.222	464.919	661.615	792.747	911.957	989.441	1007.32	1037.12	1025.21	1019.24	1001.36	1043.09	1037.13	1031.17	1001.36	953.68	929.838	941.759	953.678	941.757	959.643	941.761	917.918	905.996	900.036	911.957	929.837	911.957	923.878	923.878	911.957	911.957	888.115	870.234	858.312
-1.07051		840.432	721.221	631.812	548.366	488.761	363.591	238.42	184.775	160.934	149.012	160.934	166.894	238.42	238.42	441.077	637.773	774.865	894.076	983.482	1007.32	1019.24	1019.24	1007.32	995.403	1031.17	1043.09	1031.17	1007.33	941.759	923.878	923.878	941.758	935.797	953.683	941.761	911.957	900.036	900.036	911.957	923.878	905.996	911.957	923.878	911.957	905.996	882.154	870.234	858.312
-1.0641		852.352	751.023	643.733	578.168	524.524	393.392	262.262	196.696	166.894	149.012	154.973	154.973	226.499	214.578	417.236	596.049	756.984	882.154	977.522	1001.36	1007.32	1013.28	1007.32	989.442	1025.2	1043.09	1031.17	1007.33	941.759	917.917	917.918	935.799	923.878	947.722	935.797	911.957	905.996	900.036	911.957	917.918	900.036	911.957	917.918	900.036	905.996	882.154	870.234	858.312
-1.05769		894.076	780.826	673.535	625.851	536.445	417.236	286.104	214.578	172.855	154.973	143.052	137.091	202.657	202.657	393.392	542.405	727.179	864.273	977.522	989.444	1001.36	1007.32	1001.36	989.443	1019.24	1043.09	1031.17	1007.33	941.759	911.957	911.957	935.799	923.878	947.722	935.797	905.996	900.036	900.036	911.957	911.957	905.996	911.957	917.918	900.036	900.036	882.154	870.234	858.312
-1.05128		929.838	804.668	715.259	661.615	548.366	458.959	327.827	232.459	184.775	154.973	131.131	137.091	184.775	202.657	333.788	500.682	703.338	840.432	959.64	989.445	1001.36	1007.32	995.403	983.484	1013.28	1031.16	1031.17	1007.33	941.759	917.917	911.957	923.878	917.918	941.757	923.878	900.036	894.076	894.076	900.036	905.996	905.996	911.957	911.957	894.076	900.036	882.154	870.234	858.312
-1.04487		965.598	828.51	762.944	679.496	536.445	476.84	363.591	256.301	196.696	160.934	137.091	137.091	160.934	190.736	292.065	470.88	679.496	822.55	941.759	977.519	995.403	1001.36	995.403	977.524	1007.32	1019.24	1037.13	1013.29	947.72	911.957	900.036	917.918	911.957	935.797	917.918	900.036	888.115	894.076	900.036	900.036	900.036	900.036	911.957	900.036	888.115	876.194	870.234	858.312
-1.03846		977.524	852.352	792.747	679.496	560.287	500.682	393.392	274.183	214.578	166.894	160.934	125.171	149.012	178.815	274.183	447.038	649.693	810.629	917.918	971.559	995.404	1001.36	995.404	971.563	989.443	1019.24	1031.17	1019.25	953.68	905.996	894.076	905.996	911.957	923.878	917.918	894.076	882.154	894.076	900.036	894.076	888.115	894.076	911.957	900.036	882.154	870.234	864.273	858.312
-1.03205		989.444	888.115	810.629	709.298	602.01	506.642	423.196	309.945	232.459	172.855	160.934	125.171	137.091	166.894	268.223	405.315	590.089	792.747	900.036	971.562	983.484	995.403	1001.36	971.563	983.483	1019.24	1025.21	1019.25	959.64	900.036	888.115	905.996	900.036	923.878	917.918	888.115	882.154	894.076	894.076	882.154	894.076	894.076	905.996	900.036	882.154	870.234	864.273	858.312
-1.02564		983.484	935.798	822.55	762.943	637.773	500.682	452.998	345.709	244.381	184.775	154.973	125.171	137.091	154.973	262.262	345.709	548.365	768.904	882.154	953.68	983.484	1001.36	1007.33	977.524	977.523	1025.2	1031.17	1025.21	959.64	900.036	876.194	894.076	900.036	911.957	911.957	882.154	882.154	894.076	894.076	882.154	888.115	894.076	905.996	894.076	882.154	870.234	858.312	858.312
-1.01923		983.484	971.559	864.273	798.708	649.693	524.524	488.761	387.432	268.223	202.657	166.894	125.171	131.131	143.052	250.341	309.945	512.603	727.179	858.312	935.798	977.519	1007.32	1001.37	983.485	977.524	1025.21	1031.17	1031.17	953.68	900.036	864.273	882.154	888.115	905.996	905.996	876.194	870.234	894.076	894.076	876.194	888.115	894.076	894.076	905.996	882.154	870.234	858.312	858.312
-1.01282		983.484	983.485	882.154	828.51	661.615	536.445	512.603	411.275	292.064	220.538	172.855	119.21	119.21	131.131	226.499	280.144	482.8	673.535	846.392	917.917	983.481	1007.33	1013.29	995.405	971.563	1025.21	1031.17	1031.17	959.64	894.076	864.273	882.154	888.115	894.076	905.996	870.234	876.194	894.076	894.076	870.234	882.154	894.076	894.076	905.996	876.194	864.273	858.312	852.352
-1.00641		971.563	977.524	923.878	870.234	685.457	554.327	524.524	441.077	321.866	232.459	178.815	119.21	119.21	137.092	202.657	280.144	429.156	619.891	828.51	894.076	983.482	1013.29	1025.2	995.401	965.598	1019.25	1025.21	1049.05	965.599	894.076	864.273	876.194	882.154	882.154	900.036	864.273	876.194	888.115	888.115	876.194	882.154	894.076	900.036	900.036	876.194	858.312	852.352	846.391
-1		959.643	977.524	953.683	900.036	727.179	590.088	518.563	458.959	345.709	256.301	190.736	131.131	119.21	137.091	172.855	274.183	369.55	578.168	798.708	888.115	977.522	1013.29	1031.16	1001.36	965.599	1007.33	1019.25	1055.01	971.559	888.115	870.234	870.234	876.194	870.234	900.036	864.273	870.234	894.076	882.154	882.154	876.194	894.076	894.076	894.076	876.194	858.312	852.352	846.391
-0.99359		953.678	977.524	983.484	923.878	756.984	613.931	512.603	482.8	387.432	274.183	196.696	137.091	119.21	131.131	143.052	256.301	339.748	554.326	745.062	876.194	959.64	1019.25	1037.13	1007.32	977.522	1007.33	1013.28	1049.05	977.524	900.036	870.234	864.273	876.194	864.273	894.076	864.273	864.273	882.154	876.194	870.234	876.194	888.115	888.115	894.076	876.194	858.312	852.352	858.312
-0.98718		953.68	965.598	977.524	935.799	798.707	637.773	530.485	500.682	411.275	286.104	208.618	154.973	119.21	125.171	137.091	226.499	333.788	530.485	685.457	864.273	953.68	1013.28	1037.13	1013.28	983.482	1007.33	1019.25	1049.05	977.524	905.996	858.312	858.312	876.194	858.312	894.076	858.312	858.312	876.194	876.194	870.234	876.194	888.115	894.076	894.076	876.194	858.312	852.352	846.391
-0.98077		953.68	935.797	965.603	947.72	828.51	667.575	542.405	518.563	417.235	315.906	226.499	160.934	113.249	143.052	131.131	196.696	327.827	482.8	649.693	846.392	953.678	1013.29	1043.09	1013.28	989.443	1013.28	1013.29	1031.17	983.484	917.918	852.352	852.352	876.194	858.312	894.076	852.352	852.352	870.234	870.234	870.234	876.194	888.115	894.076	894.076	876.194	858.312	846.391	846.391
-0.97436		953.68	941.758	965.603	959.638	864.273	709.298	584.128	524.524	441.077	339.748	250.341	172.855	107.289	149.012	125.171	166.894	315.906	435.116	619.891	816.59	947.717	1001.37	1043.09	1013.29	1013.28	1019.25	1007.33	1025.21	989.444	923.878	852.352	840.431	864.273	858.312	888.115	858.312	846.391	870.234	870.234	864.273	876.194	888.115	894.076	888.115	876.194	858.312	846.391	834.471
-0.96795		959.64	953.678	941.757	971.563	876.194	739.102	625.851	524.524	464.919	369.551	268.223	190.736	113.25	154.973	113.25	154.973	292.065	405.313	596.049	786.786	941.757	995.404	1043.09	1025.21	1019.25	1019.25	1001.37	1019.25	989.444	929.838	846.391	834.471	864.273	858.312	876.194	864.273	846.391	864.273	870.234	864.273	876.194	888.115	894.076	888.115	876.194	858.312	852.352	834.471
-0.96154		959.64	959.638	941.757	977.524	882.154	768.904	637.773	542.405	494.721	393.392	280.144	214.578	131.131	160.934	107.289	149.012	268.223	393.392	554.327	733.141	923.876	1001.36	1043.09	1031.17	1025.2	1031.16	1001.37	1001.37	989.444	929.838	834.471	828.51	852.352	858.312	858.312	864.273	852.352	858.312	870.234	864.273	870.234	882.154	894.076	888.115	876.194	864.273	852.352	828.51
-0.95513		965.601	947.72	953.678	971.563	900.036	792.746	655.654	566.247	512.603	411.275	298.024	226.499	143.052	160.934	107.289	137.091	232.459	381.471	500.682	685.457	905.996	1001.36	1055.01	1031.17	1037.12	1043.09	995.401	995.405	995.404	929.838	846.391	822.55	846.391	858.312	846.391	864.273	852.352	852.352	870.234	864.273	870.234	876.194	888.115	882.154	876.194	864.273	846.391	834.471
-0.94872		983.481	947.72	971.563	953.683	917.918	816.588	685.457	590.088	524.524	429.156	327.827	238.42	154.973	166.894	101.328	137.092	208.618	363.591	458.959	667.575	876.194	1001.36	1060.97	1037.13	1037.13	1037.12	995.402	995.405	989.444	929.838	852.352	816.59	840.431	858.312	846.391	864.273	852.352	852.352	870.234	852.352	876.194	870.234	882.154	882.154	882.154	864.273	840.431	834.471
-0.94231		989.441	947.72	977.524	959.643	941.757	822.548	715.259	607.97	536.445	441.077	345.708	262.262	172.855	190.736	95.3679	137.092	190.736	339.749	441.077	643.733	846.39	1001.36	1055.01	1049.05	1043.09	1019.25	989.441	989.445	983.484	935.799	852.352	816.59	834.471	870.234	846.391	864.273	852.352	852.352	870.234	858.312	882.154	870.234	882.154	882.154	876.194	864.273	840.431	846.391
-0.9359		995.401	953.68	965.598	959.638	947.717	834.471	739.102	619.891	560.287	470.88	375.512	280.144	196.696	202.657	95.3679	125.17	178.815	309.945	429.156	613.931	804.667	989.442	1037.13	1049.05	1049.05	1037.13	1001.37	995.405	977.524	935.799	858.312	816.59	822.55	870.234	840.431	858.312	852.352	852.352	870.234	852.352	876.194	870.234	882.154	888.115	876.194	864.273	852.352	840.432
-0.92949		1001.37	971.562	953.68	959.638	953.678	858.312	774.865	643.733	584.129	488.761	429.156	315.906	214.578	232.459	95.3679	125.17	166.894	280.144	411.274	578.168	768.904	971.561	1037.13	1055.01	1049.05	1055.01	1013.29	995.405	971.563	941.758	876.194	804.667	822.55	864.273	840.431	858.312	852.352	846.391	870.234	852.352	864.273	870.234	876.194	888.115	870.234	864.273	852.352	846.391
-0.92308		1025.2	983.481	941.759	971.563	947.72	882.154	798.707	661.615	619.891	506.642	429.156	345.709	232.459	244.381	107.289	119.21	172.855	238.42	393.392	542.405	745.062	953.68	1049.05	1049.05	1037.13	1055.01	1019.25	995.401	959.638	947.717	876.194	804.667	816.59	858.312	846.391	858.312	852.352	846.391	870.234	852.352	870.234	870.234	876.194	888.115	870.234	864.273	852.352	846.391
-0.91667		1025.21	989.441	959.64	977.524	935.799	911.957	798.707	679.496	637.773	542.405	435.116	387.432	256.301	274.183	113.249	113.249	178.815	220.538	369.551	524.524	727.181	911.958	1049.05	1049.05	1043.09	1055.01	1019.25	995.401	959.639	953.678	876.194	804.667	816.59	852.352	858.312	858.312	852.352	852.352	870.234	852.352	876.194	870.234	876.194	888.115	876.194	864.273	858.312	846.391
-0.91026		1037.13	995.401	983.482	977.524	923.878	929.838	804.668	703.337	649.693	572.208	458.959	429.156	280.144	315.906	143.052	107.289	172.855	214.578	345.709	506.642	709.299	888.115	1055.01	1055.01	1060.97	1066.92	1031.17	1001.36	959.639	959.638	882.154	810.629	816.59	846.391	852.352	858.312	852.352	852.352	870.234	852.352	864.273	870.234	876.194	888.115	876.194	870.234	858.312	846.391
-0.90385		1060.97	995.405	995.402	983.485	941.758	929.838	822.55	739.102	667.575	590.088	476.84	441.077	315.906	345.709	154.973	107.289	172.855	226.499	315.906	476.84	673.537	858.312	1055.01	1060.97	1084.81	1072.88	1049.05	1013.28	965.598	965.603	882.154	810.629	816.59	840.431	852.352	864.273	858.312	846.391	870.234	852.352	864.273	876.194	876.194	888.115	876.194	870.234	864.273	846.391
-0.89744		1066.93	1019.25	1001.36	1001.37	965.603	929.838	858.312	762.944	697.378	619.891	494.721	435.116	357.63	363.591	172.855	131.131	166.894	232.459	292.064	452.998	643.733	840.43	1037.13	1066.93	1096.73	1066.92	1060.97	1013.28	977.519	965.603	900.036	822.55	816.59	840.431	852.352	864.273	858.312	840.429	870.234	852.352	864.273	876.194	876.194	888.115	876.194	864.273	864.273	852.352
-0.89103		1090.77	1037.13	1007.33	1031.16	971.563	947.72	888.115	780.826	727.181	637.773	548.366	435.116	399.353	375.511	190.736	149.012	160.934	226.499	274.183	441.077	631.812	822.548	1013.29	1060.97	1090.77	1072.89	1055.01	1019.25	983.48	971.563	905.996	822.55	816.59	834.471	852.352	864.273	858.312	846.39	864.273	852.352	870.234	882.154	876.194	888.115	876.194	864.273	870.234	852.352
-0.88462		1126.53	1043.09	1025.2	1037.13	977.524	959.64	900.036	810.628	768.904	667.575	584.129	458.959	429.156	393.392	220.538	166.894	154.973	220.538	280.143	417.235	607.971	798.707	983.485	1049.05	1084.81	1078.85	1060.97	1019.25	989.441	965.603	911.957	828.51	816.59	834.471	852.352	858.312	858.312	852.352	858.312	852.352	882.154	882.154	882.154	888.115	882.154	870.234	876.194	858.312
-0.87821		1168.26	1096.73	1037.13	1037.13	995.405	971.559	917.918	840.431	804.668	691.417	602.01	488.761	441.077	429.156	250.341	190.736	160.934	208.618	286.103	405.314	590.089	780.825	947.719	1043.09	1084.81	1084.81	1060.97	1031.17	995.401	965.603	911.957	846.391	816.59	840.431	846.391	864.273	864.273	858.312	858.312	852.352	882.154	894.076	882.154	888.115	888.115	870.234	876.194	858.312
-0.87179		1204.02	1144.41	1072.89	1043.09	1025.2	965.603	929.838	876.194	816.59	727.181	613.931	524.524	447.038	470.88	280.144	202.657	178.815	202.657	274.183	393.393	578.168	756.984	917.918	1019.25	1084.81	1084.81	1060.97	1049.05	995.402	971.563	911.957	852.352	822.55	840.431	840.429	870.234	864.273	864.273	852.352	858.312	876.194	894.076	882.154	888.115	888.115	870.234	876.194	858.312
-0.86538		1257.66	1156.34	1090.77	1060.97	1055.01	977.524	941.759	911.957	822.55	762.944	637.773	560.287	464.919	512.602	292.064	220.538	190.736	196.696	268.222	387.433	554.326	751.023	900.038	1001.36	1084.81	1084.81	1066.93	1055.01	995.402	971.563	923.878	864.273	828.51	840.431	840.429	870.234	864.273	864.273	852.352	858.312	888.115	894.076	882.154	888.115	888.115	870.234	876.194	864.273
-0.85897		1305.35	1186.14	1114.61	1084.81	1066.93	983.485	947.72	929.838	846.392	810.628	661.615	578.168	500.682	542.405	321.866	238.42	214.578	190.736	262.262	387.433	530.484	739.102	882.15	989.442	1078.85	1096.73	1078.85	1060.96	1001.36	971.563	935.799	870.234	828.51	846.391	840.429	870.234	864.273	864.273	852.352	858.312	888.115	894.076	882.154	888.115	888.115	870.234	876.194	870.234
-0.85256		1335.15	1251.7	1150.38	1114.61	1066.93	995.405	953.68	947.717	870.234	828.51	679.495	590.089	518.563	548.365	351.67	274.183	232.459	196.696	250.341	381.472	524.524	721.221	870.231	977.522	1072.89	1084.81	1084.81	1055.01	1007.32	983.484	929.838	876.194	828.51	834.471	840.429	864.273	864.273	858.312	852.352	858.312	888.115	900.036	882.154	888.115	900.036	870.234	876.194	870.234
-0.84615		1358.99	1317.27	1186.14	1144.42	1084.81	1025.2	953.68	959.638	917.918	846.391	739.102	613.931	536.445	572.207	393.392	292.064	250.341	214.578	244.381	363.591	524.524	697.379	864.272	965.601	1060.97	1084.81	1090.78	1055.01	1007.32	977.524	941.758	882.154	828.51	822.55	840.429	858.312	858.312	864.273	852.352	858.312	882.154	900.036	888.115	888.115	900.036	882.154	882.154	876.194
-0.83974		1394.76	1358.99	1227.86	1174.22	1102.69	1049.05	965.601	965.598	941.759	852.352	792.746	649.693	560.287	602.01	429.156	309.945	268.223	226.499	238.42	357.63	506.642	685.458	858.312	959.641	1049.05	1084.81	1090.78	1066.92	1013.28	983.485	947.717	888.115	840.431	822.55	846.391	858.312	864.273	864.273	852.352	858.312	882.154	905.995	888.115	894.076	900.036	882.154	882.154	876.194
-0.83333		1448.39	1394.76	1299.39	1209.98	1138.45	1078.85	995.401	983.485	953.68	864.273	828.509	685.456	566.247	637.773	452.998	339.749	280.144	256.301	232.459	339.748	500.682	667.577	840.43	947.721	1043.09	1090.78	1084.82	1066.92	1019.25	983.485	947.717	900.036	846.391	822.55	852.352	858.312	864.273	870.234	870.234	864.273	882.154	911.955	894.076	894.076	900.036	888.115	882.154	882.154
-0.82692		1490.12	1418.6	1347.07	1251.7	1162.3	1102.69	1031.16	995.405	953.68	888.115	840.431	703.339	584.129	655.655	482.8	387.432	309.945	286.103	250.341	333.788	500.682	655.655	816.588	923.88	1037.12	1078.85	1084.82	1078.85	1019.25	989.445	947.717	911.957	858.312	822.55	852.352	864.273	864.273	876.194	870.234	864.273	882.154	917.915	900.036	900.036	905.996	888.115	888.115	882.154
-0.82051		1525.89	1454.36	1382.83	1287.47	1204.02	1138.45	1055.01	1013.29	959.64	917.917	834.471	756.984	619.891	691.418	512.603	429.156	327.827	292.064	274.183	321.867	470.878	643.733	810.628	911.955	1019.24	1072.88	1090.78	1090.78	1019.25	995.405	965.603	917.918	870.234	822.55	852.352	870.234	864.273	882.154	876.194	870.234	882.154	917.915	900.036	900.036	905.996	900.036	894.076	888.115
-0.8141		1561.65	1484.16	1418.6	1317.27	1239.78	1186.14	1078.85	1037.12	977.52	929.838	828.51	792.746	661.615	721.221	542.405	458.959	351.67	309.945	280.143	315.906	447.037	625.852	798.707	894.076	1001.36	1066.93	1096.73	1090.77	1019.25	989.441	965.603	917.918	876.194	834.471	846.391	870.234	876.194	882.154	888.115	876.194	882.154	917.915	905.996	900.036	911.955	900.036	894.076	882.154
-0.80769		1579.53	1502.05	1448.4	1353.03	1263.62	1221.9	1120.58	1049.05	1001.37	947.72	846.391	804.667	691.418	739.101	578.168	482.8	387.432	333.788	309.947	315.906	417.235	613.931	756.984	882.154	989.443	1060.97	1090.77	1078.85	1025.2	989.441	977.524	929.837	888.115	834.471	840.431	870.234	882.154	882.154	894.076	888.115	882.154	917.915	911.955	905.996	923.875	900.036	894.076	882.154
-0.80128		1609.34	1531.85	1478.2	1376.87	1293.43	1245.74	1174.22	1072.89	1031.16	959.64	870.234	804.667	715.26	745.062	590.089	506.642	441.077	363.591	333.788	321.867	393.393	596.049	733.141	870.234	965.602	1037.13	1078.85	1078.85	1031.16	983.481	989.444	941.757	900.036	834.471	840.431	870.234	882.154	882.154	900.034	894.076	882.154	923.88	923.875	911.955	929.836	911.957	894.076	888.115
-0.79487		1645.1	1561.65	1496.09	1418.6	1323.23	1257.66	1227.86	1114.62	1060.97	989.441	905.996	810.628	768.904	762.943	596.049	536.445	494.721	381.471	351.67	345.709	387.433	572.207	709.299	852.352	953.682	1019.25	1066.93	1078.85	1037.13	983.481	989.444	959.643	900.036	840.431	834.471	870.234	882.154	888.115	911.955	911.955	888.115	923.88	923.875	917.915	929.836	917.918	894.076	894.076
-0.78846		1668.93	1591.45	1525.89	1454.36	1376.87	1269.59	1269.59	1186.14	1090.77	1013.29	941.757	828.509	792.746	774.865	607.971	572.208	518.563	399.353	381.472	363.591	387.433	548.365	685.457	834.469	941.761	1007.32	1072.89	1084.81	1031.17	977.522	995.405	971.563	917.918	846.391	834.471	882.154	888.115	900.034	911.955	911.955	888.115	923.88	923.875	917.915	929.836	917.918	894.076	894.076
-0.78205		1668.94	1627.21	1561.65	1490.12	1400.71	1281.51	1281.51	1263.62	1114.62	1055.01	971.563	858.312	804.667	804.667	613.931	602.01	530.485	429.156	405.313	393.393	387.433	500.682	667.574	798.707	923.876	1013.28	1066.93	1084.81	1037.13	989.441	1001.37	989.443	917.918	864.273	834.471	882.154	894.073	911.955	905.994	923.88	894.076	923.88	929.841	917.915	941.761	917.918	894.076	900.036
-0.77564		1674.9	1674.9	1591.45	1537.81	1430.52	1311.31	1287.46	1305.35	1168.26	1096.73	995.404	917.918	816.588	846.39	625.852	619.891	554.327	476.84	429.156	405.314	393.393	452.998	655.654	768.904	905.996	1001.36	1049.05	1066.93	1037.13	995.401	989.445	1001.36	923.878	882.154	840.431	882.154	894.073	917.919	917.919	923.88	900.036	929.84	935.801	917.915	941.761	917.918	894.076	900.036
-0.76923		1680.86	1698.74	1603.38	1579.53	1472.24	1347.07	1293.43	1329.19	1239.79	1126.54	1031.17	989.443	834.469	894.075	649.693	625.852	578.168	536.444	447.038	423.195	411.274	441.077	625.852	733.141	900.036	995.404	1019.25	1072.89	1031.16	995.401	989.445	1007.32	941.757	900.036	840.431	888.115	882.154	923.88	923.88	923.88	905.996	929.84	941.761	929.841	947.721	923.876	894.076	900.036
-0.76282		1680.86	1686.82	1639.13	1609.34	1508.01	1370.91	1317.27	1329.19	1305.35	1168.26	1055.01	1037.13	846.391	917.915	691.418	631.812	613.931	590.089	476.84	447.037	417.235	441.077	584.129	703.339	888.115	989.443	1001.37	1078.85	1037.12	1007.33	995.405	1013.28	947.722	905.996	852.352	888.115	882.154	929.84	923.88	923.88	911.955	929.84	941.761	941.761	947.721	923.876	905.996	905.996
-0.75641		1680.86	1674.9	1680.86	1639.13	1537.81	1400.71	1364.95	1311.31	1347.07	1204.02	1090.78	1072.88	882.154	935.795	733.141	643.734	631.812	607.971	518.563	470.879	441.077	447.037	548.365	685.456	858.312	959.643	1001.37	1078.85	1037.12	1013.29	995.405	1007.32	959.643	917.918	858.312	882.154	882.154	935.8	929.84	929.84	917.915	929.84	935.801	941.761	947.721	929.836	905.996	905.996
-0.75		1680.86	1686.82	1692.78	1668.93	1567.61	1448.4	1406.67	1323.23	1370.91	1245.74	1132.49	1096.73	935.799	959.643	768.904	661.615	661.615	631.812	578.168	506.642	458.958	452.998	512.602	679.496	834.47	935.799	1007.33	1072.89	1031.17	1013.29	995.405	1007.32	977.523	929.836	876.194	882.154	882.154	929.84	941.76	935.8	929.841	923.88	935.801	947.721	953.682	935.797	917.918	905.996
-0.74359		1662.98	1710.66	1680.86	1698.74	1597.41	1496.09	1430.52	1347.07	1370.91	1281.51	1168.26	1132.49	1001.36	983.483	810.628	691.418	679.496	661.615	643.734	530.484	464.92	452.998	500.682	655.654	798.707	929.838	1001.37	1049.05	1049.05	1025.21	995.405	1007.32	995.404	941.761	900.036	876.194	905.994	929.84	947.72	941.76	941.761	923.88	935.801	947.721	953.682	935.797	917.918	911.957
-0.73718		1627.21	1740.46	1686.82	1734.51	1627.21	1537.81	1448.4	1376.88	1370.91	1311.31	1198.06	1156.34	1043.09	1001.36	840.43	745.062	715.26	697.378	691.417	554.326	482.8	452.998	506.642	631.812	768.904	911.957	995.401	1037.13	1055.01	1031.17	1001.37	1007.32	1007.32	959.642	917.918	876.194	911.959	929.84	947.72	953.681	947.721	923.88	935.801	959.641	953.682	941.761	929.837	917.918
-0.73077		1567.61	1704.7	1686.82	1746.42	1657.02	1567.62	1478.2	1418.6	1382.84	1329.19	1233.83	1192.1	1060.97	1037.12	852.352	780.826	739.102	715.259	709.299	596.049	500.682	476.84	512.602	596.049	756.984	882.154	971.562	1037.13	1066.93	1031.17	1007.33	995.404	1013.28	977.523	929.838	882.154	917.919	923.879	947.72	953.681	953.682	923.88	947.721	959.641	953.682	947.721	929.837	917.918
-0.72436		1472.24	1633.18	1680.86	1740.46	1686.82	1591.45	1513.96	1436.47	1406.67	1364.95	1251.7	1209.98	1084.81	1072.89	858.312	804.667	756.984	745.061	733.141	649.694	530.484	482.8	506.642	572.207	768.904	852.352	965.601	1031.17	1072.89	1031.16	1013.28	1001.36	1013.28	1001.36	941.757	888.115	917.919	923.879	953.68	959.641	965.601	929.84	947.721	965.601	959.642	947.721	929.837	929.838
-0.71795		1388.8	1567.61	1668.94	1734.5	1704.7	1627.21	1561.65	1460.32	1442.44	1376.88	1275.55	1233.83	1114.62	1114.61	858.312	822.548	780.826	768.904	756.984	691.418	548.365	482.8	500.682	566.247	756.984	822.55	953.68	1031.17	1055.01	1037.13	1013.28	1001.36	1013.28	1013.28	953.683	900.036	917.919	929.839	953.68	959.641	971.562	929.84	953.681	965.601	965.602	953.682	941.757	929.838
-0.71154		1317.27	1484.16	1633.18	1734.51	1722.58	1645.1	1591.45	1502.05	1460.32	1406.67	1311.31	1251.7	1168.26	1144.42	888.115	852.351	816.588	798.707	798.708	727.181	578.168	512.603	500.682	572.207	739.102	798.707	923.878	1031.17	1031.16	1049.05	1019.24	1001.36	1013.28	1025.2	959.643	911.957	911.955	941.76	959.64	959.641	977.522	941.76	953.681	965.601	971.562	953.682	941.757	947.717
-0.70513		1245.74	1388.8	1579.53	1692.78	1716.62	1651.06	1621.26	1537.81	1472.24	1436.48	1347.08	1281.51	1221.9	1180.18	935.801	876.194	840.429	840.431	816.59	751.023	602.01	530.484	506.642	578.168	715.26	792.746	888.115	1025.2	1019.25	1060.97	1013.28	1001.36	1019.24	1043.09	977.523	923.878	911.955	941.76	965.601	965.601	983.482	947.721	959.641	971.562	977.523	959.642	941.757	947.717
-0.69872		1180.17	1329.19	1490.12	1639.14	1698.74	1668.94	1651.06	1585.49	1490.12	1478.2	1388.8	1311.31	1239.79	1215.94	1007.32	905.995	852.352	864.273	846.392	774.865	649.693	554.326	524.524	572.207	685.457	786.786	858.313	1019.25	1007.33	1072.88	1019.24	1013.28	1025.2	1055.01	989.443	929.838	917.915	941.76	977.521	965.601	989.442	947.721	959.641	971.562	983.482	965.602	947.722	953.683
-0.69231		1120.58	1275.55	1388.8	1573.57	1657.02	1668.93	1657.02	1627.21	1531.85	1496.09	1412.63	1335.15	1281.51	1245.74	1090.77	923.875	870.234	870.234	882.154	798.708	709.298	572.207	542.405	554.326	673.537	768.904	828.51	989.441	1013.29	1049.05	1025.2	1025.21	1037.12	1055.01	1007.32	947.717	923.875	929.84	983.481	971.561	995.403	953.681	953.681	977.522	983.482	977.523	953.683	959.643
-0.6859		1025.21	1192.1	1311.31	1484.16	1609.34	1657.02	1662.97	1662.98	1579.53	1502.05	1436.48	1370.91	1311.31	1275.55	1162.3	959.642	894.076	894.076	911.957	840.432	768.904	602.01	548.365	554.326	661.615	739.102	804.668	935.798	1019.25	1031.17	1037.13	1025.21	1043.09	1055.01	1025.2	965.603	929.836	929.84	995.402	971.561	995.403	965.601	953.681	977.522	983.482	977.523	959.643	959.643
-0.67949		917.918	1126.54	1233.82	1388.8	1543.77	1609.34	1668.93	1680.86	1627.21	1531.85	1472.24	1418.6	1335.15	1311.31	1209.98	1013.28	935.801	923.876	935.799	882.154	792.747	637.773	554.326	560.287	649.694	703.338	774.866	905.996	1013.29	1031.17	1049.05	1025.21	1049.05	1066.93	1043.09	983.484	929.836	929.84	1001.37	977.521	995.403	983.482	953.681	989.442	983.482	995.403	971.562	959.643
-0.67308		840.432	1043.09	1156.34	1299.39	1442.44	1549.73	1657.02	1680.86	1668.94	1573.57	1478.2	1460.32	1364.95	1358.99	1239.78	1084.81	977.523	941.761	965.602	917.918	804.668	679.496	596.049	572.207	625.852	673.535	756.983	876.194	1013.29	1019.25	1049.05	1019.25	1055.01	1072.89	1060.97	1001.36	941.761	941.76	1007.33	995.402	1001.36	989.442	959.64	989.442	989.442	1007.32	977.523	959.643
-0.66667		786.787	923.878	1096.73	1209.98	1353.04	1484.16	1603.38	1686.82	1686.82	1621.26	1496.09	1484.16	1382.84	1406.68	1257.66	1156.34	1007.32	971.562	989.443	947.722	822.55	745.062	637.773	584.129	625.852	655.654	739.101	864.274	995.405	1025.21	1037.13	1025.21	1060.97	1078.85	1078.85	1013.28	965.602	953.681	1001.37	1001.37	1007.32	1007.32	965.601	995.403	989.442	1013.28	989.443	971.563
-0.66026		727.181	846.392	995.404	1132.49	1269.59	1400.72	1531.85	1680.86	1686.82	1657.02	1525.89	1496.09	1406.67	1454.36	1293.43	1227.86	1055.01	1007.32	1025.2	971.562	852.352	798.708	667.575	602.01	625.852	637.773	709.298	846.392	965.601	1037.13	1031.17	1037.13	1055.01	1084.81	1090.77	1025.2	983.483	959.641	1001.37	1013.29	1013.29	1019.25	965.601	995.403	989.442	1013.28	989.443	971.563
-0.65385		649.693	780.825	876.194	1066.92	1198.06	1323.22	1460.32	1639.13	1680.86	1674.89	1573.57	1508.01	1430.52	1490.12	1329.19	1287.47	1108.65	1055.01	1055.01	1019.24	894.076	816.59	715.26	625.852	643.734	643.733	673.535	822.55	941.759	1055.01	1031.17	1043.09	1043.09	1096.73	1102.69	1043.09	1001.36	953.681	1001.37	1013.29	1013.29	1031.17	971.561	1001.36	995.403	1013.28	1001.36	983.484
-0.64744		572.207	709.298	792.747	983.484	1132.49	1245.74	1376.88	1573.58	1662.98	1698.74	1615.3	1525.89	1466.29	1508.01	1370.91	1341.11	1168.26	1108.65	1072.89	1055.01	941.757	816.59	792.746	673.535	649.693	631.812	655.654	804.668	929.838	1060.97	1037.13	1043.09	1043.09	1108.65	1126.53	1060.97	1013.28	965.601	1007.33	1019.25	1019.25	1037.13	971.561	1001.36	1001.36	1019.24	1007.32	995.404
-0.64103		536.444	637.773	733.14	882.154	1066.93	1180.18	1299.38	1490.12	1639.13	1704.7	1651.06	1561.65	1502.05	1543.77	1418.6	1388.8	1239.79	1144.41	1096.73	1066.93	983.483	840.432	864.273	727.181	667.577	613.931	649.693	774.866	929.838	1055.01	1055.01	1031.17	1043.09	1114.61	1138.45	1072.89	1025.2	971.562	1007.33	1019.25	1025.21	1043.09	983.481	1001.36	1013.28	1025.2	1007.32	1001.36
-0.63462		530.484	584.129	673.535	804.668	977.524	1132.49	1227.86	1388.8	1573.57	1692.78	1674.9	1615.3	1531.85	1579.54	1436.48	1436.48	1317.27	1204.02	1120.57	1084.81	1019.24	882.154	894.076	774.865	679.497	619.891	655.654	756.984	911.957	1025.2	1066.93	1031.17	1055.01	1114.62	1156.34	1102.69	1043.09	983.482	1007.33	1025.21	1025.21	1043.09	995.402	1013.28	1019.24	1037.13	1013.28	1001.36
-0.62821		536.444	548.365	613.931	739.102	876.194	1066.93	1174.22	1305.35	1490.12	1651.06	1698.74	1651.06	1543.77	1615.3	1436.48	1484.16	1400.71	1263.62	1144.41	1108.65	1078.85	935.799	905.996	834.471	697.379	643.734	655.654	739.102	900.036	1001.36	1066.93	1031.17	1066.93	1108.65	1168.26	1132.49	1049.05	1001.36	1007.33	1031.17	1043.09	1049.05	1007.32	1019.24	1025.2	1037.13	1019.24	1013.28
-0.62179		554.326	536.444	572.207	697.378	798.708	977.523	1144.41	1251.7	1400.72	1579.53	1686.82	1686.82	1567.61	1645.1	1436.48	1496.09	1460.33	1335.15	1186.14	1138.45	1132.49	1001.36	929.838	900.036	733.141	667.574	643.733	727.181	882.154	995.404	1066.93	1037.13	1072.89	1114.61	1174.22	1156.34	1066.93	1019.24	1019.25	1037.13	1043.09	1055.01	1019.25	1025.21	1031.17	1049.05	1025.2	1013.28
-0.61538		625.852	530.484	554.326	649.693	727.18	876.194	1078.85	1209.98	1335.15	1508.01	1639.14	1704.7	1603.38	1657.02	1460.32	1490.12	1508.01	1406.68	1257.66	1180.18	1180.18	1055.01	977.519	947.722	798.707	691.418	625.852	721.221	870.234	983.483	1066.93	1055.01	1066.93	1120.57	1174.21	1180.18	1084.81	1043.09	1037.13	1037.13	1055.01	1060.97	1031.17	1031.17	1043.09	1055.01	1037.12	1025.2
-0.60897		703.339	548.365	554.326	607.971	703.338	804.668	1001.36	1180.18	1287.46	1430.52	1591.45	1710.66	1633.18	1662.97	1490.12	1484.16	1537.81	1478.2	1323.23	1209.98	1239.78	1108.65	1031.16	971.563	864.273	709.299	625.852	727.181	846.392	959.643	1072.89	1084.81	1066.93	1126.53	1174.21	1209.98	1108.65	1055.01	1043.09	1043.09	1060.97	1066.93	1043.09	1037.13	1049.05	1066.93	1043.09	1031.17
-0.60256		786.786	637.773	572.207	596.049	661.615	751.021	917.918	1132.49	1251.7	1376.88	1531.85	1680.86	1668.94	1645.1	1525.89	1484.16	1561.65	1537.81	1382.84	1257.66	1275.55	1174.21	1072.89	995.404	923.88	745.062	661.615	733.141	822.55	947.717	1055.01	1096.73	1072.89	1132.49	1174.22	1233.82	1144.41	1072.89	1055.01	1049.05	1072.89	1078.85	1060.97	1043.09	1055.01	1078.85	1055.01	1037.13
-0.59615		888.115	715.26	596.049	602.01	625.851	703.338	846.392	1037.12	1239.78	1335.15	1454.37	1615.3	1674.89	1597.41	1543.77	1502.05	1567.61	1591.45	1448.4	1311.31	1317.27	1239.79	1120.57	1019.24	971.562	798.707	685.457	715.26	810.629	935.799	1055.01	1102.69	1084.81	1132.49	1174.22	1245.74	1174.22	1102.69	1066.93	1055.01	1078.85	1084.81	1066.93	1055.01	1078.85	1078.85	1066.93	1049.05
-0.58974		1001.36	798.707	661.616	613.931	607.971	661.615	780.827	953.678	1186.14	1317.27	1412.64	1549.73	1651.06	1561.65	1537.81	1525.89	1567.61	1645.1	1513.96	1376.88	1353.03	1293.42	1174.22	1072.89	989.442	852.351	721.221	703.339	798.708	923.878	1055.01	1114.61	1096.73	1138.45	1192.1	1257.66	1204.02	1132.49	1084.81	1078.85	1090.77	1096.73	1084.81	1060.97	1084.81	1084.81	1066.93	1055.01
-0.58333		1132.49	894.076	727.181	643.734	590.089	619.891	733.141	876.194	1096.73	1299.39	1358.99	1484.16	1585.49	1508.01	1555.69	1549.73	1585.49	1692.78	1579.54	1436.48	1376.87	1335.15	1233.82	1114.62	1013.28	888.112	739.102	703.339	804.668	917.918	1060.97	1132.5	1120.57	1132.49	1209.98	1263.62	1233.82	1168.26	1102.69	1096.73	1108.65	1108.65	1102.69	1072.89	1090.77	1090.77	1072.89	1060.97
-0.57692		1263.62	1001.36	804.667	709.299	596.049	596.049	685.457	810.629	995.404	1239.78	1329.19	1442.44	1531.85	1454.36	1573.57	1549.73	1609.34	1704.7	1639.13	1508.01	1412.64	1370.91	1281.51	1156.34	1025.2	941.76	774.865	733.141	786.785	905.996	1055.01	1132.5	1126.53	1144.41	1215.94	1281.51	1257.66	1186.14	1120.57	1114.62	1132.5	1114.61	1114.61	1078.85	1096.73	1096.73	1090.77	1072.89
-0.57051		1388.8	1126.54	900.036	780.826	625.852	590.089	649.693	762.943	929.838	1156.34	1305.35	1394.76	1484.16	1406.68	1603.38	1555.69	1627.21	1710.66	1710.66	1597.41	1478.2	1442.43	1335.15	1192.1	1060.97	983.481	828.509	756.984	756.984	900.036	1031.16	1132.5	1144.41	1150.37	1221.9	1293.42	1275.55	1209.98	1138.45	1132.5	1144.42	1120.58	1120.57	1090.77	1114.61	1102.69	1102.69	1084.81
-0.5641		1543.77	1245.74	1007.32	852.352	691.418	607.971	625.852	727.179	870.234	1055.01	1257.66	1364.95	1448.4	1376.88	1609.34	1573.57	1639.13	1710.66	1758.35	1680.86	1537.81	1502.05	1400.71	1239.79	1108.65	1007.32	882.154	774.865	739.102	894.076	1031.17	1126.54	1162.3	1174.22	1215.94	1305.35	1293.42	1215.94	1162.3	1150.38	1162.3	1138.46	1126.53	1108.65	1120.57	1114.61	1096.73	1102.69
-0.55769		1704.7	1364.95	1156.34	941.761	762.944	649.693	613.931	691.417	828.51	989.441	1180.18	1329.19	1412.64	1353.03	1585.49	1579.53	1657.02	1728.55	1782.19	1740.46	1621.26	1573.57	1484.16	1281.51	1168.26	1043.09	923.88	792.746	751.023	888.115	1037.13	1138.45	1180.18	1192.1	1215.94	1329.19	1299.38	1239.79	1180.18	1168.26	1174.22	1150.38	1138.45	1120.57	1132.49	1126.53	1108.65	1102.69
-0.55128		1800.07	1537.81	1293.42	1031.16	846.391	721.221	625.852	655.654	780.826	929.838	1090.78	1281.51	1388.8	1317.27	1555.69	1591.45	1674.9	1752.38	1794.11	1806.03	1716.62	1651.06	1567.62	1353.03	1215.94	1084.81	965.601	828.509	786.786	888.115	1043.09	1144.41	1198.06	1215.94	1227.86	1347.08	1317.27	1263.62	1192.1	1192.1	1186.13	1162.3	1156.34	1132.5	1132.49	1132.49	1120.58	1114.62
-0.54487		1895.44	1704.7	1436.48	1174.21	929.838	792.746	679.495	637.773	745.062	882.154	1019.25	1215.94	1329.19	1263.62	1537.81	1603.37	1662.98	1746.42	1794.11	1853.71	1806.03	1734.51	1657.02	1442.44	1269.59	1144.41	1019.24	888.115	816.588	858.313	1025.21	1150.38	1204.02	1227.87	1251.7	1353.04	1335.15	1287.46	1215.94	1209.98	1198.06	1174.22	1168.26	1156.34	1138.45	1138.45	1138.45	1126.54
-0.53846		1966.96	1782.19	1615.3	1329.18	1043.09	864.273	762.944	667.575	727.181	828.51	959.64	1138.45	1293.43	1215.94	1537.81	1621.26	1657.02	1740.46	1806.03	1883.52	1877.56	1800.07	1740.46	1549.73	1347.07	1180.18	1060.97	941.761	834.471	840.432	1007.33	1156.34	1215.94	1239.79	1275.55	1341.12	1353.04	1293.42	1239.78	1233.82	1209.98	1186.13	1186.14	1174.22	1150.38	1156.34	1156.34	1138.45
-0.53205		2074.26	1895.44	1782.19	1508.01	1204.02	959.64	840.431	721.221	709.299	786.786	905.996	1078.85	1263.62	1156.34	1502.05	1615.3	1645.1	1752.38	1817.95	1895.44	1961.01	1865.64	1800.08	1651.06	1412.63	1227.86	1096.73	971.562	840.431	834.471	1001.37	1186.14	1245.74	1269.59	1305.35	1335.15	1376.88	1317.27	1281.51	1245.74	1233.83	1198.06	1209.98	1198.06	1162.3	1168.26	1168.26	1156.34
-0.52564		2199.43	2008.68	1865.64	1698.74	1364.95	1078.85	923.878	810.628	727.181	762.944	846.392	1019.25	1186.13	1096.73	1472.24	1591.45	1651.06	1728.55	1823.91	1901.4	2020.61	1937.16	1883.52	1746.43	1478.2	1293.42	1144.41	1001.36	858.312	858.312	977.522	1198.06	1263.62	1281.51	1323.23	1341.12	1394.76	1341.12	1323.23	1269.59	1245.74	1221.9	1227.86	1221.9	1174.22	1174.22	1186.14	1168.26
-0.51923		2330.55	2151.74	1972.92	1859.67	1549.73	1239.79	1019.25	882.154	774.865	762.944	798.707	953.68	1132.49	1043.09	1412.64	1555.69	1651.06	1710.66	1817.95	1907.37	2062.34	2032.53	1955.05	1823.91	1561.65	1370.91	1215.94	1060.97	911.957	888.115	947.72	1192.1	1281.51	1305.35	1335.15	1353.04	1406.68	1376.88	1353.04	1281.51	1263.62	1233.83	1251.7	1239.78	1192.1	1192.1	1198.06	1186.14
-0.51282		2485.53	2312.67	2115.97	1949.08	1728.55	1388.8	1144.41	959.638	858.312	774.865	792.746	894.076	1060.97	995.402	1353.04	1519.93	1633.17	1698.74	1806.03	1907.37	2056.37	2121.93	2020.61	1871.6	1662.98	1454.36	1281.51	1108.65	959.638	894.076	917.917	1180.17	1305.35	1323.23	1353.04	1388.8	1412.64	1406.68	1370.91	1293.42	1299.38	1257.66	1263.62	1257.66	1215.94	1204.02	1209.98	1198.06
-0.50641		2646.46	2491.49	2282.87	2020.61	1847.76	1561.65	1281.51	1043.09	941.758	834.471	798.707	834.471	1007.32	947.718	1299.39	1448.4	1603.38	1674.9	1788.15	1901.4	2032.53	2187.51	2086.18	1931.2	1758.35	1543.77	1347.08	1162.3	1001.37	911.957	917.917	1174.21	1329.19	1358.99	1376.88	1418.6	1436.48	1436.48	1382.84	1305.35	1317.27	1275.55	1281.51	1269.59	1233.82	1221.9	1215.94	1204.02
-0.5		2801.43	2640.49	2473.61	2104.05	1919.28	1734.51	1436.48	1156.34	1019.25	894.076	804.667	840.431	941.759	935.798	1233.82	1370.91	1549.73	1639.13	1782.19	1883.52	2014.65	2193.46	2163.66	1996.77	1829.88	1633.18	1418.6	1227.87	1066.93	953.68	935.798	1156.34	1347.07	1400.72	1388.8	1448.4	1466.29	1448.4	1400.72	1323.22	1329.19	1287.46	1287.46	1299.38	1251.7	1239.78	1233.82	1227.86
-0.49359		2926.61	2753.74	2634.53	2288.83	2002.73	1865.63	1597.41	1299.38	1102.69	959.64	846.391	864.273	882.154	935.799	1186.13	1317.27	1484.16	1615.3	1752.39	1847.76	2014.64	2187.5	2211.34	2086.18	1883.52	1734.51	1484.16	1311.31	1132.49	995.401	971.562	1126.54	1347.07	1436.48	1400.72	1466.29	1513.96	1460.33	1430.52	1353.04	1347.08	1299.38	1305.35	1311.31	1263.62	1251.7	1245.74	1239.79
-0.48718		3093.5	2861.03	2771.63	2503.41	2151.74	1984.85	1782.19	1466.28	1221.9	1055.01	917.918	888.115	888.115	923.88	1150.38	1263.62	1412.64	1579.54	1710.66	1841.8	1990.81	2169.62	2247.11	2151.74	1931.2	1817.95	1549.73	1388.8	1180.18	1037.13	989.443	1096.73	1358.99	1460.32	1430.52	1490.12	1561.65	1484.16	1466.28	1376.88	1364.95	1323.23	1335.15	1323.23	1281.51	1269.59	1257.66	1257.66
-0.48077		3320	2962.37	2878.91	2676.26	2366.32	2062.33	1931.2	1639.14	1376.88	1144.41	995.404	947.722	900.036	941.757	1096.73	1227.87	1347.07	1525.89	1662.97	1823.91	1961.01	2157.7	2270.95	2217.3	2014.65	1895.43	1621.26	1454.36	1233.82	1084.81	1007.32	1096.73	1353.03	1496.09	1472.24	1513.96	1591.45	1513.96	1502.05	1406.68	1376.88	1353.04	1353.04	1329.19	1305.35	1293.42	1269.59	1269.59
-0.47436		3576.3	3129.26	2980.25	2795.47	2616.66	2181.54	2038.49	1811.99	1525.89	1263.62	1072.88	1019.24	923.876	983.485	1031.17	1204.02	1293.42	1466.29	1627.22	1800.07	1943.12	2133.86	2276.91	2282.87	2127.89	1955.05	1692.79	1508	1305.35	1150.38	1043.09	1114.61	1341.11	1519.92	1519.93	1543.77	1627.21	1555.69	1525.89	1442.44	1394.76	1382.84	1364.96	1347.08	1329.19	1317.27	1287.47	1281.51
-0.46795		3862.41	3367.68	3105.42	2890.84	2783.55	2354.39	2151.74	1943.12	1680.87	1406.67	1156.34	1090.78	989.443	1043.09	977.524	1156.34	1275.55	1424.56	1579.53	1776.23	1919.28	2127.9	2264.99	2330.55	2241.14	2026.57	1764.31	1561.65	1382.83	1221.9	1102.69	1132.49	1299.38	1531.85	1567.61	1567.62	1645.1	1603.38	1555.69	1478.2	1406.68	1418.6	1382.84	1364.95	1347.08	1329.19	1299.39	1293.42
-0.46154		4160.43	3653.78	3284.24	2998.13	2866.99	2551.09	2276.91	2056.37	1847.76	1573.57	1293.42	1168.26	1060.97	1096.73	953.683	1096.73	1257.66	1376.88	1531.85	1752.38	1907.36	2115.98	2253.07	2348.43	2336.51	2110.01	1841.8	1609.34	1466.28	1293.43	1162.3	1138.45	1257.66	1543.77	1603.37	1597.41	1662.97	1645.1	1591.45	1519.93	1424.56	1442.44	1412.64	1376.88	1364.95	1347.07	1317.27	1311.31
-0.45513		4512.1	3957.78	3504.78	3129.26	2944.49	2712.03	2437.84	2163.66	1996.77	1746.43	1454.36	1245.74	1138.45	1174.22	983.483	1037.13	1227.86	1353.04	1513.96	1704.7	1895.44	2092.14	2259.03	2354.39	2408.04	2193.47	1919.28	1680.87	1531.85	1364.95	1209.98	1132.49	1239.79	1543.77	1639.13	1621.26	1668.94	1680.86	1639.13	1561.65	1448.4	1478.2	1436.48	1394.76	1382.84	1364.95	1329.19	1323.23
-0.44872		4828	4309.44	3761.08	3308.08	3057.74	2849.12	2628.58	2288.83	2104.05	1901.4	1621.26	1364.95	1233.83	1281.51	1025.2	1013.28	1162.3	1341.12	1496.09	1645.1	1871.6	2062.33	2276.91	2354.39	2449.76	2282.87	1996.77	1770.27	1585.49	1424.56	1281.51	1156.34	1239.79	1502.05	1680.86	1662.97	1680.86	1716.62	1680.86	1585.49	1466.28	1502.05	1454.36	1406.68	1394.76	1376.88	1341.11	1335.15
-0.44231		5090.26	4673.03	4059.1	3540.54	3218.67	3010.05	2831.23	2473.61	2199.42	2044.45	1776.23	1513.97	1329.18	1400.71	1126.54	1037.12	1096.73	1299.38	1490.12	1603.38	1835.84	2044.45	2259.03	2342.47	2473.61	2396.12	2092.14	1853.71	1657.03	1472.24	1353.03	1215.94	1251.7	1460.32	1710.66	1716.62	1710.66	1752.38	1716.62	1615.3	1496.09	1543.77	1484.16	1430.52	1406.68	1394.76	1358.99	1347.07
-0.4359		5298.88	4941.25	4470.38	3850.49	3439.22	3188.86	3016.01	2700.1	2336.51	2133.86	1931.2	1657.03	1448.39	1513.97	1233.83	1102.69	1060.97	1239.78	1472.24	1573.58	1776.23	2020.61	2223.26	2330.55	2455.72	2485.53	2169.62	1925.24	1734.51	1525.89	1418.6	1275.55	1257.66	1430.52	1734.51	1782.19	1752.38	1770.27	1752.38	1639.13	1531.85	1567.61	1508.01	1454.36	1418.6	1418.6	1382.84	1358.99
-0.42949		5453.85	5120.06	4857.8	4172.35	3701.47	3385.57	3182.91	2902.76	2551.09	2235.18	2056.38	1800.08	1603.38	1633.18	1370.91	1215.94	1084.81	1180.18	1418.6	1567.62	1740.46	1984.85	2169.62	2306.72	2437.84	2545.13	2264.99	2002.73	1835.84	1609.34	1466.28	1341.11	1269.59	1424.56	1728.55	1847.76	1800.07	1794.11	1788.15	1662.97	1567.61	1597.41	1543.77	1478.2	1436.48	1436.48	1400.71	1370.91
-0.42308		5596.9	5275.03	5114.1	4506.14	3999.49	3635.91	3331.93	3093.5	2795.47	2402.07	2133.86	1966.96	1776.23	1782.19	1490.12	1329.19	1162.3	1162.3	1370.91	1573.58	1704.7	1937.16	2127.89	2270.95	2414	2563.01	2360.36	2098.09	1895.44	1704.7	1519.93	1412.63	1323.23	1436.47	1674.9	1895.44	1847.76	1829.87	1823.91	1698.74	1609.34	1633.17	1573.57	1508.01	1454.36	1454.37	1418.6	1388.8
-0.41667		5817.44	5465.77	5275.03	4786.27	4261.76	3898.17	3510.74	3290.2	3004.09	2622.61	2241.14	2092.14	1943.12	1919.28	1579.54	1472.24	1281.51	1180.17	1323.22	1537.81	1686.82	1907.36	2074.26	2223.26	2372.28	2557.05	2431.88	2187.51	1925.24	1794.11	1567.61	1472.24	1394.76	1442.43	1627.21	1919.28	1895.44	1859.67	1859.67	1740.46	1645.1	1657.02	1603.38	1531.85	1484.16	1478.2	1442.44	1394.76
-0.41026		6020.1	5662.47	5358.48	4971.05	4518.06	4124.66	3713.39	3463.05	3176.95	2896.8	2408.04	2139.82	2115.97	2002.72	1674.9	1597.42	1418.6	1263.62	1317.27	1519.92	1680.86	1865.63	2026.57	2187.5	2336.51	2545.13	2473.61	2264.99	1984.85	1847.76	1621.26	1513.97	1460.32	1442.43	1591.45	1937.16	1937.16	1901.4	1883.52	1776.23	1686.82	1680.86	1633.17	1567.61	1513.97	1496.09	1454.37	1412.64
-0.40385		6181.03	5900.9	5489.61	5149.86	4798.19	4339.24	3922.01	3612.07	3343.84	3141.19	2664.34	2247.11	2253.07	2133.86	1823.91	1698.74	1585.49	1382.84	1329.19	1508.01	1668.94	1817.95	2020.61	2157.7	2294.79	2491.49	2509.36	2336.51	2068.3	1871.6	1680.86	1537.81	1502.05	1424.56	1585.49	1943.12	1978.88	1943.12	1919.28	1817.95	1734.51	1710.66	1662.97	1597.41	1537.81	1519.92	1472.24	1430.52
-0.39744		6336.01	6157.19	5710.15	5418.09	5114.1	4696.87	4166.39	3790.88	3546.5	3331.92	2944.48	2455.72	2348.43	2324.59	1990.81	1829.87	1704.7	1525.88	1400.71	1478.2	1674.9	1806.03	1996.77	2151.74	2259.03	2425.92	2503.41	2413.99	2169.62	1913.32	1746.42	1579.53	1549.73	1448.39	1597.41	1901.4	2014.65	2002.72	1955.04	1865.63	1776.22	1746.42	1716.62	1633.17	1555.69	1543.77	1496.09	1442.44
-0.39103		6502.9	6437.34	6037.98	5728.03	5412.12	5126.02	4470.37	4029.3	3761.08	3498.82	3170.99	2741.82	2491.49	2551.09	2151.74	1990.81	1817.95	1704.7	1525.89	1478.2	1662.98	1823.91	1984.85	2175.58	2253.07	2378.24	2461.68	2491.49	2259.03	2014.64	1811.99	1633.17	1585.49	1519.93	1615.3	1871.6	2044.45	2050.41	1984.85	1913.32	1823.91	1770.27	1770.27	1662.97	1585.49	1561.65	1513.96	1460.33
-0.38462		6651.91	6640.01	6419.45	6032.02	5722.08	5519.41	4893.56	4333.28	3993.53	3659.75	3367.68	3057.74	2682.22	2789.51	2324.59	2139.82	1966.96	1835.84	1680.87	1567.61	1651.06	1847.76	1990.81	2145.78	2264.99	2348.43	2402.07	2515.33	2312.67	2115.98	1889.48	1686.82	1621.26	1579.53	1615.3	1835.84	2062.33	2092.14	2020.61	1978.88	1871.6	1806.03	1817.95	1704.7	1621.26	1585.49	1531.85	1484.16
-0.37821		6711.53	6741.33	6771.14	6324.09	6002.23	5817.45	5304.84	4661.11	4261.76	3820.68	3558.42	3331.92	2944.48	3021.97	2473.61	2270.95	2115.98	1943.12	1853.71	1692.79	1657.02	1853.71	2008.69	2115.97	2312.67	2336.51	2342.47	2503.41	2366.32	2217.3	1966.96	1770.27	1668.94	1621.26	1609.34	1835.84	2074.25	2127.89	2044.45	2044.45	1919.28	1841.8	1859.67	1740.46	1662.98	1609.33	1555.69	1513.96
-0.37179		6729.41	6735.37	6961.87	6610.2	6264.48	6067.79	5638.64	5096.22	4607.47	3999.49	3755.11	3546.5	3236.55	3272.31	2592.82	2408.04	2223.26	2080.22	1972.92	1841.8	1710.66	1847.76	2038.49	2127.9	2288.83	2366.32	2306.71	2479.57	2413.99	2312.67	2044.45	1865.63	1734.51	1674.9	1657.02	1859.68	2068.3	2163.66	2092.14	2104.05	1972.92	1895.44	1895.44	1770.27	1704.7	1639.14	1573.58	1525.88
-0.36538		6789.02	6729.41	6932.06	6783.06	6550.59	6294.28	5871.09	5543.26	5006.81	4303.48	3939.89	3773	3474.97	3528.62	2706.07	2491.49	2336.51	2235.18	2110.01	1984.85	1811.99	1841.8	2038.49	2163.66	2241.14	2402.08	2306.71	2408.03	2431.88	2390.16	2139.82	1978.89	1817.95	1740.47	1740.46	1883.52	2080.22	2205.39	2163.66	2139.82	2032.53	1949.09	1925.24	1806.03	1746.42	1674.9	1597.41	1555.69
-0.35897		6997.64	6812.86	6902.27	6848.62	6848.62	6568.47	6145.27	5936.66	5424.05	4744.56	4148.51	3987.57	3695.51	3731.27	2831.24	2568.97	2491.49	2348.43	2306.71	2068.29	1937.16	1877.56	2026.57	2199.43	2229.22	2378.24	2348.43	2354.39	2431.88	2437.84	2270.95	2074.26	1925.24	1788.15	1811.99	1895.44	2115.97	2259.03	2223.26	2163.66	2104.05	2002.72	1949.09	1847.76	1782.18	1710.66	1639.13	1579.54
-0.35256		7253.94	7039.35	7015.51	6932.06	7033.4	6842.65	6449.26	6204.88	5757.84	5143.9	4440.57	4112.74	3910.09	3880.28	2992.17	2729.91	2604.74	2491.49	2485.53	2205.39	2086.18	1966.96	2020.61	2175.59	2241.15	2336.51	2396.11	2330.55	2425.92	2455.72	2402.08	2133.86	2014.64	1847.76	1853.72	1901.4	2151.74	2330.55	2270.95	2199.43	2157.7	2050.41	1978.88	1895.44	1817.95	1758.35	1680.86	1609.34
-0.34615		7408.9	7355.26	7277.77	7116.85	7140.69	7033.4	6765.16	6473.1	6049.91	5507.51	4798.19	4273.68	4053.14	4071.02	3200.79	2950.44	2694.14	2670.3	2634.54	2461.68	2211.34	2121.93	2062.33	2133.86	2294.79	2306.71	2396.11	2348.43	2408.04	2437.84	2479.57	2205.39	2074.25	1913.33	1919.28	1955.05	2187.51	2384.2	2330.55	2253.07	2205.39	2104.06	2020.61	1943.12	1853.71	1800.08	1716.62	1633.17
-0.33974		7444.67	7569.84	7587.72	7385.06	7283.73	7188.36	7045.31	6723.44	6324.09	5859.17	5167.74	4541.9	4190.23	4345.2	3439.21	3176.95	2831.23	2807.39	2777.59	2694.14	2372.28	2300.75	2157.7	2115.97	2330.55	2306.71	2366.32	2408.04	2408.04	2408.05	2521.3	2300.75	2115.97	1972.92	1966.96	2056.37	2217.3	2431.88	2408.04	2330.55	2253.07	2157.7	2068.3	1990.81	1901.4	1841.8	1746.42	1662.97
-0.33333		7438.7	7647.32	7802.3	7712.89	7522.15	7373.15	7301.61	6985.7	6622.11	6175.07	5614.8	4929.32	4422.69	4678.99	3689.55	3403.45	3039.86	2908.72	2944.48	2866.99	2634.54	2443.8	2312.68	2157.7	2324.59	2354.39	2318.63	2425.92	2431.89	2419.97	2533.22	2390.16	2181.54	2032.53	1984.85	2127.89	2217.3	2491.49	2509.37	2419.96	2312.67	2229.22	2110.01	2050.41	1955.05	1883.52	1788.15	1686.82
-0.32692		7462.55	7730.77	7885.74	7969.19	7838.06	7581.76	7510.23	7206.25	6967.82	6419.45	6127.39	5376.38	4768.4	5048.55	3999.49	3659.74	3296.16	3021.97	3033.89	3010.05	2878.91	2604.74	2479.57	2264.99	2312.67	2372.28	2306.72	2414	2455.72	2449.77	2515.34	2473.61	2282.86	2098.09	2026.57	2193.47	2211.34	2545.13	2622.62	2521.28	2384.2	2300.75	2163.66	2121.93	2008.68	1937.16	1835.84	1716.62
-0.32051		7480.43	7784.41	7891.7	8130.12	8052.64	7808.26	7718.85	7396.98	7319.48	6717.48	6562.51	5924.73	5197.55	5471.74	4285.6	3939.89	3582.26	3212.72	3111.39	3141.19	3045.82	2825.27	2610.7	2419.96	2336.51	2354.39	2330.55	2384.2	2449.76	2461.68	2521.3	2551.09	2408.04	2193.47	2068.29	2253.07	2276.91	2580.89	2694.14	2616.66	2461.68	2384.2	2229.22	2181.54	2068.3	1990.81	1871.6	1740.47
-0.3141		7623.48	7820.18	7927.47	8267.21	8195.68	8052.64	7969.19	7677.12	7706.93	7134.71	6842.65	6449.26	5698.24	5912.81	4589.59	4249.84	3868.36	3492.86	3242.52	3254.44	3170.99	3004.09	2789.51	2586.86	2419.96	2354.39	2348.43	2402.08	2455.72	2461.68	2539.18	2586.86	2527.26	2300.75	2139.82	2288.83	2390.16	2604.74	2759.72	2723.95	2533.22	2449.76	2288.83	2229.22	2121.93	2038.49	1913.33	1788.15
-0.30769		7945.35	7951.31	8028.79	8422.18	8362.58	8297.01	8255.29	8010.91	8183.77	7659.24	7104.91	6884.37	6228.72	6336.01	4917.4	4541.9	4172.35	3790.88	3469.01	3385.57	3308.08	3123.31	3027.93	2735.86	2580.89	2425.92	2360.36	2461.68	2455.72	2491.49	2563.02	2598.78	2604.74	2408.04	2229.22	2312.67	2467.64	2604.74	2825.28	2843.16	2622.62	2515.33	2360.36	2259.03	2193.47	2080.21	1955.05	1835.84
-0.30128		8225.49	8249.33	8267.21	8618.88	8511.59	8553.32	8565.24	8356.61	8606.93	8213.57	7504.27	7206.23	6729.4	6669.79	5322.72	4887.6	4535.94	4106.78	3832.61	3570.34	3439.22	3248.48	3260.39	2944.49	2777.59	2563.01	2372.28	2527.25	2497.45	2557.05	2574.94	2604.74	2646.47	2509.37	2318.64	2330.55	2533.21	2592.82	2896.8	2968.33	2729.91	2592.82	2425.92	2288.83	2259.03	2121.94	1990.81	1883.52
-0.29487		8463.91	8541.4	8595.03	8785.77	8714.25	8803.66	8893.04	8726.15	8910.95	8702.3	8094.36	7569.84	7134.71	7039.34	5757.85	5275.03	4887.6	4476.34	4255.8	3856.44	3606.11	3421.33	3463.05	3212.71	2992.17	2801.43	2497.45	2563.01	2563.01	2604.74	2604.74	2610.7	2676.26	2592.82	2408.04	2372.28	2598.78	2652.42	2950.45	3063.7	2849.12	2676.26	2491.49	2318.64	2312.68	2157.7	2032.53	1931.2
-0.28846		8779.81	8833.45	8899.02	8964.58	8940.75	9000.34	9107.66	9036.13	9149.38	9083.81	8678.47	8082.44	7498.31	7540.02	6198.92	5734	5251.19	4887.6	4690.91	4220.03	3784.92	3570.34	3618.03	3427.3	3242.51	3033.89	2670.3	2610.7	2616.66	2640.5	2646.47	2628.58	2694.14	2652.42	2497.45	2437.84	2664.34	2729.91	2980.25	3141.18	2986.21	2753.75	2557.05	2372.28	2354.39	2193.46	2062.33	1961.01
-0.28205		9214.92	9119.56	9155.32	9220.89	9286.43	9280.5	9369.9	9298.36	9352.02	9405.68	9149.37	8684.44	7975.15	8082.43	6699.6	6228.72	5668.44	5310.8	5120.06	4607.46	4029.3	3731.28	3778.96	3600.14	3492.86	3248.47	2878.93	2747.78	2664.34	2664.34	2694.15	2658.39	2729.91	2723.95	2586.86	2515.32	2729.91	2801.43	2980.25	3242.51	3117.34	2837.2	2640.51	2425.93	2402.07	2241.14	2098.09	1990.81
-0.27564		9900.4	9524.86	9435.44	9453.34	9673.88	9620.26	9673.91	9655.99	9679.86	9697.7	9608.33	9346.08	8535.44	8612.94	7247.96	6681.72	6145.27	5757.85	5513.45	5018.73	4392.89	3951.81	3910.09	3796.84	3707.43	3486.89	3117.34	2926.61	2735.86	2717.99	2723.95	2706.07	2789.51	2795.47	2688.18	2610.7	2813.36	2872.96	2968.32	3325.95	3242.51	2926.61	2706.07	2485.53	2449.76	2282.87	2121.94	2026.57
-0.26923		10430.9	10103	9787.11	9632.16	9977.84	9846.75	9828.84	9936.16	9965.93	9936.12	9971.92	9894.4	9006.33	9042.05	7802.3	7122.79	6586.35	6222.76	5877.06	5400.2	4822.04	4237.91	4094.86	3981.61	3886.24	3743.2	3337.88	3135.22	2902.76	2777.59	2747.79	2735.88	2855.08	2867	2783.55	2741.83	2890.84	2962.37	2998.13	3373.64	3337.88	3021.97	2789.51	2551.09	2497.45	2336.51	2169.62	2062.34
-0.26282		10889.9	10651.4	10311.6	9995.76	10216.3	10049.4	9995.72	10109	10115	10156.7	10317.6	10264	9387.79	9399.68	8302.98	7617.51	6979.74	6645.95	6246.6	5751.88	5215.43	4589.58	4363.09	4154.47	4071.02	3963.73	3558.42	3379.6	3117.34	2878.93	2801.44	2771.64	2896.8	2944.49	2872.97	2884.89	2974.29	3033.89	3087.53	3379.6	3421.32	3153.1	2890.84	2634.54	2551.09	2390.16	2229.22	2098.09
-0.25641		11491.8	11223.6	10842.1	10520.3	10502.4	10329.5	10293.8	10258	10252	10383.2	10633.6	10418.9	9691.75	9620.25	8750	8124.16	7474.46	6997.62	6616.15	6049.9	5549.23	4959.13	4690.91	4345.2	4255.8	4118.7	3814.72	3600.14	3343.84	3069.66	2878.92	2849.11	2914.68	2998.13	2932.57	3010.05	3033.89	3099.46	3182.91	3379.6	3522.65	3296.16	2986.21	2735.87	2616.66	2443.8	2282.87	2133.86
-0.25		12374	12093.9	11515.7	11158	10937.5	10901.7	10776.6	10651.4	10645.4	10663.3	10961.4	10526.2	10031.5	9822.92	9179.14	8612.91	8016.87	7319.48	6967.81	6389.65	5847.25	5418.09	5018.73	4583.62	4452.49	4214.07	4065.06	3802.8	3564.38	3290.2	3021.97	2956.41	2944.49	3057.74	2998.14	3123.3	3087.53	3182.91	3278.28	3379.6	3612.06	3439.2	3069.66	2831.24	2688.18	2497.45	2336.51	2169.62
-0.24359		13399.2	13292	12362.1	11903.1	11509.8	11539.5	11372.6	11140.1	11229.6	11056.7	11217.6	10752.7	10317.6	10126.9	9554.68	9024.18	8434.11	7689.03	7307.56	6783.05	6133.35	5853.22	5400.2	4917.4	4673.02	4339.24	4273.68	4053.14	3755.11	3504.78	3224.63	3051.78	3010.05	3105.42	3087.53	3248.47	3159.07	3284.24	3379.6	3421.32	3683.59	3564.38	3147.14	2914.68	2753.76	2545.13	2366.32	2211.34
-0.23718		14555.5	14513.8	13458.9	12916.4	12427.6	12362	12028.3	11748.1	11825.6	11599.1	11450.1	11080.6	10562	10496.5	9834.81	9357.99	8839.41	8064.56	7635.4	7206.24	6490.98	6198.91	5805.52	5328.68	4953.17	4571.7	4434.61	4309.44	3969.69	3707.43	3415.36	3176.95	3105.42	3170.98	3206.74	3361.72	3278.28	3391.52	3463.05	3480.93	3719.36	3689.55	3272.31	3010.05	2825.28	2598.78	2402.07	2253.07
-0.23077		15723.8	15586.8	14597.2	14126.4	13554.2	13387.3	12880.6	12451.5	12463.4	12242.9	11921	11539.5	10866	10949.5	10079.2	9673.87	9280.47	8493.73	8058.6	7599.64	6961.85	6514.82	6139.31	5722.08	5292.91	4857.8	4619.39	4553.82	4243.88	3922.01	3576.3	3373.64	3242.51	3266.35	3331.92	3469.01	3433.24	3486.89	3534.57	3528.62	3749.16	3838.57	3451.13	3105.42	2878.92	2646.45	2449.76	2306.71
-0.22436		16963.6	16445	15872.8	15348.3	14740.4	14370.8	13971.5	13363.5	13178.6	13119	12725.6	12165.4	11390.5	11551.5	10460.7	10031.5	9709.66	9018.21	8577.16	8016.87	7510.22	6926.1	6455.22	6079.71	5632.66	5120.06	4804.16	4738.59	4541.9	4160.43	3778.95	3612.07	3445.16	3391.53	3433.24	3588.22	3600.14	3600.14	3612.07	3582.26	3773	3993.53	3653.78	3200.79	2920.64	2712.03	2491.49	2354.39
-0.21795		18447.7	17357	17076.8	16534.4	15849	15473.5	15050.2	14496	14239.6	14150.2	13661.5	12922.4	12093.9	12260.7	10979.2	10490.5	10156.7	9512.97	9131.5	8529.47	7998.99	7462.55	6806.89	6359.85	5900.9	5340.6	4977.01	4917.4	4762.44	4446.53	4011.42	3814.72	3689.55	3546.49	3516.69	3719.35	3749.16	3719.35	3701.47	3635.91	3814.72	4112.74	3814.72	3308.07	2980.25	2771.64	2539.17	2396.12
-0.21154		20367	18942.5	18549	17893.4	17321.2	16832.5	16361.5	15604.6	15527.1	15354.2	14531.7	13870	12952.1	13089.2	11611	11062.7	10639.5	9983.83	9632.14	9036.12	8434.08	8034.76	7259.9	6669.8	6151.23	5579.02	5137.94	5096.22	4905.48	4732.63	4237.91	4023.34	3927.97	3761.07	3623.97	3808.76	3892.21	3856.44	3808.76	3689.55	3850.48	4190.23	3927.97	3427.28	3069.66	2837.2	2604.74	2443.8
-0.20513		22781	21332.6	20486.2	19407.3	18960.3	18251	17696.8	16683.4	16576.1	16421.2	15443.6	14710.5	13846.2	13810.5	12320.4	11593.2	11086.5	10562	10079.2	9447.41	8869.2	8481.78	7808.26	7110.88	6467.14	5859.17	5364.44	5269.07	5042.58	4941.25	4476.34	4243.88	4124.66	3987.57	3767.04	3874.32	4011.41	3987.57	3916.05	3796.84	3892.2	4231.95	4035.26	3564.38	3165.03	2896.8	2676.26	2485.53
-0.19872		25689.8	24229.5	23120.7	21338.5	20820	19616	18978.2	17893.4	17810	17243.8	16480.8	15634.4	14823.8	14633	13047.5	12153.5	11569.3	11313	10681.2	9906.34	9334.12	8928.81	8374.5	7665.2	6890.35	6252.56	5668.44	5430.01	5179.66	5066.41	4690.91	4488.26	4351.16	4208.11	3951.81	3963.73	4082.94	4130.62	4005.45	3916.05	3957.78	4249.84	4154.47	3719.35	3266.36	2968.33	2759.72	2533.21
-0.19231		28634.2	26947.5	26005.7	23788.3	22888.3	21314.7	20158.4	19300.1	19294.1	18274.9	17637.1	16713.2	16087.4	15640.4	13876	13035.6	12296.5	12242.9	11479.9	10579.9	9912.32	9423.57	8946.7	8314.9	7420.82	6723.44	6085.67	5632.66	5340.6	5191.59	4887.6	4744.55	4571.7	4422.69	4124.66	4076.98	4154.47	4273.68	4094.86	4035.26	4035.26	4273.68	4279.64	3868.36	3361.72	3039.85	2825.28	2586.86
-0.1859		31131.7	29617.8	28705.8	26500.5	25224.8	23764.5	21910.8	21177.6	21070.3	19699.4	19294.1	18018.5	17571.5	16868.2	15020.5	14192	13429	13154.8	12368	11456.1	10699.1	9989.8	9536.8	9059.98	8082.44	7224.13	6616.15	5954.54	5561.14	5394.24	5102.18	4994.9	4786.28	4643.23	4321.36	4190.23	4255.8	4380.97	4237.91	4148.51	4094.86	4321.36	4380.97	4005.45	3469.01	3111.38	2896.8	2640.49
-0.17949		33289.3	32198.7	30970.8	29164.8	27752.2	26315.7	24402.3	23323.4	22822.8	21344.5	21064.3	19407.4	18763.7	18054.3	16248.3	15300.6	14525.7	14066.8	13244.2	12362	11557.4	10651.4	10168.6	9727.53	8803.66	7760.57	7098.96	6383.69	5871.09	5656.52	5358.48	5227.35	5000.85	4857.8	4535.94	4309.44	4363.09	4470.38	4422.69	4255.8	4172.35	4404.81	4464.41	4166.39	3594.18	3194.82	2980.25	2700.11
-0.17308		35798.8	34946.4	33223.8	31972.1	30559.5	28777.3	27376.6	25821	24795.7	23108.8	22721.4	20986.9	20104.7	19490.8	17494	16433.1	15598.6	15139.7	14209.9	13214.4	12350.1	11402.4	10740.9	10228.2	9387.79	8386.42	7593.68	6866.5	6294.28	5990.3	5656.52	5471.74	5233.31	5090.26	4726.67	4488.25	4518.06	4565.73	4607.47	4380.97	4279.64	4506.14	4529.98	4327.32	3743.19	3296.16	3063.7	2759.71
-0.16667		38939.9	37944.5	35929.8	35464.9	33700.7	31626.5	30744.3	28687.9	27537.5	25272.6	24569.2	22918	21827.3	21428	19085.5	17816	16939.8	16629.8	15390	14215.8	13077.3	12231	11217.7	10669.3	9864.64	9030.17	8148	7355.26	6753.24	6365.81	5990.3	5722.08	5471.74	5334.64	4899.52	4690.91	4655.15	4678.98	4738.6	4535.94	4404.81	4565.73	4613.43	4482.29	3904.13	3391.52	3165.03	2825.28
-0.16026		42993	41347.9	39321.3	39637.2	36776.2	34755.7	34064.2	31692	30470.1	27686.5	26566	24956.7	23627.4	23460.5	20867.7	19377.5	18376.2	18054.3	16683.5	15378.1	14001.2	13113.1	11807.8	11158.1	10407	9739.47	8851.33	7897.66	7265.85	6747.28	6336.01	5978.39	5751.88	5567.11	5084.3	4875.69	4804.15	4810.12	4851.84	4684.95	4524.02	4607.46	4708.79	4631.31	4071.03	3492.85	3260.39	2890.84
-0.15385		47475.3	45216.2	43118.2	43487.8	39583.7	37723.9	36752.4	34356.3	33074.8	30315.2	28866.7	26995.2	25350	25427.5	22620	21088.2	19908	19067.6	17941.1	16606	15103.9	14102.5	12630.3	11855.5	11050.8	10484.5	9608.31	8440.06	7814.22	7158.56	6669.8	6198.91	6026.06	5769.77	5280.99	5006.81	4988.93	4965.09	4982.97	4833.96	4661.1	4678.99	4780.31	4756.48	4243.88	3594.18	3367.68	2956.41
-0.14744		51516.7	48929.8	46748.2	46539.5	42104.9	40292.9	38916.1	36639.2	35715.3	33372.8	31656.2	29671.4	27394.5	27543.5	24455.9	23162.5	21672.3	20134.5	19228.6	18066.2	16486.7	15247	13750.9	12719.7	11742.2	11217.7	10323.6	9071.86	8314.9	7569.84	6979.75	6473.1	6282.36	5996.26	5495.58	5161.78	5185.63	5161.78	5114.1	5012.77	4810.12	4792.24	4857.81	4833.96	4416.73	3725.32	3457.09	3027.93
-0.14103		54926.1	52035.2	49704.7	48983.4	44501	42271.8	40859.2	38844.6	38111.4	36716.7	34666.2	32592	29754.8	29957.5	26589.8	25409.6	23663.2	21660.5	20790.2	19633.8	18131.8	16689.4	15008.5	13762.8	12511.1	11962.8	10979.2	9787.16	8821.53	8022.83	7343.34	6777.1	6556.55	6246.6	5757.84	5358.48	5376.36	5328.68	5221.39	5179.67	4982.97	4929.33	4929.32	4881.65	4565.74	3886.24	3534.58	3099.46
-0.13462		57930.2	54401.5	51951.8	50902.8	46640.8	44179.2	42546	40835.3	39947.2	39637.3	37378.2	35476.8	32055.5	32663.5	28807.1	26989.2	25433.5	23317.4	22107.5	20706.8	19228.5	17935.2	16248.4	14871.5	13381.3	12666.1	11581.2	10472.6	9387.76	8499.67	7706.93	7122.81	6836.7	6461.18	6032.02	5584.99	5573.07	5453.85	5352.52	5286.95	5173.71	5084.3	5000.85	4929.33	4696.87	4065.06	3612.07	3182.91
-0.12821		61119	57179.1	54043.9	52482.2	49066.8	46336.8	44429.5	42534.1	41771.1	41401.6	39977.1	38367.7	34707.9	35363.7	30780	28354.1	26762.7	25093.8	23090.9	21618.7	19836.5	18674.2	17327.2	15968.1	14257.5	13351.5	12213	11086.5	10013.6	8946.7	8124.16	7504.27	7122.8	6675.76	6294.28	5823.41	5722.08	5590.95	5501.53	5388.28	5316.76	5215.43	5054.49	4994.89	4804.15	4243.88	3713.39	3260.39
-0.12179		64891.9	60922.3	57346	55158.6	53608.8	50086.1	48214.4	45699.1	45526.2	43595	43946.7	42069.1	38933.9	38725.3	33378.8	31078	29439	28139.5	25320.2	23585.7	21171.7	19842.5	18507.3	17404.7	15551	14239.6	13035.6	11867.4	10800.4	9542.75	8636.76	7927.47	7432.74	6938.03	6550.59	6073.75	5859.17	5757.84	5686.31	5495.57	5430.01	5340.6	5072.38	5036.61	4887.6	4386.93	3826.64	3343.84
-0.11538		69237.1	65929.1	62036.8	59593.1	59599.1	55575.8	54043.9	51427.2	51516.7	48047.5	49370.8	46485.8	44000.3	42706.9	37300.8	35387.5	33426.4	32520.5	29641.6	27203.8	23943.3	22065.7	20301.5	19145.2	17517.9	15610.5	14114.5	12946.2	11813.8	10359.4	9274.51	8451.99	7796.34	7218.17	6854.58	6330.05	6014.15	5906.85	5853.22	5644.6	5555.18	5459.81	5090.26	5048.53	4965.09	4529.98	3951.81	3427.28
-0.10897		73826.7	70918	66799.2	64438.9	64725.1	61607.8	59801.7	57548.7	56964.5	53584.9	54955.8	50843.1	48142.8	46420.3	40984.3	38784.9	36478.2	35673.6	33468.2	30410.5	26852.1	24408.2	22155.1	20724.6	19627.9	17357	15592.6	14275.4	13029.6	11390.5	10156.7	9125.51	8297.01	7528.11	7259.9	6622.11	6210.84	6020.1	5996.26	5799.57	5680.35	5620.74	5143.9	5048.53	5024.69	4678.99	4076.98	3504.78
-0.10256		79238.8	76139.4	72318.6	70250.4	70238.4	68116.6	65404.6	62978.7	62442.2	59849.4	60832.9	55712.8	52047.2	50324.5	44512.9	41693.6	39339.2	38135.2	36800.1	33343.1	29832.3	27054.8	24396.3	22542.6	21815.4	19419.2	17494	15926.5	14406.5	12630.3	11253.4	9942.08	8976.5	8016.87	7683.09	7033.4	6467.14	6192.96	6133.35	5948.58	5823.41	5769.77	5239.27	5084.3	5066.42	4804.16	4190.23	3570.34
-0.09615		85324.4	81617	78475.9	76878.4	77158.6	74285.6	70733.2	68414.6	68617.2	66793.4	66632.4	61095.2	57250.7	55373.1	49078.8	45603.7	43362.6	41264.5	40304.8	36669	33271.5	30499.9	27656.8	24765.9	23967.2	21541.2	19669.6	17815.9	16057.5	14013.1	12487.2	10949.4	9846.73	8720.2	8189.73	7659.24	6866.5	6526.74	6371.77	6151.23	5990.31	5900.9	5346.56	5126.02	5090.26	4881.64	4291.56	3653.79
-0.08974		92000.1	87654.9	84722.4	83226.4	82862.8	78779.9	74810.1	73451.1	73695.6	72753.8	71174.2	66018.5	62752.2	60618.3	54502.8	50491.4	47672	45001.7	44340.1	40924.7	37265	34541.1	31793.3	27627	26685.2	23997	22149.2	20080.9	18227.2	15658.2	13941.6	12350.1	10973.2	9721.58	9006.31	8463.91	7540.03	6985.71	6717.48	6401.57	6181.03	6026.06	5501.53	5197.55	5108.14	4935.29	4410.77	3743.2
-0.08333		98187.5	93156.5	89747.1	87953	86093.4	82534.9	77784.4	76866.5	76550.6	76318.1	73957.9	71102.8	67311.9	64808.5	58621.5	55158.5	52148.4	49007.2	48047.6	45788.4	41538.7	38892.2	36335.2	31394	30088.6	27013	24742	22614.1	20718.7	17661	15556.9	13876	12207.1	10848.1	9924.2	9226.84	8308.93	7486.39	7134.73	6657.89	6383.69	6157.19	5686.31	5280.99	5131.98	4982.98	4524.02	3838.56
-0.07692		104279	99314.2	94151.9	90772.3	88304.6	85562.8	79960	79220.9	79244.8	78750	76043.9	78261.3	71823.9	69684.1	63008.4	61232.2	57840.8	53871.1	51999.4	50783.6	45842.2	43094.3	40561.2	35423.2	33182.1	30219.8	27370.7	25201	23317.4	20134.5	17792.1	15676.1	13756.9	12111.8	10997.1	10156.7	9083.8	8201.65	7653.28	7069.16	6705.57	6377.73	5942.62	5424.05	5191.59	5030.65	4649.19	3922.01
-0.07051		110502	105752	99421.3	95093.8	92024	88942.4	83542.2	83291.9	84531.6	82677.9	79793.1	85556.9	77677.1	75793.6	69958.3	68569.6	64796.6	60314.3	57512.9	55969.2	50896.8	48041.6	45240.1	40054.5	37181.6	33998.7	30797.9	28515	26369.3	23269.8	20975	18066.2	15723.8	13601.9	12242.9	11193.8	9894.41	9059.95	8350.66	7683.09	7176.44	6705.56	6258.52	5608.82	5269.07	5084.3	4732.64	4011.41
-0.0641		116283	112469	105268	102568	98139.6	93490.2	88626.5	89532.5	90754.4	88358.2	85509.2	91529.6	84931.1	82588.6	79292.4	76252.6	73236.6	68313.3	64856.2	61709.1	57268.5	54383.7	50866.9	45544.1	41789	38063.7	34487.4	31864.8	29230.3	26095.1	23627.3	20098.8	17363	14829.8	13291.9	12087.9	10717	9846.71	9167.25	8326.82	7706.93	7093	6496.95	5811.49	5382.32	5161.78	4804.16	4118.7
-0.05769		122435	119734	111938	111796	106330	99540.5	93746.6	96112.9	95761.2	93871.7	91380.2	95922.2	90921.3	88727.9	87184.1	81575.3	81384.6	75966.5	72467.7	67502.6	64319.8	61059.3	57089.7	51564.3	46462	42599.7	38188.9	34916.6	31745.7	28497.2	25344.1	21529.3	18620.6	15837	14138.3	12844.9	11444.1	10573.9	9948.05	8940.74	8237.41	7498.31	6741.33	6043.94	5561.14	5269.07	4893.56	4237.91
-0.05128		128592	127036	118638	120862	115466	106985	98509.4	102122	99653.9	99093.4	97341.1	100774	95010.6	94426.1	93520.1	84460.1	87851.6	82880.6	79214.9	72628.6	71067	66721.8	63002.5	57256.6	51755.1	47880.7	42861.9	38826.7	35459	32109.2	28056.1	23847.9	20510	17386.8	15497.3	13876.1	12248.9	11348.8	10693.1	9548.68	8744.05	7987.07	7098.96	6365.82	5805.53	5453.85	5054.49	4369.05
-0.04487		134713	133253	125379	128240	124968	113822	105162	108785	104994	106336	104267	106502	99480.8	100631	99069.6	87136.4	92029.9	88721.9	84281.4	77343.4	75996.3	70572.2	67520.5	61536.2	56523.4	53018.7	47701.9	42927.4	39923.4	35959.7	31203.2	26440.8	22483	18966.2	16898	14978.8	13113.1	12099.8	11372.6	10120.9	9244.73	8493.71	7504.27	6741.33	6109.51	5668.43	5251.19	4494.22
-0.03846		141729	140161	133098	134772	133664	120891	114388	117100	112677	116081	112129	113661	106204	108136	104154	92769	95338.2	93603.5	88769.6	82546.8	79399.8	73594.2	70655.8	64295.9	59819.6	56392.3	51367.7	46175.9	43499.7	38910.1	33706.7	28580.7	23996.9	20164.3	17935.1	15902.6	13959.5	12803.1	12016.4	10681.2	9757.35	8988.42	7909.58	7093	6419.47	5841.29	5406.16	4583.62
-0.03205		150484	148506	141114	142521	141079	131018	126017	127180	122786	128336	122726	122083	116396	117601	111801	102849	101138	99242.2	94086.3	88066.2	83399.2	77242	74005.5	67723.1	62722.3	59038.8	54526.7	49054.9	46009	41145.2	35661.7	30190	24944.8	20969	18692.1	16671.5	14621.1	13268.1	12487.2	11110.4	10192.4	9369.9	8249.33	7402.94	6711.53	5996.26	5501.53	4655.15
-0.02564		161988	158018	151134	151027	148297	143815	139386	138176	134463	141651	134338	131036	128365	127084	121750	114817	109340	104839	99188.8	93639.4	87958.9	80997.1	78255.3	72402.1	66364.2	62358.8	58120.8	52333.2	48285.9	42921.5	37068.3	31084	25338.2	21624.7	19329.9	17315.2	15181.4	13548.2	12743.5	11390.5	10424.9	9578.51	8487.75	7617.52	6932.06	6157.19	5584.98	4720.71
-0.01923		170345	165803	160087	157387	156159	154460	151665	146860	145585	151623	142974	136543	136549	132406	128782	122274	115640	107634	101764	96548.4	90182.2	83154.8	81378.6	76032.1	69302.7	65255.6	60898.4	54985.7	50092.2	44071.9	37843.2	31578.7	25874.6	22542.5	20289.5	18161.6	15932.5	14084.7	13035.6	11670.6	10597.7	9793.1	8678.49	7760.57	7039.35	6264.48	5656.51	4792.24
-0.01282		176097	171805	167526	162352	165254	163586	165594	156934	159318	160034	152130	142098	142027	136322	133605	125635	119568	108744	101942	97209.8	89848.4	83154.8	81569.3	76777.1	70196.8	66286.7	62042.8	56094.3	50837.2	44316.2	37896.8	31554.8	26399	23549.8	21356.4	19192.8	16838.4	14960.9	13441	11956.8	10782.5	10055.3	8833.45	7855.94	7081.08	6341.97	5745.91	4851.84
-0.00641		182224	177700	174130	167984	173230	169462	175811	167448	171966	167794	162954	151284	147076	142122	138367	127782	122446	111205	103420	98002.4	90277.6	83929.7	81015	76526.8	70691.4	66763.6	62448.2	57334.1	51910.1	45252	38415.3	31709.8	26887.8	24539.4	22417.4	20277.6	17804	15980.1	14013.1	12350.1	11056.7	10258	8934.78	7903.62	7081.08	6371.78	5811.48	4905.48
0		185741	182200	178148	174840	177730	174732	182039	175048	178123	174172	173540	160284	151820	149232	142552	130392	124860	115818	107862	100924	93168.4	87309.2	81688.6	76932.1	71692.9	67329.8	63157.4	58889.8	53495.5	46819.7	39696.9	32741	27925	25683.8	23395	21207.5	18572.9	16713.2	14531.7	12678	11319	10287.8	8928.83	7927.47	7116.84	6389.66	5847.24	4941.24
0.00641		186039	185383	179697	180198	180496	178880	184358	180048	179268	176710	180096	168914	157280	157136	145066	133158	126589	119622	110954	104226	95171.2	90253.7	82505.1	77379.1	72062.4	67198.6	62829.7	59152	53936.6	47725.6	40292.9	33468.2	28735.6	26411	23758.5	21386.2	18805.3	16969.5	14746.2	12737.6	11515.6	10305.7	8988.42	8040.72	7188.36	6425.43	5829.35	4947.2
0.01282		183541	184418	178451	181848	180555	178564	182856	179488	177718	174576	181664	174648	161422	163788	145007	135416	127614	120766	111050	105858	95493.1	90617.4	83119.1	77343.4	71382.9	66197.3	60886.5	57268.5	52923.3	46783.9	39601.5	33045	28783.3	26661.3	24146	21583	19109.3	17273.5	15008.5	12862.8	11694.5	10413	9137.43	8195.68	7259.89	6473.11	5811.48	4923.36
0.01923		176937	177849	173206	177235	176222	174100	178749	175328	173432	170649	178022	172681	161208	164724	142247	135906	127179	118906	108672	104606	95469.1	88948.4	83005.8	76902.3	69964.3	64713.1	59533.5	55140.6	51480.9	45079.2	38910.1	32735	28681.9	26440.8	24140	21606.8	19192.8	17208	15062.2	12892.6	11605.1	10258	9042.08	8177.81	7253.93	6479.07	5769.76	4851.84
0.02564		167544	166990	163949	167972	167758	166954	171829	168670	166536	166352	171078	166262	158132	162471	139494	135870	125224	116230	105882	102246	96697.2	87798	82642.2	77265.9	68653	62936.9	58663.3	53728	49812	42885.7	37974.3	32854.2	28604.5	25576.5	23210.2	20605.5	18328.5	16212.6	14448.2	12439.5	11015	9650.04	8606.95	7885.74	7116.84	6324.1	5614.78	4726.68
0.03205		157369	157124	154216	158376	158006	158704	163234	161285	159276	161118	161857	158895	153394	156183	136275	133294	119568	112737	102777	99790.8	97269.4	87380.8	81754.1	76848.6	68074.9	61804.4	57256.6	51916.1	47189.2	40292.9	35679.5	31537	27346.8	23627.4	21463.8	19097.5	17053	15127.8	13643.6	11849.5	10275.9	9042.07	8148.01	7563.88	6896.31	6073.74	5418.09	4607.46
0.03846		149584	150914	148226	152124	149584	152559	156707	154550	153804	153506	151378	151260	144292	144912	128693	124700	109101	105590	96708.9	95224.9	92947.9	85384.1	79733.5	74029.3	66662.2	60600.4	55730.7	50050.3	45061.3	38951.8	34487.4	30386.7	26190.5	22196.9	20283.5	18048.4	16147	14341	12952.1	11199.8	9656	8601	7772.49	7301.61	6663.85	5835.31	5227.35	4494.22
0.04487		143184	145520	144792	148136	143016	146772	149835	147564	147510	142611	140209	142546	131202	131364	117576	112206	98324.5	95868.5	88179.5	87500	83727	80019.6	75263.1	68575.5	63181.3	57226.8	51898.2	46372.6	41127.3	36108.7	32210.5	28038.2	24056.5	20337.2	18555	16582.1	15026.4	13387.3	12231	10508.4	9161.28	8255.29	7480.43	7063.2	6425.43	5632.66	5030.65	4369.04
0.05128		136918	137974	139720	143660	137157	138444	140614	137574	137467	129379	128371	129027	116344	116981	104601	98473.2	88847.1	85771.4	79185.1	78606.9	74011.4	72879	68968.9	62418.3	57864.6	51993.5	46324.9	41043.9	35935.8	32049.6	28854.8	24759.9	21392.2	18102	16373.5	14758.2	13595.9	12242.9	11253.4	9787.14	8642.72	7921.5	7230.09	6824.77	6204.88	5459.81	4863.76	4261.76
0.05769		130946	131518	134522	137526	132978	129593	132448	125743	125749	116290	116916	112994	101657	102914	91940.6	86880.1	79203	75573.1	70643.8	68980.9	64558.2	63616.4	59992.4	54240.6	51117.3	45740.8	40304.8	35661.7	30887.3	28163.3	25064	21284.9	18489.5	15759.5	14168.1	12952.2	12117.6	11116.3	10228.2	9077.83	8124.16	7563.88	7003.59	6604.24	5996.26	5328.68	4726.67	4142.55
0.0641		122118	124312	126660	126184	126661	119371	122101	113238	113619	104876	106502	97567.4	89472.9	90468.3	81646.8	77027.4	70327.9	66054.2	62340.9	60099.8	56034.7	53877.1	50717.9	46295.2	43845.4	38254.4	33658.9	29671.4	25517	23561.8	20867.7	18024.5	15807.2	13756.9	12391.9	11456	10895.8	10180.5	9441.42	8499.67	7718.85	7271.81	6836.7	6449.26	5811.49	5251.19	4607.47	4017.38
0.07051		111134	112320	113184	110168	114018	104910	105626	98002.5	97328.8	90742.4	91660.4	82576.6	77039.4	76717.5	68557.6	64164.8	59628.8	54866.4	51784.9	49263.5	46611	43964.6	41479.1	38624	36692.8	31531	27960.8	24998.3	21958.5	19794.8	17875.5	16004	14156.2	12499.2	11462	10550	10073.2	9441.42	8857.3	8070.52	7426.78	7075.12	6675.77	6347.93	5674.39	5149.86	4494.22	3904.13
0.07692		101567	98193.2	99010.1	96119	98371.9	90474.2	89490.8	84621.1	81229.6	76789	75781.7	69618.6	65392.6	64570.1	56547.3	51898.2	49579.4	45323.6	42712.8	40239.2	38743.2	36531.8	34439.8	32365.5	30762.2	26393.1	23418.8	21267	19419.2	17029.2	15759.5	14454.2	13059.5	11575.2	10901.7	10031.5	9465.26	8922.86	8386.42	7778.45	7224.13	6943.99	6502.9	6210.84	5590.94	5000.85	4380.97	3784.92
0.08333		90253.8	86820.5	86820.5	84364.8	82993.9	77110.9	75847.2	72336.6	68861.6	65321.1	62948.8	59253.3	55444.6	54318.1	47075.9	42402.9	41997.6	38337.9	36531.9	34153.7	32556.2	30660.8	28974	27364.7	25832.8	22405.5	20092.8	18346.4	16939.7	15193.4	14209.9	13160.8	12117.7	10872	10311.7	9626.22	8958.62	8517.55	8004.95	7551.95	7140.69	6830.74	6336.01	6014.15	5513.45	4839.92	4267.72	3665.71
0.08974		78112.3	76252.6	75662.6	72276.9	70000.1	65046.9	65416.5	61434.9	59682.5	56678.4	53793.6	51552.4	48137	47016.4	40650.6	36710.7	36752.4	33253.6	31793.3	30267.5	27698.5	25934.2	25016.2	23496.2	22018	19526.6	17929.2	16325.8	14960.9	13792.6	12850.9	12213.1	11247.4	10258	9787.12	9137.44	8547.35	8148	7689.05	7343.34	7087.03	6639.99	6151.23	5781.69	5352.52	4714.76	4130.62	3570.34
0.09615		68784.1	66280.8	64736.9	62024.9	60004.3	56320.8	56237.3	53084.2	51570.3	49430.4	46539.5	45132.8	42218.2	41967.8	36037.2	33486.1	32639.7	29272	27674.6	26876	24444	22649.8	21934.6	20605.5	19246.5	17607.3	16284.1	14966.8	13679.4	12761.5	11861.4	11336.9	10502.4	9644.06	9322.22	8624.84	8148.01	7849.98	7540.03	7194.32	6979.74	6419.45	6026.06	5543.27	5143.9	4601.5	3999.49	3510.74
0.10256		61756.7	58699	57274.5	54532.7	52994.8	50378.2	49454.2	46825.6	45323.6	43881.1	41067.8	39613.4	37151.8	37616.7	32556.2	30792	29212.5	26214.3	24539.4	23913.5	22560.5	20659	19890.2	18531.2	17571.5	16260.2	15014.5	13840.3	12791.2	11903.1	11205.7	10514.3	9828.86	9059.95	8833.45	8237.41	7844.02	7671.16	7444.66	7116.85	6812.85	6240.64	5811.49	5322.72	4935.29	4458.45	3904.12	3427.29
0.10897		54979.7	52440.6	51165	48435	47052.1	45156.7	43648.7	41926.1	40209.5	39249.8	36692.8	35059.7	33104.7	33515.8	29558.2	27925	25946.1	23806.2	22173	21261.1	20498.2	18960.3	18066.2	16915.8	16242.4	14865.5	13762.8	12737.6	12052.1	11134.2	10734.8	9840.76	9363.92	8684.44	8511.59	8040.72	7653.28	7557.91	7277.77	7015.51	6610.19	6073.74	5537.31	5114.1	4738.59	4267.72	3796.84	3337.88
0.11538		48667.5	47046.1	45222.2	43481.8	41657.9	40507.5	38802.8	37694.2	36001.4	35321.9	33104.6	31590.7	29993.2	30190	26709	25195	23198.2	21666.3	20420.7	19169	18447.7	17392.7	16457	15521.1	14913.2	13822.5	12701.8	11921	11354.8	10681.2	10329.6	9268.56	9059.95	8422.18	8308.93	7939.39	7516.19	7361.22	7087.03	6842.65	6413.49	5888.98	5275.03	4905.48	4541.9	4076.98	3683.59	3212.7
0.12179		42826.2	41395.7	39863.8	38737.2	36692.8	35852.4	34702.1	33879.5	32311.8	31674.1	29874	28407.8	27066.7	27007	23859.8	22572.3	20939.2	19824.6	19055.7	17780.2	16987.5	16242.4	15407.9	14579.4	13834.4	13023.7	11825.6	11098.4	10639.5	10335.5	9805	8881.14	8761.93	8148	8058.6	7784.41	7325.45	7122.81	6842.65	6574.43	6163.15	5608.84	5006.81	4690.91	4309.44	3910.09	3540.53	3075.61
0.12821		37855.1	36639.2	35387.4	34559	32955.6	31757.5	31441.7	30648.9	29421	28419.7	26977.2	25803	24539.3	24336.7	21630.7	20557.8	19335.8	18382.2	17881.5	16707.3	15807.2	15372.1	14567.5	13798.6	12952.1	12236.9	11062.6	10353.4	10013.6	9894.41	9292.42	8708.28	8481.79	7909.59	7796.34	7534.07	7158.56	6955.9	6598.27	6318.12	5871.09	5263.11	4744.55	4446.53	4088.91	3725.32	3373.64	2938.53
0.13462		34129.8	32776.8	31650.2	31060.2	29874	28670	28264.7	27740.2	26834.2	25570.5	24432.1	23466.5	22334	22149.2	19967.7	18978.2	18113.9	17279.5	16772.8	15688	14949	14507.9	13768.8	13023.7	12254.8	11450.1	10436.8	9709.65	9542.74	9328.17	8827.5	8416.22	8183.77	7671.16	7534.07	7337.38	6985.71	6818.81	6407.53	6067.79	5531.35	4917.4	4482.3	4196.19	3886.24	3546.49	3200.78	2807.4
0.14103		31233	29856.2	28914.4	28586.5	27269.3	26405	25666	25290.4	24545.3	23263.8	22256.5	21517.3	20557.8	20498.2	18662.3	17786.2	17064.9	16409.2	15705.9	14764.1	14168.1	13709.1	13005.8	12326.4	11617	10722.9	9822.92	9214.91	9107.62	8857.3	8416.22	8052.63	7838.06	7402.94	7253.93	7122.81	6800.93	6622.11	6157.19	5716.12	5131.98	4577.66	4220.03	3969.7	3701.47	3403.45	3045.82	2682.22
0.14744		28735.5	27728.3	26780.5	26488.5	25093.7	24295	23812.2	23269.8	22602.2	21392.2	20522	19920	19091.5	19103.4	17559.7	16719.2	15992	15402	14651	13834.4	13393.3	12850.8	12290.5	11593.2	10901.7	10061.3	9161.28	8839.42	8654.64	8457.94	7993.02	7695.01	7504.27	7122.8	6967.81	6830.73	6556.55	6300.24	5817.45	5281.01	4726.68	4267.72	3987.57	3778.95	3546.5	3284.24	2920.64	2580.89
0.15385		26411	25618.2	24909	24432.1	23251.8	22614.1	22155.2	21535.2	20980.9	19824.6	19109.3	18537.2	17810	17839.8	16564.2	15694	14960.9	14364.8	13649.5	12976	12695.9	12046.1	11611	10883.9	10150.7	9369.92	8624.84	8475.83	8297.01	8112.24	7599.64	7349.3	7230.09	6878.41	6729.4	6538.66	6282.36	5948.57	5447.9	4863.77	4410.77	4035.26	3796.84	3641.86	3415.36	3165.03	2819.32	2497.45
0.16026		24527.5	23752.5	23240	22721.4	21773.7	21231.3	20641.2	19979.5	19526.5	18483.5	17899.3	17386.8	16766.8	16796.7	15688	14811.9	14162.1	13482.6	12880.6	12242.9	12040.2	11384.6	10925.6	10216.3	9512.96	8767.89	8255.29	8213.57	8034.75	7748.65	7242.01	7069.15	6985.72	6657.88	6502.9	6270.44	6002.22	5632.68	5042.57	4506.14	4130.62	3850.49	3641.87	3522.66	3308.07	3057.74	2723.95	2431.88
0.16667		22936	22322	21857.1	21374.3	20635.2	20098.8	19461	18805.3	18286.8	17488.1	17059	16564.2	15962.2	15938.4	14966.8	14102.5	13506.5	12785.2	12344.2	11730.2	11497.8	10854.1	10293.8	9638.14	8958.62	8255.29	7993.03	7927.47	7724.81	7385.06	6884.38	6806.89	6747.28	6413.49	6252.56	5972.42	5722.08	5269.09	4643.23	4208.11	3892.21	3701.47	3510.74	3415.36	3224.62	2962.36	2646.46	2366.32
0.17308		21314.7	20969	20647.2	20063	19544.5	19031.8	18513.3	17786.1	17219.8	16653.7	16254.2	15807.2	15247	15169.5	14269.5	13452.9	12874.6	12201.1	11813.8	11253.4	11038.8	10287.8	9679.84	9149.36	8451.99	7861.9	7766.53	7611.56	7396.98	6997.63	6562.51	6574.43	6490.98	6157.19	5942.62	5650.56	5435.98	4881.64	4309.44	3945.85	3695.51	3540.54	3415.37	3331.91	3165.03	2884.89	2563.01	2300.75
0.17949		19878.2	19777	19419.3	18990.1	18501.4	18024.5	17565.6	16826.5	16266.2	15872.8	15384	15056.2	14513.8	14472.1	13506.5	12791.2	12320.4	11712.4	11319	10806.4	10526.2	9763.27	9185.14	8708.28	7998.99	7605.6	7551.95	7271.81	7051.27	6562.51	6288.32	6330.05	6181.03	5871.1	5626.71	5328.69	5072.38	4512.1	4017.38	3743.2	3528.62	3403.45	3337.88	3260.39	3111.38	2801.43	2479.57	2241.15
0.1859		18823.2	18745.8	18388.1	18078.2	17655	17106.6	16600	15980.1	15401.9	15127.8	14513.9	14394.6	13822.4	13822.5	12856.8	12242.9	11783.9	11193.8	10818.3	10413	10013.6	9292.41	8773.85	8261.25	7659.24	7373.14	7265.85	6878.41	6663.84	6198.91	6037.98	6079.71	5871.1	5519.43	5304.85	5012.77	4696.87	4208.11	3778.95	3582.26	3403.45	3290.19	3272.31	3200.79	3045.82	2717.99	2408.03	2187.5
0.19231		17970.8	17923.2	17506	17208	16814.6	16236.4	15652.2	15181.4	14549.6	14364.8	13858.2	13780.6	13220.4	13178.6	12302.5	11766	11164	10645.4	10341.4	9971.91	9554.66	8916.9	8356.62	7838.06	7420.82	7152.6	6920.14	6473.1	6270.44	5877.06	5841.29	5781.69	5543.27	5149.86	4977.02	4667.07	4357.12	3945.85	3594.18	3445.16	3290.2	3212.7	3224.63	3147.14	2974.29	2622.62	2342.47	2121.94
0.19872		17303.3	17213.9	16665.5	16379.5	15968.2	15437.7	14871.5	14388.6	13798.6	13685.3	13351.5	13125	12666	12529	11712.4	11259.4	10538.1	10126.9	9858.64	9483.17	9143.41	8523.51	7957.27	7444.67	7176.44	6866.49	6490.98	6037.98	5865.13	5596.91	5626.71	5471.74	5179.66	4845.88	4673.02	4333.28	4082.95	3725.32	3469.01	3337.88	3188.86	3153.11	3182.91	3093.5	2902.76	2527.25	2270.95	2062.33
0.20513		16600	16457	15908.6	15568.8	15074.1	14597.3	14186	13625.7	13244.2	13131	12838.9	12445.5	12076	11879.3	11074.5	10627.6	9989.8	9644.07	9346.04	9012.27	8690.41	8118.2	7522.15	7063.19	6860.53	6520.78	6049.91	5620.76	5495.57	5340.6	5346.56	5149.86	4839.92	4589.58	4375.01	4035.26	3856.44	3534.57	3355.76	3248.47	3099.46	3105.42	3147.14	3045.82	2807.39	2431.88	2199.42	1990.81
0.21154		15849	15688	15181.4	14770.1	14251.5	13721	13506.5	13059.5	12850.8	12678	12350.1	11891.2	11509.8	11313	10502.4	10031.5	9530.81	9226.86	8910.92	8577.16	8249.33	7683.09	7110.89	6753.24	6556.55	6145.27	5662.48	5257.15	5209.47	5126.02	5024.69	4822.04	4577.66	4345.2	4076.98	3784.92	3623.99	3397.48	3260.39	3153.11	3021.97	3075.61	3105.42	2974.29	2700.11	2342.47	2133.86	1925.24
0.21795		15157.5	14949	14412.5	14025	13476.8	13059.5	12916.4	12630.3	12457.5	12183.2	11891.2	11444.1	11032.9	10901.8	10079.2	9560.65	9161.3	8851.31	8517.55	8177.81	7790.38	7188.36	6753.24	6443.3	6246.6	5722.08	5316.76	4971.05	4965.09	4893.56	4744.56	4529.98	4327.32	4112.74	3820.68	3564.38	3409.4	3302.11	3170.99	3063.7	2968.33	3045.82	3069.66	2890.84	2586.86	2253.07	2062.33	1865.63
0.22436		14513.9	14227.8	13727	13345.6	12856.8	12636.2	12433.6	12242.9	12064	11694.5	11444.1	11044.8	10663.3	10615.6	9745.4	9197.06	8833.48	8487.75	8165.89	7760.57	7289.69	6717.48	6407.53	6133.35	5871.1	5322.72	4988.94	4726.68	4738.59	4643.23	4470.38	4291.56	4100.82	3880.28	3618.02	3343.84	3254.43	3188.87	3087.53	2974.29	2914.68	3021.97	3027.93	2795.47	2467.64	2175.59	1996.77	1817.95
0.23077		13923.8	13590	13136.9	12761.5	12409.8	12290.5	12010.4	11813.8	11605.1	11253.4	10979.2	10639.5	10335.5	10329.5	9393.75	8857.32	8511.59	8130.12	7772.49	7289.69	6771.12	6276.4	6020.1	5793.6	5447.89	4965.09	4661.1	4529.98	4506.13	4386.93	4190.23	4059.1	3892.21	3659.74	3415.36	3153.11	3153.11	3075.61	3021.97	2902.76	2867	2986.21	2974.28	2694.14	2360.36	2110.01	1937.16	1770.27
0.23718		13387.3	13047.5	12636.3	12296.5	12064	11927	11599.1	11336.9	11104.4	10806.3	10532.2	10258	9995.77	10001.7	9000.33	8505.63	8207.61	7754.61	7313.53	6818.81	6276.4	5900.9	5668.44	5441.93	5066.42	4643.23	4410.77	4351.16	4279.64	4124.66	3945.85	3862.41	3689.55	3463.05	3212.7	3021.97	3057.74	2968.33	2950.45	2831.23	2831.24	2932.57	2890.84	2610.7	2270.95	2038.49	1877.56	1728.55
0.24359		12886.6	12475.3	12225	11927	11718.4	11462	11128.2	10854	10603.7	10317.6	10132.8	9900.36	9620.25	9584.46	8601	8165.89	7838.06	7313.53	6830.73	6359.85	5859.17	5567.1	5340.6	5054.5	4750.52	4357.12	4231.95	4142.55	4065.06	3886.25	3731.28	3689.55	3498.81	3290.2	3016.01	2938.53	2974.29	2890.84	2878.92	2777.59	2807.39	2872.96	2795.47	2527.25	2175.58	1978.88	1817.95	1692.79
0.25		12385.9	11968.6	11849.5	11545.5	11265.3	10967.3	10651.4	10430.8	10204.4	9870.59	9846.75	9548.69	9179.17	9149.35	8267.21	7802.3	7385.06	6848.61	6401.57	5924.73	5537.31	5257.15	5024.69	4744.56	4494.22	4130.62	4071.02	3939.89	3844.53	3683.59	3576.3	3516.7	3319.99	3123.3	2890.84	2878.92	2884.88	2825.28	2801.43	2747.78	2783.55	2807.4	2700.11	2431.89	2092.14	1925.24	1764.31	1657.02
0.25641		11915	11563.4	11450.1	11086.5	10734.9	10502.4	10234.2	10091.1	9852.72	9560.61	9626.19	9185.12	8744.05	8761.93	7885.74	7367.18	6854.57	6431.38	5984.34	5537.31	5227.35	4965.09	4678.99	4494.21	4237.91	3963.73	3886.24	3755.11	3635.91	3480.93	3457.09	3355.76	3165.03	2944.49	2801.43	2819.31	2795.47	2771.62	2753.75	2712.03	2741.83	2735.87	2604.74	2318.63	2020.61	1883.52	1710.66	1627.21
0.26282		11491.9	11205.8	10967.3	10567.9	10287.8	10120.9	9894.43	9816.94	9602.33	9381.84	9346.03	8815.58	8416.22	8404.3	7468.51	6932.06	6395.61	6085.67	5579.03	5203.51	4911.44	4678.98	4380.97	4267.72	4029.3	3814.72	3689.55	3582.26	3439.2	3319.99	3325.95	3206.75	2998.13	2825.28	2735.86	2753.75	2712.02	2712.03	2717.99	2682.22	2670.3	2682.22	2521.29	2217.3	1961.01	1841.8	1662.98	1591.45
0.26923		11110.4	10824.2	10436.8	10091.1	9942.08	9805.03	9614.3	9638.09	9441.41	9155.33	8982.44	8499.67	8094.35	8040.72	7051.27	6520.78	6055.86	5680.36	5221.39	4917.4	4601.5	4392.89	4148.51	4041.22	3826.64	3653.79	3522.66	3397.48	3278.28	3194.82	3182.91	3087.54	2855.08	2747.78	2700.1	2694.14	2646.46	2646.46	2676.26	2640.5	2586.85	2634.55	2419.96	2104.05	1901.4	1794.11	1621.26	1567.62
0.27564		10722.9	10401	9983.81	9763.3	9667.9	9542.73	9417.56	9471.25	9226.85	8803.66	8612.92	8171.85	7706.93	7677.12	6663.84	6157.19	5728.04	5280.99	4929.33	4625.35	4309.44	4154.47	3975.65	3850.49	3641.86	3492.86	3349.8	3212.71	3159.07	3099.46	3051.78	2914.68	2771.63	2676.26	2652.42	2628.58	2598.77	2616.66	2628.57	2568.97	2521.29	2557.05	2324.59	2026.57	1853.72	1740.46	1597.41	1531.85
0.28205		10287.8	9983.84	9644.07	9501	9411.62	9286.45	9226.84	9167.25	8904.98	8422.18	8213.57	7772.49	7265.85	7307.57	6294.28	5775.73	5340.6	4947.21	4673.03	4333.28	4041.22	3951.81	3802.8	3677.63	3457.09	3337.88	3170.99	3057.74	3069.66	3016.01	2944.49	2735.87	2694.14	2622.61	2604.74	2557.05	2545.13	2604.74	2580.89	2479.57	2485.53	2479.56	2211.34	1961.01	1800.07	1698.74	1573.57	1502.05
0.28846		9918.24	9650.06	9393.74	9268.57	9185.12	9042.07	8958.62	8750.01	8541.4	8058.6	7784.41	7349.3	6890.35	6908.23	5930.69	5376.36	4982.97	4696.87	4392.89	4059.1	3838.57	3761.08	3641.87	3486.89	3284.24	3165.03	3004.09	2944.49	3004.09	2944.49	2771.64	2640.5	2604.73	2568.97	2557.05	2491.49	2503.41	2580.89	2503.41	2402.08	2491.49	2408.04	2110.02	1895.44	1758.35	1651.06	1549.73	1472.24
0.29487		9590.43	9381.83	9179.17	9054	8952.67	8726.17	8595.03	8368.54	8159.93	7718.85	7396.98	6955.91	6544.62	6473.11	5543.26	5024.69	4702.83	4452.49	4071.02	3814.72	3677.63	3564.38	3486.89	3284.24	3117.34	2980.25	2872.96	2890.84	2938.53	2861.04	2610.7	2574.93	2539.17	2521.29	2509.36	2437.84	2479.57	2533.21	2414	2330.55	2455.72	2330.55	2026.57	1835.84	1710.66	1603.37	1525.88	1454.37
0.30128		9322.2	9161.28	8964.58	8779.81	8642.72	8392.38	8243.37	8004.95	7760.57	7414.86	7027.44	6580.4	6145.27	6032.02	5221.39	4738.6	4464.41	4190.23	3784.92	3612.07	3534.58	3403.45	3296.16	3105.43	2956.41	2819.32	2789.51	2849.12	2890.84	2717.99	2503.41	2509.36	2497.45	2461.68	2455.72	2408.04	2449.76	2467.64	2348.43	2306.72	2390.16	2229.22	1949.09	1782.19	1668.94	1567.61	1502.05	1424.56
0.30769		9119.56	8946.7	8714.25	8475.83	8297.01	8076.48	7903.62	7647.32	7414.86	7122.81	6622.12	6157.19	5704.19	5644.59	4947.21	4464.41	4220.03	3904.12	3552.46	3445.17	3373.64	3260.39	3087.54	2944.49	2789.51	2700.1	2747.79	2807.4	2807.4	2563.01	2449.76	2419.96	2467.64	2419.96	2390.16	2390.16	2414	2360.36	2294.79	2306.71	2324.59	2127.9	1889.48	1728.54	1633.18	1531.85	1478.2	1400.72
0.3141		8910.94	8690.41	8422.18	8165.88	7993.03	7754.61	7593.68	7337.38	7122.8	6783.06	6204.88	5722.07	5328.68	5322.72	4661.1	4190.23	3987.57	3641.86	3367.69	3302.12	3218.68	3087.55	2902.76	2789.51	2646.45	2628.58	2723.95	2747.79	2682.22	2467.64	2390.16	2378.24	2425.92	2378.24	2342.47	2366.32	2366.32	2259.03	2241.14	2330.55	2270.95	2044.45	1835.84	1680.86	1603.37	1502.05	1454.37	1376.87
0.32051		8678.48	8398.34	8112.24	7891.7	7689.05	7426.78	7313.53	7045.31	6783.06	6353.89	5769.75	5352.52	5078.34	5036.61	4327.32	3951.82	3761.07	3403.45	3206.75	3147.15	3069.66	2896.8	2747.78	2640.49	2545.13	2586.86	2694.14	2664.34	2551.09	2414	2330.55	2372.28	2402.08	2342.47	2318.63	2318.63	2282.87	2181.54	2193.46	2306.72	2199.43	1978.88	1788.15	1633.18	1573.57	1478.2	1430.53	1358.99
0.32692		8422.18	8100.32	7838.06	7623.48	7379.1	7152.6	7021.48	6729.41	6359.85	5865.13	5418.09	5060.46	4863.76	4744.56	4017.38	3749.16	3546.5	3212.72	3051.78	2992.17	2926.6	2700.1	2598.78	2545.13	2491.49	2574.93	2634.53	2551.09	2443.8	2330.55	2282.87	2360.36	2384.2	2306.71	2300.75	2253.07	2181.54	2127.9	2181.54	2235.18	2115.97	1907.37	1734.51	1591.45	1549.73	1454.37	1406.67	1335.15
0.33333		8124.16	7844.02	7581.76	7337.38	7110.88	6908.23	6675.77	6365.81	5900.9	5477.69	5126.02	4798.2	4595.54	4476.34	3814.72	3600.14	3320.01	3057.74	2896.8	2861.03	2729.91	2557.05	2473.61	2473.6	2473.61	2557.05	2563.01	2419.96	2378.24	2253.07	2270.95	2348.43	2360.36	2276.91	2253.07	2169.62	2080.22	2098.09	2181.55	2175.59	2002.73	1853.71	1686.82	1555.69	1525.89	1430.52	1388.8	1317.27
0.33974		7867.86	7593.68	7343.34	7104.92	6890.35	6622.11	6353.89	5990.31	5489.61	5179.66	4828	4565.74	4333.28	4267.72	3647.82	3439.22	3111.38	2896.8	2777.59	2723.95	2515.32	2431.88	2384.2	2431.88	2461.68	2515.32	2479.57	2324.59	2294.79	2211.34	2276.91	2336.51	2324.59	2253.07	2187.5	2074.26	1996.77	2068.3	2193.46	2121.93	1919.28	1794.11	1633.17	1531.85	1496.09	1400.71	1353.03	1299.39
0.34615		7641.36	7373.14	7140.68	6890.35	6628.08	6341.97	6026.06	5626.7	5209.47	4911.44	4559.78	4369.05	4112.74	4076.99	3474.97	3206.76	2920.64	2747.78	2676.26	2557.05	2354.39	2324.59	2354.39	2390.16	2431.88	2473.61	2378.24	2259.03	2217.3	2193.46	2282.87	2330.55	2288.83	2205.39	2068.3	1990.81	1931.2	2050.41	2175.58	2068.3	1853.71	1734.51	1585.49	1519.93	1466.29	1376.88	1335.15	1275.55
0.35256		7456.59	7230.09	6938.02	6657.89	6383.69	6055.87	5680.35	5304.84	4959.13	4637.27	4327.32	4178.31	3898.16	3868.36	3260.4	2962.36	2753.74	2634.53	2545.13	2378.24	2223.26	2247.11	2330.55	2366.32	2378.24	2419.96	2282.87	2193.47	2145.78	2187.51	2276.91	2318.64	2241.14	2133.86	1937.16	1931.2	1883.52	2050.41	2121.94	1990.81	1800.07	1680.86	1543.77	1502.05	1436.48	1358.99	1317.27	1263.62
0.35897		7349.3	7069.16	6729.41	6431.38	6127.39	5757.84	5364.44	5018.73	4720.71	4404.81	4094.86	3963.74	3689.55	3641.87	3045.82	2759.7	2586.86	2545.13	2372.28	2223.26	2110.01	2223.26	2324.59	2336.51	2360.36	2312.67	2217.3	2121.94	2121.94	2181.55	2276.91	2288.83	2211.34	2026.57	1841.8	1865.63	1871.6	2050.41	2074.25	1895.44	1740.46	1633.18	1502.05	1472.24	1406.68	1341.11	1293.43	1239.79
0.36538		7224.13	6890.34	6532.72	6192.95	5841.29	5441.93	5060.45	4738.6	4470.37	4166.39	3862.41	3731.28	3445.17	3415.37	2843.16	2580.89	2437.84	2396.12	2199.43	2080.22	2026.57	2223.26	2306.71	2264.99	2330.55	2199.42	2127.9	2062.34	2121.94	2175.58	2276.91	2241.15	2163.66	1877.56	1776.23	1794.12	1859.68	2056.38	2032.53	1817.95	1686.82	1585.49	1466.29	1460.32	1376.88	1317.27	1263.62	1227.86
0.37179		7057.23	6717.49	6288.32	5936.66	5549.22	5149.86	4816.07	4470.38	4220.03	3910.09	3677.63	3522.66	3236.55	3212.7	2652.42	2414	2312.67	2217.3	2062.33	1955.05	1996.77	2211.34	2276.91	2253.07	2264.99	2127.89	2044.45	2050.41	2133.86	2175.58	2264.99	2193.46	2068.3	1764.31	1728.55	1740.46	1865.64	2044.45	1978.88	1758.35	1639.13	1543.77	1436.48	1442.44	1353.03	1293.43	1245.74	1204.02
0.37821		6872.47	6490.98	5990.31	5692.27	5269.07	4881.65	4559.77	4190.23	3987.57	3701.47	3540.53	3308.08	3010.05	3004.09	2461.68	2259.03	2187.5	2044.45	1931.2	1877.56	2002.72	2223.26	2205.39	2229.22	2181.54	2068.29	1978.88	2050.41	2145.78	2175.58	2217.3	2157.7	1925.24	1686.83	1680.87	1710.66	1877.56	2008.69	1913.32	1710.66	1597.41	1496.09	1412.63	1412.64	1329.19	1275.55	1221.9	1192.1
0.38462		6639.99	6210.84	5710.15	5424.05	5000.85	4625.34	4279.64	3963.73	3761.08	3540.54	3379.61	3081.58	2801.43	2801.43	2276.91	2115.98	2044.45	1925.24	1800.07	1877.56	2032.53	2193.47	2181.54	2151.74	2127.89	1978.88	1961.01	2062.33	2139.82	2187.51	2145.78	2086.18	1806.03	1627.22	1627.22	1698.74	1889.48	1966.96	1835.83	1668.93	1549.73	1460.33	1400.71	1382.84	1311.31	1257.66	1209.98	1180.17
0.39103		6347.93	5894.93	5459.81	5173.71	4732.63	4351.16	3993.53	3784.92	3576.3	3391.53	3159.07	2837.2	2598.77	2568.97	2115.98	1972.92	1907.36	1817.95	1734.51	1889.47	2062.34	2121.93	2157.7	2068.3	2062.33	1907.36	1961.01	2062.33	2121.94	2169.62	2110.01	1984.85	1698.74	1573.58	1573.58	1710.66	1901.4	1919.28	1770.27	1621.26	1519.93	1418.6	1382.84	1353.04	1293.43	1239.78	1192.1	1168.26
0.39744		6043.94	5602.86	5233.31	4917.41	4470.37	4112.74	3772.99	3588.22	3409.41	3218.68	2926.6	2592.82	2390.16	2360.36	1961.01	1841.8	1794.11	1728.55	1734.51	1901.4	2050.41	2110.01	2086.18	2026.57	1972.92	1895.44	1966.96	2074.26	2110.01	2121.94	2062.34	1883.52	1609.34	1525.89	1531.85	1716.62	1889.48	1871.6	1722.59	1573.57	1484.16	1388.8	1358.99	1323.23	1275.55	1221.9	1180.18	1156.34
0.40385		5722.07	5364.44	4994.89	4667.07	4237.91	3892.2	3594.18	3403.45	3260.39	2980.24	2634.54	2366.32	2175.58	2157.7	1811.99	1734.51	1698.74	1668.94	1758.35	1943.12	1990.81	2086.18	2014.65	1978.88	1895.44	1913.33	1978.88	2080.22	2104.05	2080.21	1966.96	1770.27	1525.88	1484.16	1513.96	1716.62	1871.6	1817.95	1680.86	1525.89	1448.4	1358.99	1335.15	1305.35	1263.62	1209.98	1168.26	1132.49
0.41026		5471.73	5161.78	4744.55	4470.37	4059.1	3707.43	3403.45	3230.59	3087.54	2712.02	2372.28	2145.78	1966.96	1966.96	1692.79	1662.98	1621.26	1645.1	1788.15	1949.09	1972.92	2008.69	1984.85	1907.36	1865.64	1919.28	1984.85	2056.37	2086.18	2032.53	1865.63	1662.98	1472.24	1442.44	1531.85	1740.46	1835.84	1752.38	1627.21	1490.12	1412.63	1335.15	1323.23	1281.51	1239.78	1186.14	1150.38	1126.54
0.41667		5286.95	4875.68	4529.98	4291.56	3868.36	3522.66	3230.59	3057.74	2849.11	2437.84	2133.86	1931.2	1811.99	1794.11	1603.38	1585.49	1567.61	1651.06	1829.88	1901.4	1972.92	1937.16	1943.12	1829.87	1871.6	1907.36	1996.77	2020.61	2044.45	1996.77	1776.23	1561.65	1412.64	1394.75	1537.81	1752.38	1800.07	1704.7	1567.61	1460.32	1388.8	1311.31	1311.31	1251.7	1227.86	1174.22	1138.45	1114.62
0.42308		5072.38	4607.46	4369.04	4124.66	3695.51	3349.8	3045.82	2866.99	2568.97	2193.46	1937.16	1746.42	1662.98	1639.13	1549.73	1508.01	1549.73	1668.94	1829.88	1907.36	1919.29	1907.36	1877.56	1806.03	1883.52	1901.4	1990.81	1996.77	2014.65	1931.2	1662.98	1472.24	1376.87	1364.95	1537.81	1752.39	1758.35	1657.02	1513.97	1430.52	1353.03	1287.47	1287.46	1239.78	1204.02	1156.34	1120.58	1102.69
0.42949		4822.04	4416.73	4202.15	3951.81	3522.66	3176.95	2843.15	2640.49	2282.87	1978.88	1746.42	1597.41	1561.65	1537.81	1502.05	1460.32	1543.77	1698.74	1800.07	1925.24	1877.56	1877.56	1817.95	1800.07	1883.52	1889.48	1943.12	1966.96	1978.88	1823.91	1555.69	1388.79	1347.07	1353.03	1549.73	1740.46	1710.66	1621.26	1460.32	1400.71	1329.19	1281.51	1269.59	1227.86	1192.1	1144.41	1108.65	1096.73
0.4359		4601.51	4255.8	4023.34	3790.88	3343.84	2956.41	2658.38	2390.16	2044.45	1800.07	1579.54	1490.12	1454.36	1478.2	1430.52	1466.28	1549.73	1680.86	1817.95	1883.52	1871.6	1806.03	1800.07	1794.12	1877.56	1883.52	1901.4	1931.2	1931.2	1698.74	1454.36	1347.07	1311.31	1370.91	1579.53	1722.59	1668.94	1573.57	1430.52	1376.88	1305.35	1263.62	1239.78	1209.98	1174.22	1120.57	1096.73	1090.78
0.44231		4410.77	4076.98	3856.45	3618.03	3147.14	2741.82	2467.64	2127.9	1853.72	1627.22	1442.43	1394.76	1382.84	1436.47	1376.87	1472.24	1573.58	1621.26	1847.76	1847.76	1835.84	1740.46	1794.11	1782.19	1859.68	1865.63	1847.76	1913.32	1859.67	1573.57	1364.95	1317.27	1263.62	1376.88	1591.45	1686.82	1639.13	1531.85	1394.76	1353.03	1275.55	1245.74	1221.9	1192.1	1156.34	1108.65	1078.85	1066.92
0.44872		4243.87	3910.09	3695.51	3445.17	2956.41	2533.21	2276.91	1919.28	1692.79	1460.32	1335.15	1311.31	1364.95	1370.91	1376.87	1490.12	1561.65	1639.14	1794.12	1841.8	1758.35	1722.59	1782.19	1770.27	1829.88	1835.84	1811.99	1895.44	1776.23	1454.36	1299.39	1281.51	1221.9	1382.84	1591.45	1645.1	1603.37	1490.12	1370.91	1335.15	1251.7	1233.82	1198.06	1180.18	1144.41	1090.77	1066.93	1055.01
0.45513		4071.02	3737.24	3546.5	3254.43	2747.79	2342.47	2068.3	1746.43	1537.81	1317.27	1233.83	1245.74	1335.15	1305.35	1400.71	1519.92	1513.97	1686.83	1752.39	1823.91	1662.97	1722.58	1764.31	1764.31	1794.11	1800.07	1806.03	1853.71	1657.02	1347.07	1257.66	1245.74	1209.98	1418.6	1585.49	1609.34	1573.57	1442.44	1353.03	1305.35	1233.82	1221.9	1180.18	1168.26	1120.57	1084.81	1049.05	1037.13
0.46154		3880.28	3600.14	3391.53	3051.78	2563.01	2169.62	1883.52	1591.46	1382.84	1215.94	1162.3	1239.79	1281.51	1275.55	1430.52	1519.93	1549.73	1662.98	1764.31	1764.31	1633.17	1722.59	1740.47	1752.39	1764.31	1764.31	1800.07	1776.23	1525.89	1275.55	1221.9	1198.06	1221.9	1454.36	1585.49	1591.45	1531.85	1400.71	1329.19	1287.47	1215.94	1204.02	1168.26	1150.38	1108.65	1072.89	1037.12	1031.17
0.46795		3713.39	3474.97	3212.72	2843.15	2360.36	2002.72	1704.7	1442.44	1257.66	1132.49	1108.65	1227.86	1239.78	1275.55	1454.36	1472.24	1597.41	1657.02	1758.35	1668.94	1633.17	1704.7	1716.62	1734.51	1722.59	1728.55	1782.19	1698.74	1406.67	1204.02	1180.18	1144.41	1227.86	1484.16	1561.65	1567.61	1490.12	1364.95	1305.35	1257.66	1192.1	1186.14	1150.38	1132.49	1096.73	1060.97	1019.24	1031.17
0.47436		3564.39	3314.05	3033.89	2658.38	2175.59	1847.76	1555.69	1293.42	1150.38	1072.89	1114.62	1180.18	1215.94	1257.66	1454.36	1508.01	1591.45	1668.94	1704.7	1609.34	1651.06	1668.93	1704.7	1704.7	1686.82	1710.66	1734.51	1591.45	1311.31	1156.34	1150.38	1120.57	1239.78	1490.12	1531.85	1543.77	1454.37	1335.15	1281.51	1233.82	1186.14	1180.18	1138.45	1126.53	1084.81	1055.01	1013.28	1019.25
0.48077		3403.45	3147.14	2872.95	2443.8	1990.81	1680.87	1418.6	1168.26	1043.09	1049.05	1126.54	1144.41	1233.83	1239.79	1412.64	1549.73	1591.45	1674.9	1639.14	1597.41	1645.1	1633.17	1674.9	1657.02	1662.98	1698.74	1668.93	1460.32	1221.9	1120.58	1114.62	1096.73	1275.55	1490.12	1508.01	1508.01	1412.63	1311.31	1263.62	1209.98	1162.3	1168.26	1126.53	1096.73	1066.93	1037.12	1007.32	1001.36
0.48718		3254.43	2998.13	2688.18	2217.3	1841.8	1531.85	1275.55	1060.97	977.519	1043.09	1096.73	1138.45	1269.59	1215.94	1448.4	1549.73	1627.21	1633.17	1603.37	1609.34	1615.3	1615.3	1633.18	1621.26	1633.18	1674.9	1579.54	1347.07	1144.41	1084.82	1084.81	1102.69	1305.35	1484.16	1508.01	1472.24	1376.88	1293.43	1245.74	1192.1	1150.38	1150.38	1114.61	1084.81	1060.97	1019.24	1001.36	995.404
0.49359		3111.38	2861.03	2473.61	2020.61	1698.74	1388.79	1150.38	971.559	953.68	1055.01	1066.93	1162.3	1299.38	1204.02	1478.2	1549.73	1668.94	1579.53	1585.49	1603.38	1579.54	1597.41	1597.41	1591.46	1597.41	1633.17	1484.16	1257.66	1084.82	1049.05	1055.01	1108.65	1329.18	1466.29	1496.09	1430.52	1341.11	1275.55	1227.86	1174.21	1138.45	1132.49	1102.69	1078.85	1043.09	1007.32	989.443	989.444
0.5		2980.25	2688.18	2247.11	1859.67	1555.69	1263.62	1049.05	917.917	959.64	1031.17	1060.96	1204.02	1299.39	1257.66	1478.2	1585.49	1651.06	1561.65	1591.45	1573.58	1543.77	1561.65	1567.61	1555.69	1615.3	1567.62	1382.83	1186.14	1049.05	1013.28	1031.17	1120.57	1347.07	1448.4	1478.2	1394.76	1311.31	1251.7	1198.06	1150.38	1126.53	1114.61	1096.73	1066.93	1037.12	1007.32	983.484	983.484
0.50641		2849.11	2479.57	2044.45	1728.55	1406.67	1144.42	965.601	900.036	971.562	989.444	1096.73	1227.87	1305.35	1317.27	1496.09	1627.21	1585.49	1561.65	1579.54	1519.92	1513.96	1519.93	1525.88	1525.89	1615.3	1496.09	1269.59	1114.62	1025.2	1001.36	1025.21	1144.42	1353.03	1436.48	1448.4	1364.95	1287.47	1239.78	1168.26	1138.45	1114.61	1096.73	1084.81	1055.01	1025.2	1001.36	971.563	971.563
0.51282		2700.1	2264.99	1883.52	1579.54	1281.51	1055.01	900.036	882.154	941.759	1025.21	1162.3	1221.9	1370.91	1329.19	1543.77	1633.17	1555.69	1561.65	1525.88	1472.24	1502.05	1490.12	1484.16	1496.09	1561.65	1412.63	1192.1	1055.01	995.404	983.484	1037.12	1168.26	1358.99	1442.44	1406.68	1323.23	1263.62	1221.9	1150.38	1126.54	1102.69	1078.85	1078.85	1043.09	1019.24	989.443	959.643	965.598
0.51923		2455.72	2062.34	1734.51	1424.56	1156.34	977.522	870.234	882.154	935.798	1084.82	1215.94	1245.74	1448.4	1341.11	1597.41	1603.38	1537.81	1561.65	1454.37	1424.56	1466.28	1448.39	1448.4	1496.09	1519.92	1335.15	1120.58	1007.32	953.682	959.638	1031.16	1192.1	1347.07	1430.52	1364.95	1293.43	1245.74	1204.02	1132.49	1114.62	1084.81	1060.97	1072.89	1031.16	1013.28	983.483	953.683	953.678
0.52564		2253.07	1901.39	1579.54	1287.47	1072.89	900.036	852.352	870.234	959.64	1174.21	1221.9	1341.11	1478.2	1418.6	1615.3	1585.49	1531.85	1519.92	1388.8	1394.76	1424.56	1418.6	1418.6	1508.01	1466.29	1239.79	1043.09	971.563	941.757	953.678	1031.16	1221.9	1317.27	1406.67	1335.15	1263.62	1215.94	1186.14	1120.58	1102.69	1072.89	1049.05	1060.97	1013.28	1001.36	971.562	947.717	947.72
0.53205		2074.26	1770.27	1430.52	1168.26	1001.36	840.432	852.352	870.234	1031.16	1257.66	1245.74	1424.56	1496.09	1496.09	1597.41	1579.54	1519.92	1454.37	1341.11	1370.91	1388.8	1370.91	1400.71	1472.24	1406.67	1150.38	971.559	929.837	935.797	965.598	1055.01	1227.86	1323.23	1364.95	1299.39	1239.78	1192.1	1168.26	1108.65	1078.85	1066.93	1037.13	1049.05	995.403	983.482	965.602	941.758	935.799
0.53846		1913.32	1615.3	1293.43	1090.77	923.878	810.629	834.471	900.036	1132.49	1281.51	1329.19	1472.24	1519.92	1543.77	1591.45	1555.69	1478.2	1388.79	1299.39	1347.07	1364.95	1341.11	1406.67	1448.4	1335.15	1066.93	911.957	894.076	911.957	977.519	1072.89	1227.87	1341.11	1329.19	1269.59	1215.94	1168.26	1144.41	1102.69	1066.93	1060.97	1025.2	1043.09	989.443	965.602	959.643	929.838	929.838
0.54487		1776.23	1448.4	1180.18	1025.2	858.313	810.629	834.471	977.522	1239.78	1311.31	1412.63	1508.01	1537.81	1555.69	1561.65	1537.81	1436.48	1329.19	1275.55	1317.27	1329.19	1347.08	1406.68	1412.64	1263.62	1001.36	876.194	870.234	900.036	959.64	1078.85	1215.94	1341.11	1305.35	1251.7	1198.06	1156.34	1126.54	1078.85	1055.01	1049.05	1025.2	1025.2	971.562	959.642	947.722	929.838	923.878
0.55128		1657.03	1287.47	1084.81	953.68	816.59	786.787	882.154	1090.77	1281.51	1388.79	1466.29	1525.88	1555.69	1543.77	1555.69	1490.12	1382.83	1263.62	1263.62	1293.42	1281.51	1335.15	1388.8	1388.8	1186.13	935.798	828.51	858.312	917.918	959.64	1096.73	1204.02	1335.15	1275.55	1227.86	1174.22	1144.41	1108.65	1078.85	1037.12	1037.13	1007.32	1007.32	959.643	953.682	941.757	923.878	917.918
0.55769		1513.97	1150.38	1025.21	882.154	798.708	792.747	959.64	1198.06	1323.23	1484.16	1496.09	1531.85	1549.72	1531.85	1549.73	1436.48	1353.03	1204.02	1257.66	1257.66	1251.7	1341.11	1364.95	1341.11	1090.77	864.273	798.707	840.431	941.759	977.52	1120.58	1209.98	1311.31	1263.62	1198.06	1150.38	1132.49	1096.73	1072.89	1019.24	1025.2	1007.32	995.403	953.682	941.761	923.878	917.918	905.996
0.5641		1376.88	1072.89	947.72	828.51	768.904	846.392	1072.89	1251.7	1412.63	1525.89	1496.09	1513.96	1549.73	1531.85	1490.12	1376.88	1287.46	1162.3	1233.83	1233.82	1239.79	1347.07	1341.11	1257.66	1007.33	810.628	768.904	828.51	947.72	1007.33	1126.54	1227.87	1287.46	1245.74	1174.22	1132.49	1114.61	1078.85	1060.97	1007.32	1013.28	995.403	983.482	947.722	935.797	923.878	911.957	900.036
0.57051		1257.66	995.402	876.194	798.707	762.944	929.838	1192.1	1287.46	1513.97	1531.85	1484.16	1478.2	1543.77	1549.73	1430.52	1323.23	1215.94	1132.49	1204.02	1198.06	1257.66	1329.19	1287.47	1156.34	929.838	780.826	751.023	834.471	929.838	1025.2	1120.58	1233.83	1269.59	1215.94	1150.38	1114.61	1090.77	1072.89	1049.05	995.404	1007.32	989.442	965.602	935.797	923.876	911.957	900.036	888.115
0.57692		1162.3	911.957	804.668	751.023	822.55	1025.21	1251.7	1382.84	1561.65	1508.01	1454.36	1490.12	1543.77	1555.69	1376.87	1263.62	1126.54	1126.54	1174.21	1186.14	1287.46	1323.23	1245.74	1060.97	864.273	739.102	739.102	870.234	923.878	1037.13	1114.62	1233.82	1257.66	1192.1	1126.54	1096.73	1066.93	1066.93	1031.16	995.404	1001.36	983.482	953.682	935.797	917.918	905.996	894.076	888.115
0.58333		1072.89	888.115	774.865	751.023	905.996	1168.26	1293.42	1490.12	1555.69	1466.29	1448.4	1508.01	1561.65	1525.88	1323.23	1192.1	1072.89	1120.58	1126.54	1198.06	1299.39	1329.18	1198.06	971.562	804.668	709.299	739.102	905.996	941.759	1055.01	1132.49	1227.86	1239.79	1168.26	1102.69	1084.81	1043.09	1055.01	1019.24	989.443	989.442	977.523	941.761	923.876	905.996	894.076	882.154	876.194
0.58974		965.601	828.51	733.141	798.707	1013.28	1263.62	1370.91	1549.73	1549.72	1424.56	1472.24	1513.96	1543.77	1484.16	1257.66	1132.49	1037.13	1114.62	1090.77	1221.9	1269.59	1317.27	1108.65	888.115	745.062	691.417	745.062	905.996	959.639	1072.89	1144.41	1198.06	1221.9	1138.45	1078.85	1072.89	1031.16	1037.13	1007.32	977.523	977.523	977.523	935.797	917.918	900.036	888.115	882.154	876.194
0.59615		864.274	762.944	733.141	876.194	1144.41	1329.18	1484.16	1585.49	1513.96	1418.6	1466.28	1519.92	1502.05	1448.4	1198.06	1084.81	1007.33	1060.97	1084.81	1251.7	1233.82	1287.46	1025.21	822.55	703.339	679.496	762.944	888.115	965.599	1078.85	1156.34	1192.1	1198.06	1120.58	1060.97	1060.97	1013.28	1025.2	995.404	965.602	971.562	965.602	923.876	917.918	888.115	882.154	870.234	864.273
0.60256		792.747	745.061	774.865	977.523	1251.7	1418.6	1567.61	1609.34	1460.32	1436.48	1454.36	1508.01	1448.4	1424.56	1144.41	1037.13	989.445	1007.33	1102.69	1275.55	1209.98	1239.78	929.838	762.944	673.535	673.535	810.629	888.115	971.559	1078.85	1162.3	1192.1	1168.26	1096.73	1049.05	1043.09	1007.32	1019.24	983.484	953.682	959.642	959.643	917.918	905.996	882.154	870.234	870.234	864.273
0.60897		774.865	733.14	840.431	1096.73	1347.08	1502.05	1609.34	1585.49	1418.6	1436.48	1460.33	1466.29	1370.91	1376.88	1090.78	989.444	971.562	977.522	1120.58	1251.7	1180.18	1168.26	858.313	715.26	649.693	679.496	846.392	900.036	989.441	1090.77	1144.41	1192.1	1144.41	1066.93	1043.09	1025.2	995.404	1007.32	971.563	941.761	953.682	947.722	911.957	900.036	876.194	864.273	858.312	858.312
0.61538		739.102	751.023	929.837	1221.9	1442.43	1561.65	1633.17	1525.88	1406.68	1430.52	1436.48	1418.6	1287.46	1323.23	1025.21	947.72	959.64	989.443	1144.41	1215.94	1168.26	1072.89	798.708	679.496	637.773	697.377	858.312	905.996	1019.25	1108.65	1132.49	1186.13	1114.62	1037.13	1031.16	1001.36	989.443	995.404	953.683	929.836	947.721	941.757	905.996	894.076	870.234	852.352	858.312	846.392
0.62179		727.181	786.786	1049.05	1347.08	1537.81	1597.41	1591.45	1472.24	1406.68	1424.56	1400.71	1358.99	1215.94	1269.59	959.638	905.996	917.917	1031.16	1162.3	1174.22	1144.41	989.444	745.062	637.773	631.812	721.221	840.432	917.918	1037.13	1120.58	1138.45	1168.26	1090.77	1019.25	1019.24	983.483	983.484	977.523	941.757	923.876	941.761	929.837	894.076	888.115	858.312	852.352	852.352	846.392
0.62821		751.023	870.234	1168.26	1454.36	1597.41	1621.26	1543.77	1436.48	1418.6	1400.72	1370.91	1281.51	1180.17	1198.06	911.957	894.076	888.115	1072.88	1156.34	1150.38	1066.93	900.036	679.496	607.971	625.852	762.944	846.392	923.878	1049.05	1114.62	1132.49	1162.3	1066.93	1013.28	1019.24	971.562	977.524	965.602	941.757	911.957	935.797	917.918	888.115	870.234	858.312	846.391	840.432	846.392
0.63462		792.746	971.562	1305.35	1549.73	1651.06	1591.45	1508.01	1418.6	1418.6	1376.88	1335.15	1198.06	1162.3	1132.5	858.312	876.194	911.957	1084.81	1126.53	1144.41	977.523	840.429	631.812	590.089	625.852	816.59	864.273	953.68	1066.93	1102.69	1144.41	1132.49	1043.09	1007.32	1007.32	953.683	977.524	953.683	929.837	900.036	935.797	911.957	876.194	870.234	846.391	834.471	840.432	834.471
0.64103		876.194	1090.77	1418.6	1633.18	1662.98	1561.65	1478.2	1406.68	1376.88	1353.04	1287.46	1132.49	1126.54	1066.93	834.471	858.313	953.68	1090.77	1072.89	1126.54	888.115	774.865	596.049	578.168	643.733	828.51	888.115	977.519	1084.81	1096.73	1138.45	1114.62	1019.25	1007.32	995.403	947.717	971.563	935.797	923.878	900.036	923.876	900.036	870.234	858.312	840.431	834.471	828.51	834.471
0.64744		977.523	1251.7	1519.93	1680.86	1633.17	1549.73	1436.48	1400.72	1341.12	1341.11	1221.9	1102.69	1090.77	1025.21	834.471	834.471	995.404	1090.77	1037.13	1055.01	804.668	715.26	560.287	572.207	685.457	816.59	888.115	1001.37	1096.73	1102.69	1132.49	1084.81	1001.36	1007.32	983.482	935.797	965.603	923.878	917.918	900.036	917.918	888.115	864.273	858.312	828.51	834.471	828.51	828.51
0.65385		1084.81	1376.87	1597.41	1716.62	1609.33	1537.81	1406.68	1370.92	1329.19	1305.35	1156.34	1084.81	1013.28	989.444	846.392	864.274	1025.2	1072.89	1037.13	965.599	745.062	649.694	530.484	572.207	733.141	822.55	882.154	1013.29	1090.77	1102.69	1108.65	1055.01	989.444	995.404	959.643	929.838	953.678	911.957	911.957	894.076	905.996	882.154	858.312	852.352	828.51	822.55	822.55	822.55
0.66026		1204.02	1472.24	1668.94	1686.82	1603.37	1508.01	1400.72	1317.27	1329.19	1281.51	1096.73	1066.93	917.915	959.643	810.629	917.917	1043.09	1013.29	1013.29	882.155	703.338	584.129	518.563	584.129	786.786	840.432	894.076	1037.13	1084.81	1108.65	1090.78	1025.21	983.484	995.404	947.722	929.838	941.758	905.996	900.036	894.076	894.076	882.154	852.352	846.391	816.59	822.55	816.59	816.59
0.66667		1293.42	1573.58	1710.66	1662.97	1615.3	1472.24	1364.95	1299.38	1311.31	1227.86	1060.97	1031.16	840.431	935.798	804.668	959.639	1031.17	989.442	953.681	816.59	649.693	542.405	488.761	596.049	792.746	858.312	917.917	1049.05	1078.85	1108.65	1078.85	1007.33	983.484	989.443	929.837	929.838	929.838	900.036	888.115	894.076	894.076	876.194	846.391	834.471	816.59	810.629	816.59	810.629
0.67308		1388.8	1651.07	1698.74	1657.02	1585.49	1436.48	1323.23	1287.47	1275.55	1156.34	1055.01	977.523	804.668	911.958	828.51	983.484	1013.29	989.441	864.273	762.944	596.049	494.721	464.919	631.812	780.826	858.312	947.72	1066.93	1078.85	1102.69	1060.96	983.484	977.524	983.483	911.957	923.878	929.838	888.115	882.154	894.076	882.154	876.194	840.431	828.51	810.629	810.629	804.668	810.629
0.67949		1496.09	1692.79	1680.86	1639.14	1543.77	1382.84	1311.31	1263.62	1227.86	1096.73	1037.12	894.076	774.865	864.273	882.154	995.403	971.561	971.561	798.707	709.298	536.444	447.037	470.88	673.535	798.707	864.273	971.562	1055.01	1090.77	1090.77	1037.13	965.598	977.524	965.602	900.036	917.918	911.957	888.115	870.234	882.154	876.194	870.234	840.431	828.51	804.667	804.668	804.668	804.668
0.6859		1603.38	1680.86	1680.86	1591.45	1513.96	1347.08	1305.35	1233.82	1186.14	1055.01	995.404	810.628	756.984	822.55	929.838	995.403	947.72	911.959	721.22	655.654	470.88	411.274	482.8	709.299	810.628	876.194	995.401	1043.09	1090.77	1078.85	1019.25	947.72	971.563	953.682	882.154	911.957	894.076	882.154	864.273	876.194	870.234	858.312	840.431	816.59	804.667	804.668	798.708	798.708
0.69231		1627.21	1698.74	1657.02	1543.77	1448.4	1329.19	1287.47	1204.02	1132.49	1007.32	917.918	745.062	751.023	810.629	953.678	977.521	953.679	834.469	673.535	584.129	435.117	387.432	500.682	709.299	804.668	894.076	1019.25	1037.13	1084.81	1072.89	989.444	935.798	971.563	935.797	882.154	911.957	882.154	882.154	858.312	864.273	870.234	858.312	834.471	816.59	798.707	798.707	792.746	792.747
0.69872		1615.3	1716.62	1603.37	1490.12	1388.8	1329.19	1245.74	1174.21	1072.89	965.602	840.431	715.26	739.102	822.55	965.603	929.84	941.759	762.944	637.773	524.524	405.313	369.551	530.484	727.181	804.668	923.878	1019.25	1043.09	1078.85	1055.01	971.559	929.838	965.602	917.918	876.194	905.996	870.234	870.234	858.312	858.312	864.273	852.352	822.55	804.667	792.746	798.707	786.785	792.747
0.70513		1680.87	1740.46	1549.73	1418.6	1370.91	1317.27	1204.02	1144.41	1037.12	917.915	756.984	703.339	756.984	840.431	965.602	929.84	876.194	697.378	596.049	464.919	381.472	369.551	560.287	751.023	810.628	941.759	1001.36	1049.05	1066.93	1037.12	953.68	929.838	959.643	894.076	876.194	900.036	858.312	870.234	858.312	852.352	858.312	846.391	822.55	804.667	786.786	798.707	786.785	786.785
0.71154		1728.55	1651.06	1496.09	1364.95	1358.99	1287.47	1180.17	1114.62	1013.28	852.352	697.379	691.417	798.707	846.39	953.682	947.72	828.509	649.693	554.327	417.235	357.63	381.471	602.01	768.904	834.471	953.68	983.482	1043.09	1066.93	1019.25	941.759	923.878	953.683	882.154	876.194	882.154	846.392	858.312	846.391	852.352	852.352	828.51	816.59	798.707	780.826	786.786	786.785	786.785
0.71795		1728.55	1561.65	1436.48	1358.99	1341.11	1245.74	1168.26	1078.85	983.482	792.746	667.575	691.417	846.391	846.39	917.915	947.72	774.865	607.97	488.761	381.471	333.788	399.353	625.852	780.826	852.352	971.562	989.441	1043.09	1060.97	1007.33	923.878	923.878	947.722	876.194	870.234	870.234	846.392	852.352	840.431	846.391	846.391	828.51	816.59	792.746	780.826	780.826	780.826	786.785
0.72436		1657.02	1502.05	1394.76	1364.95	1299.39	1198.06	1150.38	1049.05	935.801	727.181	649.693	703.339	882.154	864.273	929.84	888.115	709.299	572.208	447.038	357.63	327.828	435.116	655.654	780.826	876.194	977.522	995.401	1037.13	1055.01	995.405	905.996	923.878	929.837	858.312	870.234	858.312	840.432	846.391	840.431	828.51	834.471	816.59	804.667	786.786	774.865	774.865	774.865	780.825
0.73077		1597.41	1442.44	1382.84	1370.91	1263.62	1144.41	1114.62	1013.28	876.194	667.575	631.812	745.062	894.076	882.154	965.601	828.509	661.615	542.405	411.274	327.827	327.828	470.88	679.497	780.826	900.036	971.562	1013.28	1037.13	1043.09	977.519	905.996	917.918	905.996	852.352	864.273	840.432	840.432	840.431	834.471	828.51	828.51	810.629	804.667	780.826	768.904	768.904	774.865	780.825
0.73718		1549.73	1406.67	1376.88	1347.07	1221.9	1114.62	1072.89	965.602	810.628	643.734	619.891	798.707	888.115	894.076	959.64	786.786	602.01	500.682	387.432	303.985	345.709	512.603	697.379	792.746	923.878	965.601	1019.25	1037.13	1025.21	953.68	905.996	917.918	888.115	846.391	858.312	834.471	834.471	834.471	822.55	816.59	828.51	804.667	804.667	774.865	762.944	768.904	774.865	768.904
0.74359		1490.12	1394.76	1376.88	1299.39	1180.17	1108.65	1037.13	905.996	751.023	619.891	637.773	834.471	894.076	929.838	911.955	733.141	560.287	452.998	357.63	292.064	357.63	542.405	703.339	822.548	947.72	959.64	1013.28	1031.17	1013.29	947.72	900.036	917.918	876.194	840.431	840.432	816.59	840.431	828.51	816.59	816.59	822.55	804.667	792.746	774.865	762.944	756.984	768.904	768.904
0.75		1436.48	1400.72	1370.91	1251.7	1150.38	1096.73	989.443	840.431	715.26	602.01	691.417	852.352	888.115	959.642	846.391	667.575	542.405	435.116	327.827	286.104	375.512	566.247	709.299	840.431	953.68	977.519	1013.28	1031.17	1001.37	929.838	905.996	911.957	858.312	828.51	834.471	810.629	834.471	828.51	816.59	810.629	810.629	798.707	786.786	768.904	756.984	756.984	762.944	768.904
0.75641		1406.68	1412.64	1341.11	1204.02	1126.54	1084.81	923.878	780.826	691.418	596.049	733.141	852.352	870.234	965.601	810.628	596.049	524.524	417.236	303.985	286.104	417.235	602.01	721.221	858.312	953.68	983.48	1019.25	1019.25	983.485	905.996	905.996	900.036	846.391	822.55	816.59	792.747	828.51	816.59	804.667	810.629	804.667	798.707	780.826	762.944	756.984	756.984	762.944	768.904
0.76282		1406.68	1406.67	1305.35	1162.3	1096.73	1066.93	870.234	727.181	655.655	619.891	780.826	852.352	888.115	917.918	774.865	554.327	500.682	369.55	274.183	286.103	464.919	625.851	751.023	888.115	947.72	989.441	1025.21	1019.25	965.599	894.076	911.957	882.154	840.431	828.51	810.629	792.747	822.55	816.59	804.667	798.707	810.628	786.786	774.865	756.984	756.984	756.984	756.984	768.904
0.76923		1406.68	1400.71	1257.66	1132.49	1055.01	1001.36	810.628	691.418	619.891	661.615	804.668	846.392	923.88	864.273	703.339	524.524	482.8	321.866	250.341	298.024	506.642	649.693	774.865	905.996	947.72	989.441	1025.21	1013.29	947.72	888.115	911.957	870.234	828.51	822.55	798.708	792.747	816.59	816.59	798.707	798.707	804.667	780.826	768.904	756.984	756.984	745.062	751.023	768.904
0.77564		1388.8	1400.71	1227.87	1108.65	1031.17	911.957	768.904	673.535	590.089	727.181	816.59	852.352	929.84	852.352	637.773	530.485	447.038	286.104	238.42	315.906	530.484	661.615	792.746	911.957	965.599	989.441	1025.21	1001.37	929.838	888.115	911.957	858.312	816.59	816.59	792.747	792.747	816.59	810.629	792.746	792.746	798.707	780.826	768.904	756.984	756.984	745.062	751.023	762.944
0.78205		1370.91	1364.95	1186.13	1072.89	1007.33	840.431	727.181	649.694	613.931	780.826	816.59	876.194	888.113	840.432	572.207	536.445	375.511	262.262	226.499	351.67	566.247	673.535	822.548	923.878	977.519	995.401	1025.21	989.445	911.957	882.154	905.996	840.431	804.667	810.629	780.825	792.747	804.668	804.667	780.826	786.785	780.826	780.826	768.904	756.984	756.984	751.023	751.023	762.944
0.78846		1358.99	1299.38	1150.38	1049.05	959.638	780.826	697.379	607.971	661.615	804.668	816.59	923.875	834.469	816.59	548.366	524.524	327.827	226.499	238.42	405.313	590.089	703.339	840.429	923.878	977.519	1001.37	1031.17	983.48	894.076	888.115	888.115	828.51	798.707	798.708	774.865	798.708	804.668	798.707	780.826	786.785	780.826	774.865	756.984	756.984	756.984	745.062	751.023	756.984
0.79487		1341.11	1245.74	1108.65	1013.29	888.115	733.141	673.535	572.207	709.299	816.59	822.55	935.8	810.628	762.944	548.366	494.721	292.064	202.657	244.381	441.077	607.971	733.141	858.312	917.918	983.48	995.401	1025.2	971.559	894.076	894.076	876.194	822.55	798.707	786.785	768.904	798.708	798.708	792.746	774.865	786.785	780.826	768.904	756.984	756.984	751.023	733.141	751.023	756.984
0.80128		1311.31	1204.02	1049.05	989.444	822.55	697.379	643.734	590.089	745.062	810.629	858.312	894.073	780.825	685.457	560.287	423.196	250.341	196.696	274.183	482.8	619.891	756.984	882.154	917.918	983.48	995.401	1019.25	953.68	888.115	894.076	864.273	810.629	792.746	780.825	756.984	798.708	804.668	786.786	774.865	780.825	774.865	768.904	756.984	751.023	745.062	733.141	745.062	756.984
0.80769		1335.15	1162.3	1007.33	941.759	774.865	661.615	602.01	631.812	762.944	804.668	923.875	846.39	721.221	637.773	560.287	339.748	220.538	190.736	303.985	524.524	643.734	792.746	888.115	917.918	983.485	995.401	1019.25	947.72	894.076	888.115	852.352	810.629	786.785	768.904	756.984	798.708	792.746	780.826	774.865	774.865	756.984	762.944	756.984	745.062	739.102	733.141	739.102	751.023
0.8141		1305.35	1114.61	977.524	882.154	733.141	637.773	572.207	673.535	786.786	804.668	941.76	804.667	649.694	607.971	518.563	286.104	196.696	202.657	345.709	554.326	673.537	816.59	894.076	929.837	983.485	1007.32	1001.37	929.838	894.076	888.115	840.432	798.707	786.785	751.023	756.984	798.708	792.746	780.826	762.944	774.865	751.023	756.984	745.062	745.062	733.141	733.141	739.102	751.023
0.82051		1239.79	1019.25	947.72	834.471	703.337	607.971	578.168	703.339	792.746	846.392	917.919	768.904	584.129	578.168	470.88	262.262	172.855	226.499	381.471	584.129	703.339	846.392	894.076	929.838	989.445	1013.28	995.401	917.918	894.076	882.154	822.55	798.707	780.825	739.102	756.984	798.708	792.746	774.865	751.023	768.904	756.984	756.984	745.062	733.141	733.141	733.141	739.102	751.023
0.82692		1174.21	971.563	900.036	798.707	661.615	578.168	619.891	739.102	774.865	900.036	882.15	721.221	530.485	548.365	393.392	226.499	160.934	244.381	429.156	607.971	733.141	870.234	888.115	947.717	995.401	1013.28	983.481	911.957	894.076	876.194	816.59	792.746	774.865	739.102	768.904	798.708	792.746	762.944	751.023	768.904	756.984	745.062	739.102	733.141	721.221	721.221	739.102	751.023
0.83333		1114.62	965.601	840.432	751.023	625.851	548.365	655.654	768.904	774.865	923.875	834.47	661.616	518.563	518.563	321.866	202.657	178.815	280.144	470.88	625.852	762.944	888.115	888.115	947.717	995.401	1007.32	965.601	900.036	882.154	852.352	798.707	780.826	774.865	727.179	774.865	792.747	786.786	756.984	745.062	762.944	745.062	745.062	733.141	727.181	721.221	721.221	739.102	751.023
0.83974		1049.05	953.68	792.746	709.299	596.049	554.326	685.457	774.865	828.51	900.036	786.785	602.01	512.603	470.88	274.183	178.815	184.775	327.827	512.602	661.615	780.826	894.076	905.996	941.758	995.401	995.402	941.759	888.115	888.115	846.392	798.707	780.826	768.904	727.179	774.865	792.747	780.826	751.023	739.102	756.984	745.062	739.102	733.141	727.181	715.259	721.221	739.102	745.062
0.84615		1019.25	894.076	745.062	667.575	566.247	578.168	721.221	751.023	864.273	876.194	745.062	560.287	506.642	435.116	244.381	160.934	196.696	375.511	548.365	697.379	798.707	882.154	923.878	929.838	995.401	989.443	923.878	894.076	888.115	828.51	780.826	774.865	756.984	721.22	780.827	786.785	780.826	739.102	733.141	751.023	745.062	733.141	727.181	721.221	715.259	721.221	739.102	739.102
0.85256		971.559	846.392	709.298	631.812	536.444	613.931	751.023	762.944	864.273	846.39	697.379	518.563	482.8	393.393	220.538	154.973	226.499	411.274	578.168	727.181	804.667	888.115	923.878	935.799	1001.36	983.482	905.996	900.036	876.194	816.59	780.826	768.904	739.102	721.22	786.787	786.785	768.904	739.102	733.141	751.023	733.141	733.141	727.181	721.221	709.298	721.221	733.141	745.062
0.85897		941.759	792.747	667.575	596.049	536.444	655.654	762.944	822.55	852.352	810.628	625.852	524.524	447.038	375.512	202.657	160.934	262.262	452.998	613.931	751.023	822.55	905.996	917.918	929.838	995.402	971.562	900.036	894.076	858.312	804.668	774.865	756.984	733.141	721.22	786.787	780.825	762.944	733.141	727.181	751.023	733.141	727.181	721.221	715.259	709.298	715.26	733.141	739.102
0.86538		864.273	733.14	625.852	572.207	572.207	703.339	745.062	864.273	846.391	780.826	590.089	530.485	399.354	363.591	178.815	172.855	309.945	494.721	649.693	768.904	834.471	923.878	905.996	935.798	983.482	965.601	888.115	894.076	858.313	792.747	768.904	756.984	727.181	721.22	780.825	774.865	756.984	733.141	727.181	745.062	733.141	721.221	721.221	715.259	709.299	715.26	733.141	733.141
0.87179		810.629	691.417	590.089	542.405	596.049	739.102	762.944	864.273	846.39	727.181	572.207	506.642	357.629	345.709	160.934	190.736	351.67	536.444	697.377	780.826	840.431	935.798	905.996	941.759	983.482	941.759	876.194	888.115	846.392	780.825	762.944	751.023	715.259	733.14	780.825	774.865	756.984	727.181	727.181	745.062	721.221	721.221	715.259	709.298	709.299	715.26	733.141	733.141
0.87821		798.708	649.693	554.326	548.365	637.773	756.984	810.629	846.391	822.548	667.575	542.405	452.998	315.906	309.946	154.973	214.578	387.432	572.207	727.181	792.746	852.352	929.838	900.036	953.68	989.443	929.838	870.234	894.076	834.471	780.825	756.984	739.102	709.298	739.102	774.865	774.865	751.023	727.181	727.181	733.141	721.221	721.221	709.298	703.337	709.299	709.299	727.181	733.141
0.88462		739.101	596.049	536.444	566.247	679.496	751.023	852.352	840.431	786.785	602.01	512.603	411.274	274.183	286.104	154.973	256.301	429.156	613.931	751.023	798.707	864.273	929.838	911.957	959.64	983.482	917.917	864.274	882.154	816.59	768.904	756.984	733.141	697.378	739.102	774.865	774.865	745.062	727.181	721.221	733.141	715.26	709.298	703.337	703.337	709.299	709.299	727.181	733.141
0.89103		679.496	560.287	524.524	584.129	715.26	780.825	852.352	852.352	745.062	560.287	494.721	363.591	250.341	256.302	172.855	303.985	470.88	655.654	762.944	804.667	882.154	941.759	923.878	965.601	983.482	911.957	864.274	870.234	804.668	768.904	756.984	721.219	697.378	739.102	774.865	762.944	739.102	727.181	721.221	727.181	709.299	703.337	703.337	703.337	709.299	709.299	721.221	727.181
0.89744		655.654	530.485	524.524	625.852	733.141	822.55	840.431	834.47	679.497	536.445	458.959	327.827	226.499	232.459	184.775	339.749	518.563	703.339	762.944	822.55	888.115	929.838	929.838	971.559	971.562	900.035	864.274	864.273	792.747	762.944	739.102	715.259	691.417	739.102	774.865	756.984	727.181	727.181	715.259	727.181	709.299	703.337	697.377	697.377	703.339	709.299	721.221	721.221
0.90385		619.891	506.642	542.405	673.535	751.023	846.392	834.469	804.667	625.852	512.603	411.274	298.025	214.578	214.578	208.618	375.511	554.326	727.181	774.865	840.431	888.115	923.878	929.838	983.48	959.64	894.076	858.313	858.312	780.827	756.984	739.102	709.298	697.378	745.062	774.865	756.984	727.181	727.181	715.259	721.221	703.337	703.337	697.377	697.377	703.339	703.339	715.26	715.26
0.91026		584.129	494.721	572.207	721.221	774.865	852.352	840.429	762.944	572.207	506.642	381.473	268.223	190.736	202.657	244.381	423.195	602.01	745.062	792.746	858.312	882.154	929.838	929.838	989.441	941.759	888.115	852.352	852.352	780.827	756.984	739.102	709.298	697.378	751.023	774.865	756.984	727.181	727.181	715.259	709.299	697.377	697.377	697.377	691.417	703.339	703.339	715.26	715.26
0.91667		554.326	500.682	607.971	727.181	816.59	834.471	840.43	709.299	530.485	482.8	357.629	244.381	178.815	196.696	286.104	458.959	649.693	745.062	804.667	876.194	870.234	953.678	935.798	977.522	941.759	876.194	864.273	840.432	780.827	756.984	733.141	685.457	703.338	751.023	774.865	751.023	715.259	721.221	721.221	709.299	691.417	697.377	691.417	691.417	697.379	697.379	715.26	721.221
0.92308		482.8	506.642	649.693	751.023	840.432	822.548	816.588	649.693	500.682	429.156	321.866	226.499	166.894	190.736	327.827	506.642	691.417	756.984	816.59	888.115	864.273	953.678	941.759	971.562	929.838	870.234	870.234	828.51	768.904	756.984	739.102	679.496	715.259	768.904	774.865	745.062	715.259	721.221	721.221	703.339	685.457	691.417	691.417	691.417	691.418	697.379	709.299	715.26
0.92949		494.721	536.444	685.456	792.747	840.432	822.548	774.865	590.089	482.8	387.433	286.104	208.618	154.973	202.657	375.511	548.365	709.298	768.904	822.55	894.076	870.234	965.603	953.68	971.562	923.878	864.274	864.273	816.59	774.865	745.062	739.102	673.535	715.259	774.865	774.865	733.141	721.221	715.26	709.299	703.339	691.417	691.417	685.456	685.456	691.418	697.379	709.299	715.26
0.9359		506.642	584.129	697.379	828.51	846.391	816.588	709.299	536.444	470.88	363.589	256.301	202.657	149.012	214.578	411.274	596.049	727.181	780.826	834.471	888.115	870.234	965.603	959.64	959.64	911.957	864.274	870.234	798.708	768.904	745.062	733.141	673.535	727.179	768.904	762.944	733.141	709.298	715.26	709.299	703.339	697.379	691.417	685.456	685.456	691.418	691.418	703.339	709.299
0.94231		536.445	637.773	733.141	840.432	846.391	810.628	661.615	506.642	429.156	345.708	238.42	190.736	160.934	226.499	447.038	643.733	739.102	798.707	852.352	882.154	876.194	953.683	983.482	953.68	911.957	870.234	858.312	792.747	762.944	733.141	727.181	661.615	733.141	768.904	762.944	721.221	697.378	715.26	709.299	691.417	697.379	685.456	685.457	679.495	685.457	691.418	697.379	709.299
0.94872		524.524	661.615	780.827	840.432	834.469	774.865	619.891	482.8	393.394	315.906	220.538	172.855	178.815	244.381	500.682	673.535	745.062	816.59	870.234	870.234	882.154	965.603	965.601	941.759	911.957	876.194	840.432	780.825	751.023	733.141	715.259	661.615	733.141	768.904	751.023	709.298	697.378	715.26	709.299	691.417	703.339	685.456	679.497	679.497	679.497	685.457	691.418	703.339
0.95513		554.326	685.456	816.59	852.352	828.509	721.221	578.168	476.84	369.55	292.065	208.618	160.934	202.657	256.301	560.287	697.378	751.023	834.471	876.194	864.273	894.076	983.485	965.601	935.798	900.035	876.194	840.432	774.865	745.062	727.181	697.378	667.575	733.141	768.904	733.141	703.337	697.378	715.26	709.299	697.379	703.339	679.495	679.497	679.497	685.457	685.457	691.418	703.339
0.96154		625.852	721.221	834.471	840.431	822.548	667.575	524.524	458.959	357.629	262.262	202.657	160.934	250.341	280.144	602.01	715.259	768.904	852.352	876.194	870.234	905.996	995.405	971.562	929.838	888.115	876.194	828.51	768.904	745.062	727.181	697.378	673.535	733.141	756.984	727.181	697.377	703.337	703.339	703.339	697.379	697.379	685.457	679.497	679.497	685.457	685.457	697.379	703.339
0.96795		655.654	762.944	834.471	834.471	798.707	637.773	494.721	417.235	345.708	238.42	184.775	166.894	286.104	309.946	643.733	733.141	786.787	864.274	876.194	876.194	917.917	1001.37	965.601	923.878	888.115	870.234	822.55	762.944	739.102	721.219	691.417	679.496	733.141	756.984	721.221	691.417	697.377	703.339	703.339	691.418	703.339	685.457	679.497	679.497	691.418	685.457	697.379	703.339
0.97436		697.379	804.668	828.51	834.469	739.102	596.049	482.8	375.512	309.946	220.538	166.894	178.815	333.788	339.748	667.575	739.102	798.708	864.274	858.312	888.115	923.878	1007.33	959.64	911.957	888.115	870.234	810.629	756.984	739.102	721.219	679.496	691.417	739.102	751.023	715.26	685.457	697.377	709.299	697.379	685.457	697.379	685.457	679.497	679.497	685.457	685.457	691.418	703.339
0.98077		745.062	840.432	822.55	840.43	685.457	548.365	470.88	363.589	286.104	202.657	160.934	208.618	375.511	375.512	679.496	756.984	810.629	876.194	852.352	900.036	929.838	1007.33	953.68	911.957	900.035	870.234	798.707	751.023	733.141	709.298	667.575	703.337	739.102	745.062	709.299	685.457	691.417	709.299	691.418	685.457	697.379	685.457	679.497	679.497	691.418	685.457	691.418	697.379
0.98718		774.865	858.312	822.55	816.588	643.734	512.603	435.116	357.629	262.262	196.696	166.894	238.42	417.236	423.195	703.338	768.904	810.629	888.115	864.274	917.917	941.759	1001.37	953.68	900.036	900.036	864.273	792.746	745.062	727.181	709.298	661.615	709.298	745.062	745.062	703.339	679.496	691.417	703.339	685.457	685.457	697.379	697.379	685.458	685.458	691.418	685.457	685.457	697.379
0.99359		798.708	840.431	828.509	780.826	602.01	482.8	393.394	333.788	244.381	196.696	178.815	280.144	464.919	464.918	721.22	792.747	828.51	888.115	870.234	929.838	953.68	1001.37	941.759	900.036	894.076	858.312	792.746	751.023	727.181	685.457	661.615	715.26	751.023	739.102	697.379	673.535	697.379	709.299	685.457	691.418	703.339	697.379	685.458	685.458	697.379	691.418	691.418	697.379
1		846.392	834.471	834.47	733.141	572.207	470.88	375.512	303.986	226.499	178.815	190.736	327.827	518.563	500.681	727.18	792.747	846.392	870.234	876.194	935.798	959.64	1001.36	941.759	900.036	894.076	846.391	780.826	751.023	721.221	679.496	655.654	727.181	745.062	727.181	691.418	661.615	685.456	709.299	685.457	691.418	697.379	703.339	691.418	685.458	691.418	691.418	691.418	697.379
1.00641		852.352	816.588	810.628	697.379	542.405	441.077	357.629	268.223	214.578	166.894	214.578	369.55	566.247	530.484	739.101	804.668	858.313	864.274	882.154	941.759	965.601	1001.36	935.798	900.036	894.076	840.432	774.865	745.062	715.26	679.496	661.615	727.181	745.062	715.26	679.495	655.654	685.457	709.299	691.418	697.379	709.299	715.26	697.379	691.418	691.418	691.418	691.418	697.379
1.01282		858.312	810.628	768.904	637.773	512.603	411.274	351.668	250.341	208.618	172.855	250.341	405.313	607.97	560.287	762.943	816.59	864.274	858.313	894.076	953.68	971.559	1001.36	923.878	900.036	888.115	834.471	774.865	751.023	709.299	667.575	661.615	727.181	745.062	715.26	673.535	655.654	685.457	709.299	691.418	703.339	721.221	721.221	703.34	691.418	691.418	691.418	691.418	697.379
1.01923		858.312	804.667	733.141	602.01	488.761	375.512	327.827	238.42	202.657	184.775	292.065	452.998	631.812	596.049	786.787	834.471	864.274	858.313	905.996	965.601	971.559	1013.28	911.957	905.996	894.076	828.51	774.865	751.023	715.26	661.615	673.535	733.141	745.062	715.26	679.497	649.694	685.457	709.299	697.379	721.221	727.182	721.221	709.3	697.379	691.418	691.418	691.418	697.379
1.02564		834.471	780.826	697.379	578.168	464.919	363.589	292.065	220.538	190.736	202.657	327.827	500.682	655.654	619.891	780.827	852.352	852.352	858.313	911.957	971.562	965.601	995.402	917.918	911.957	888.115	828.51	780.826	745.062	709.299	655.654	685.456	745.062	733.141	721.221	673.537	649.694	691.418	721.221	721.221	745.062	739.102	721.221	727.181	703.34	691.418	691.418	691.418	697.379
1.03205		816.59	751.023	649.693	548.365	435.116	333.788	268.223	208.618	184.775	220.538	375.511	560.287	679.496	661.615	786.787	864.274	840.432	858.313	917.917	983.481	953.68	983.482	917.918	905.996	894.076	822.55	780.826	751.023	703.337	655.654	691.418	745.062	739.102	721.221	679.497	655.655	703.339	739.101	745.062	756.984	739.102	745.062	756.984	709.3	691.418	691.418	685.457	691.418
1.03846		810.628	727.181	613.931	518.563	387.433	327.827	244.381	202.657	184.775	250.341	411.275	596.049	703.338	691.417	810.629	864.274	834.471	864.274	917.917	983.481	953.68	977.522	917.918	911.957	894.076	822.55	786.786	751.023	697.377	643.733	703.339	751.023	739.102	721.221	685.458	679.497	727.181	756.984	762.944	762.944	751.023	774.865	780.823	709.3	691.418	691.418	679.497	691.418
1.04487		792.746	697.379	590.089	494.721	351.668	303.986	226.499	190.736	196.696	292.065	447.038	619.891	727.179	709.299	834.471	864.274	834.471	870.234	935.798	977.52	953.68	965.601	917.918	917.918	882.154	822.55	792.746	756.984	697.377	643.733	721.221	756.984	745.062	727.181	691.418	703.34	756.983	774.865	762.944	762.944	780.823	798.708	786.784	709.3	691.418	685.458	679.497	691.418
1.05128		762.944	661.615	572.207	470.88	333.788	280.144	214.578	178.815	208.618	333.788	488.761	643.733	745.062	721.221	858.313	864.274	846.392	888.115	947.72	977.519	959.639	959.64	923.878	923.878	876.194	816.59	798.707	756.984	685.456	643.733	727.181	756.984	745.062	727.181	703.34	721.221	768.904	774.863	751.023	774.862	792.747	804.668	774.863	703.34	685.458	685.458	679.497	691.418
1.05769		745.062	637.773	542.405	429.156	327.827	256.301	196.696	172.855	226.499	387.432	548.365	667.575	762.944	739.102	864.274	858.313	840.432	900.036	953.68	983.48	965.598	959.639	923.875	917.918	864.273	822.55	804.668	756.984	679.495	655.654	739.102	762.944	745.062	733.141	709.3	733.141	774.865	774.862	751.023	792.747	816.587	810.628	762.944	697.379	685.458	685.458	685.457	691.418
1.0641		721.221	607.971	500.682	399.354	315.906	232.459	190.736	166.894	262.262	417.236	596.049	691.417	780.826	768.904	876.194	864.274	846.392	905.996	959.64	983.48	959.638	953.678	911.955	911.955	870.234	822.55	810.628	762.944	673.535	667.574	751.023	780.825	756.983	739.102	721.221	739.102	780.823	768.902	768.907	810.627	816.587	798.707	739.102	697.379	685.458	685.458	685.457	691.418
1.07051		697.377	578.168	476.84	363.589	303.986	208.618	184.775	190.736	292.065	458.959	625.851	721.219	786.786	804.667	870.234	864.274	852.352	911.957	977.519	977.519	959.638	947.717	917.915	911.955	858.312	828.51	798.707	756.984	673.535	679.497	762.943	786.785	768.904	745.062	727.181	751.023	780.823	768.907	774.866	822.547	810.627	786.787	727.181	697.379	691.418	685.458	685.457	697.379
1.07692		649.693	554.326	447.038	357.629	274.183	190.736	172.855	190.736	345.709	512.603	649.693	739.102	786.786	822.55	870.234	858.313	864.273	923.878	965.601	977.519	959.638	947.717	929.836	905.996	864.273	840.431	786.786	762.944	679.497	703.339	768.904	792.746	780.825	751.023	733.141	756.981	780.827	774.866	786.785	828.507	804.667	774.867	721.221	691.418	685.458	685.458	685.457	697.379
1.08333		613.931	524.524	411.274	345.709	262.262	178.815	166.894	220.538	387.432	554.326	661.615	762.944	810.629	846.391	870.234	852.352	876.194	935.798	965.601	971.559	941.758	941.758	929.841	905.996	864.273	840.431	774.865	762.944	673.537	733.141	792.746	810.625	792.744	768.903	733.141	762.946	780.827	786.785	798.706	822.547	792.746	756.984	709.3	691.418	685.458	685.458	685.457	697.379
1.08974		596.049	494.721	375.512	333.788	244.381	172.855	172.855	250.341	423.196	590.089	685.457	780.825	834.471	864.273	870.234	852.352	888.115	941.759	971.559	971.559	941.758	941.757	923.88	900.036	858.312	846.391	780.826	768.904	679.497	751.023	810.628	816.59	804.669	774.867	751.02	762.946	798.707	804.665	810.625	816.587	792.746	745.062	697.379	691.418	691.418	679.497	685.457	697.379
1.09615		578.168	458.959	351.668	321.866	226.499	178.815	184.775	280.144	476.84	631.812	739.101	786.785	864.274	864.273	864.274	864.274	900.036	947.72	971.559	977.524	941.757	941.761	923.88	894.076	858.312	840.431	780.826	762.944	691.418	768.904	834.471	828.51	816.588	780.827	756.985	780.826	822.547	822.551	810.625	810.626	780.827	733.141	691.418	691.418	691.418	685.458	685.457	697.379
1.10256		554.326	411.274	339.748	303.986	202.657	184.775	190.736	333.788	518.563	655.654	756.983	786.785	900.036	864.273	870.234	876.194	911.957	965.598	977.524	965.603	935.797	941.761	917.919	876.194	858.312	822.55	792.746	756.984	703.339	792.746	840.431	840.429	816.588	768.905	768.905	798.706	846.391	822.55	804.665	798.706	762.942	715.26	691.418	697.379	697.379	685.458	685.457	703.339
1.10897		512.603	399.354	345.709	280.144	190.736	172.855	208.618	375.512	566.247	679.496	768.904	798.708	923.878	870.234	864.274	876.194	917.918	971.563	983.484	959.643	935.797	935.801	917.919	876.194	858.312	828.51	798.707	751.023	715.26	810.628	858.311	846.389	816.587	768.905	774.865	810.63	858.311	834.47	810.625	786.785	751.023	697.379	691.418	697.379	697.379	685.458	691.418	697.379
1.11538		482.8	369.55	339.748	268.223	178.815	160.934	238.42	411.274	596.049	709.298	792.747	834.471	941.759	882.154	864.274	882.154	917.917	971.563	977.523	941.758	947.721	935.801	905.994	876.194	858.312	834.471	810.628	751.023	727.181	828.511	864.27	858.309	816.587	768.905	786.784	828.51	870.231	828.51	810.625	774.865	733.141	691.418	691.418	703.34	697.379	685.458	685.457	697.379
1.12179		458.959	345.708	333.788	244.381	166.894	166.894	280.144	458.959	631.812	727.181	798.708	870.234	935.798	900.036	882.154	888.115	941.759	977.523	977.523	941.757	941.761	935.8	905.994	870.234	858.312	846.391	810.628	756.984	745.062	846.391	870.23	858.314	816.587	780.825	804.669	846.39	870.23	822.549	810.625	762.946	715.26	685.458	691.418	703.34	691.418	685.458	679.497	691.418
1.12821		429.156	345.708	298.024	220.538	166.894	172.855	327.827	506.642	661.615	745.062	792.747	905.996	935.798	917.917	888.115	888.115	953.68	983.483	971.562	941.761	941.761	929.84	900.038	870.234	864.273	852.352	810.628	756.984	762.943	864.271	870.235	858.313	810.626	780.824	810.629	852.35	870.23	816.59	804.665	751.02	703.339	685.458	691.418	697.379	685.458	685.458	685.457	691.418
1.13462		399.354	357.629	274.183	208.618	166.894	196.696	369.551	554.326	673.535	756.984	810.629	923.878	935.798	917.917	882.154	894.076	965.598	989.443	977.523	941.761	941.761	935.799	905.998	870.232	870.234	858.312	822.548	756.983	792.746	882.151	864.274	852.353	816.587	798.705	828.509	852.35	852.35	804.669	792.745	733.141	691.418	685.458	691.418	703.34	685.458	685.458	685.457	691.418
1.14103		369.55	345.709	262.262	190.736	166.894	232.459	417.235	590.089	697.378	762.944	834.471	935.798	935.798	929.838	894.076	905.996	965.603	977.523	977.523	947.721	935.801	935.799	905.997	876.191	882.153	858.311	816.588	762.943	822.551	882.155	870.234	846.393	816.586	804.669	834.468	852.35	840.429	804.669	786.785	709.299	679.497	685.458	697.379	703.34	673.537	685.458	679.497	691.418
1.14744		351.668	321.866	244.381	184.775	166.894	268.223	464.919	607.971	721.221	762.944	876.194	935.798	935.798	929.838	900.036	923.878	965.603	983.482	983.482	965.601	935.8	929.838	911.957	870.231	888.112	864.271	810.628	768.904	834.471	888.115	870.234	840.432	816.591	810.629	840.428	846.389	840.429	792.749	768.904	703.339	673.537	685.458	697.379	697.379	679.497	685.458	679.497	697.379
1.15385		357.629	292.065	220.538	184.775	184.775	321.866	500.682	631.812	739.102	774.865	900.036	929.838	935.798	929.838	900.036	935.798	971.563	989.442	983.482	965.601	947.72	929.838	905.995	876.191	900.038	864.272	798.707	780.825	852.351	894.076	870.234	846.392	822.55	816.588	840.428	834.469	828.509	774.864	756.985	697.379	679.497	685.458	697.379	691.418	679.497	691.418	679.497	697.379
1.16026		369.551	280.144	196.696	178.815	214.578	369.551	536.444	655.654	751.023	792.746	929.838	941.759	941.759	935.798	900.036	947.717	977.523	989.442	983.481	965.601	947.72	917.918	905.995	870.23	900.035	870.231	792.746	786.785	858.311	888.115	864.274	852.351	834.47	816.588	828.508	834.469	822.549	768.904	751.025	697.379	673.537	685.458	703.34	691.418	685.458	691.418	679.497	697.379
1.16667		369.551	262.262	196.696	184.775	244.381	417.235	572.207	679.496	768.904	828.51	947.72	947.72	953.68	935.798	917.918	959.643	989.443	1001.36	983.481	965.6	947.719	917.915	900.035	870.23	900.035	864.269	798.707	780.825	870.231	882.154	864.273	852.351	834.47	810.628	816.588	834.469	798.708	756.984	739.1	691.418	667.577	691.418	709.3	685.458	685.458	685.457	685.457	697.379
1.17308		351.668	220.538	196.696	190.736	286.104	464.919	602.01	709.298	774.865	870.234	935.798	959.64	959.64	947.72	929.838	971.562	995.403	1001.37	989.441	971.56	947.718	917.915	900.035	870.235	894.076	864.274	798.707	792.746	876.191	876.194	864.273	852.351	834.469	810.628	810.628	834.469	786.788	751.024	727.181	685.458	679.497	691.418	703.34	685.458	691.418	685.457	685.457	697.379
1.17949		321.866	214.578	184.775	202.657	345.709	500.682	619.891	727.181	786.785	905.996	923.878	959.64	947.72	947.72	941.758	983.482	1001.36	1007.33	989.446	983.485	959.643	923.875	888.115	876.194	900.035	870.234	798.707	798.705	882.155	876.194	870.232	858.311	840.429	816.588	798.708	834.469	786.784	745.064	721.221	685.458	679.497	703.34	703.34	685.458	691.418	685.457	685.457	697.379
1.1859		292.065	208.618	178.815	226.499	393.392	542.405	649.693	745.062	816.59	923.878	935.798	959.64	947.72	953.68	959.643	995.403	1007.32	1001.37	989.445	989.444	959.643	917.915	882.154	876.194	894.074	876.194	780.825	810.63	888.115	882.154	876.192	858.31	834.468	804.668	792.747	828.509	768.904	745.064	709.299	679.497	679.497	703.34	703.34	685.458	685.458	691.418	685.457	697.379
1.19231		268.223	190.736	184.775	268.223	441.077	584.129	673.535	762.944	852.352	929.838	959.64	965.601	941.759	971.559	983.483	1001.36	1019.25	1007.33	995.405	995.404	965.602	917.914	882.154	876.194	900.034	870.234	774.865	822.549	888.115	888.114	882.152	852.35	822.548	786.787	798.707	822.548	762.944	733.139	697.379	679.497	685.458	703.34	703.34	679.497	685.458	691.418	691.418	703.339
1.19872		238.42	184.775	184.775	315.906	488.761	602.01	703.338	774.865	894.076	929.838	977.522	977.52	935.798	989.445	1001.36	1013.29	1019.25	1001.37	1001.36	995.404	965.601	917.914	888.114	882.154	905.995	858.313	768.904	834.47	900.035	894.073	882.151	852.349	810.627	774.866	804.668	822.549	751.024	727.181	691.418	667.577	691.418	703.34	697.379	679.497	685.458	691.418	697.379	703.339
1.20513		220.538	190.736	196.696	387.432	536.445	619.891	733.14	780.825	923.878	935.798	983.481	983.48	935.799	1001.37	1019.24	1025.21	1019.25	1013.28	995.404	989.443	965.601	905.994	882.153	882.153	900.034	846.392	762.944	846.389	900.034	900.033	870.23	834.468	792.746	774.865	816.587	810.629	745.064	721.221	685.458	673.537	691.418	697.379	697.379	679.497	685.458	685.457	691.418	703.339
1.21154		226.499	184.775	226.499	441.077	572.207	643.733	756.984	816.59	947.72	953.68	977.522	995.405	953.683	1025.2	1031.17	1031.17	1025.21	1013.28	1007.32	989.442	971.561	905.993	894.073	888.113	894.073	834.471	756.984	864.269	900.034	905.997	858.309	816.587	774.865	774.865	822.548	804.669	733.139	727.181	685.458	667.577	697.379	697.379	691.418	673.537	691.418	685.457	697.379	703.339
1.21795		208.618	178.815	268.223	494.721	602.01	673.535	768.905	852.352	959.64	971.559	1001.37	989.444	971.562	1031.16	1037.13	1037.13	1037.13	1007.32	1031.16	995.4	965.6	905.993	900.033	888.113	894.073	816.586	768.904	876.194	905.994	905.996	858.313	804.667	768.904	792.745	822.548	798.705	727.179	721.221	685.458	673.537	697.379	691.418	685.458	679.497	685.457	685.457	697.379	703.339
1.22436		196.696	190.736	333.788	542.405	619.891	709.298	786.787	900.035	953.68	983.485	1013.29	995.404	989.443	1043.09	1037.13	1031.17	1031.16	1019.24	1025.21	995.4	965.6	900.033	888.112	888.113	888.113	798.705	780.823	888.114	911.953	894.076	852.353	792.745	768.904	798.705	810.629	786.785	721.221	709.299	691.418	673.537	697.379	697.379	685.458	679.497	679.497	685.457	691.418	703.339
1.23077		190.736	202.657	399.353	578.168	655.654	745.061	804.668	941.759	959.64	995.404	1025.21	989.444	1001.36	1049.05	1049.05	1037.13	1037.12	1031.16	1025.21	1001.36	971.559	900.037	882.152	882.152	870.232	786.785	792.748	894.074	905.997	882.154	834.467	792.745	762.943	804.667	804.669	774.865	709.299	709.299	691.418	685.458	709.299	697.379	685.458	685.458	679.497	691.418	691.418	703.339
1.23718		190.736	232.459	458.959	613.931	673.535	768.905	834.471	971.559	977.524	1007.32	1043.09	1001.36	1013.28	1060.97	1049.05	1043.09	1037.12	1025.21	1031.17	1007.33	971.558	900.037	882.152	864.271	870.232	780.826	804.668	911.954	905.997	876.194	828.507	786.784	774.864	798.707	798.705	762.945	715.26	703.339	697.379	685.458	703.34	691.418	685.458	685.458	691.418	691.418	697.379	703.339
1.24359		190.736	280.144	512.603	643.733	697.378	780.827	870.234	977.524	995.404	1031.17	1055.01	1013.28	1031.17	1066.93	1055.01	1037.12	1037.13	1031.17	1031.17	1007.33	971.558	900.037	882.152	870.231	852.351	774.863	822.547	917.918	900.037	876.194	822.547	786.784	780.824	792.747	792.745	751.025	697.379	703.339	697.379	685.458	697.379	697.379	679.497	685.458	691.418	697.379	691.418	709.299
1.25		196.696	333.788	554.326	661.615	715.259	804.668	929.838	965.598	1019.25	1055.01	1060.97	1019.24	1055.01	1084.81	1060.97	1043.09	1043.09	1037.13	1043.09	1013.28	971.558	900.036	876.191	864.27	816.59	762.942	846.393	917.918	882.155	864.273	822.547	780.824	792.745	786.788	786.785	745.06	691.418	697.379	697.379	691.418	697.379	691.418	685.458	691.418	685.457	697.379	697.379	709.299
1.25641		202.657	405.313	590.089	685.457	751.021	840.432	977.524	977.524	1025.2	1060.97	1055.01	1037.13	1060.97	1096.73	1066.93	1060.97	1049.05	1037.13	1043.09	1013.28	971.562	900.036	882.151	858.31	804.669	768.907	870.232	911.957	882.155	870.233	816.585	780.824	792.746	786.784	780.826	739.1	685.457	697.379	691.418	697.379	703.34	691.418	685.458	691.418	685.457	697.379	697.379	709.299
1.26282		256.301	470.88	625.851	709.298	768.905	876.194	1001.36	1001.36	1037.13	1072.89	1055.01	1049.05	1072.89	1108.65	1084.81	1072.89	1049.05	1043.09	1031.16	1007.32	971.562	900.036	882.155	852.35	798.709	768.906	894.072	911.957	888.115	864.273	816.585	798.705	798.707	786.784	774.865	727.181	673.537	697.379	691.418	697.379	703.34	691.418	685.458	691.418	685.457	697.379	697.379	709.299
1.26923		309.945	530.485	661.615	733.14	786.787	905.996	1007.32	1037.13	1060.97	1090.77	1066.93	1072.89	1084.81	1126.53	1090.77	1090.77	1055.01	1049.05	1031.16	1007.32	971.562	900.035	876.194	846.389	792.748	762.946	911.957	911.957	888.115	864.272	810.625	786.784	798.707	780.824	780.826	721.221	673.537	697.379	697.379	697.379	703.34	691.418	685.458	685.457	685.457	697.379	697.379	709.299
1.27564		369.55	578.168	691.417	768.905	828.51	959.639	1007.32	1055.01	1078.85	1096.73	1078.85	1084.81	1108.65	1144.41	1108.65	1102.69	1066.93	1055.01	1037.12	1001.36	959.641	905.995	876.194	840.429	780.827	768.905	911.956	905.995	900.034	864.272	816.585	786.785	792.748	774.865	786.787	709.299	679.497	697.379	697.379	703.34	703.34	691.418	685.458	685.457	691.418	697.379	703.339	709.299
1.28205		435.117	619.891	709.298	792.747	858.312	1007.33	1019.24	1072.89	1102.69	1108.65	1102.69	1096.73	1126.53	1162.29	1114.61	1102.69	1066.93	1066.93	1043.08	989.442	953.681	905.995	888.114	834.468	780.827	786.785	917.915	905.995	911.955	864.272	822.55	792.746	786.784	768.905	780.827	703.339	673.537	697.379	703.34	703.34	709.3	691.418	691.418	691.418	691.418	703.339	703.339	709.299
1.28846		500.682	655.654	733.14	810.629	894.076	1031.17	1055.01	1090.77	1126.53	1132.49	1114.61	1108.65	1144.41	1174.22	1120.58	1108.65	1066.93	1066.93	1043.08	989.441	953.681	900.034	894.074	828.507	774.866	810.63	923.875	911.955	911.954	858.312	822.55	798.707	774.864	774.865	774.866	703.339	679.497	703.34	703.34	703.34	703.34	691.418	691.418	685.457	697.379	703.339	703.339	709.299
1.29487		560.287	679.496	745.061	822.55	935.799	1031.16	1078.85	1120.57	1150.38	1138.45	1132.5	1120.57	1156.34	1186.14	1138.45	1108.65	1072.89	1072.89	1049.05	983.481	959.64	905.995	882.153	828.511	774.865	834.47	929.835	911.955	911.953	858.312	822.547	804.668	762.944	774.866	768.907	697.379	685.458	703.34	703.34	703.34	703.34	685.458	691.418	685.457	697.379	703.339	703.339	715.26
1.30128		602.01	715.259	768.905	858.313	983.484	1025.2	1090.77	1156.34	1168.26	1156.34	1150.38	1144.41	1168.26	1204.02	1150.38	1114.61	1072.89	1078.85	1037.13	977.52	953.68	900.034	882.153	816.591	780.825	858.31	935.795	917.914	900.033	864.272	822.547	792.748	756.985	768.906	762.942	685.458	679.497	703.34	697.379	703.34	703.34	685.458	691.418	685.457	697.379	703.339	703.339	715.26
1.30769		643.733	727.18	804.668	911.957	1025.21	1025.2	1108.65	1168.26	1180.18	1174.21	1156.34	1162.29	1186.14	1209.98	1156.33	1120.57	1084.81	1078.85	1049.05	971.56	947.72	900.034	882.152	816.59	786.784	870.235	941.76	917.914	900.033	858.312	828.507	792.749	756.985	774.866	751.023	679.497	685.458	703.34	697.379	703.34	703.34	685.458	691.418	685.457	697.379	709.299	709.299	715.26
1.3141		667.575	733.14	822.55	965.599	1043.09	1037.13	1132.5	1180.18	1192.1	1192.1	1162.29	1174.22	1198.06	1215.94	1162.3	1126.53	1090.77	1072.89	1043.09	965.6	941.759	911.954	870.231	816.59	792.744	894.074	947.72	923.874	894.072	852.352	828.508	780.824	762.946	768.907	739.102	685.458	685.458	703.34	691.418	703.34	703.34	691.418	691.418	691.418	703.339	709.299	709.299	715.26
1.32051		685.457	762.943	840.432	1013.29	1055.01	1055.01	1168.26	1198.06	1209.98	1192.1	1174.22	1192.1	1209.98	1227.86	1174.22	1120.57	1096.73	1072.89	1049.05	959.639	941.759	905.993	870.231	816.59	804.668	905.994	953.679	923.879	900.033	852.352	816.588	774.865	762.946	768.902	745.062	679.497	691.418	703.34	691.418	703.34	697.379	691.418	685.457	691.418	703.339	709.299	709.299	721.221
1.32692		703.338	774.866	888.115	1060.96	1055.01	1084.81	1198.06	1215.94	1233.83	1209.98	1186.14	1209.98	1221.9	1251.7	1180.18	1114.61	1096.73	1066.93	1037.13	959.639	935.799	900.037	870.23	810.629	816.588	923.874	959.639	923.878	900.033	858.312	816.588	768.904	762.946	768.902	733.141	685.458	697.379	709.3	691.418	697.379	697.379	691.418	685.457	697.379	703.339	703.339	715.26	721.221
1.33333		721.219	834.471	947.72	1090.78	1078.85	1126.53	1221.9	1245.74	1245.74	1227.86	1204.02	1227.86	1239.78	1269.59	1192.1	1114.61	1102.69	1066.93	1031.17	959.639	923.878	900.036	870.235	816.589	840.428	947.719	959.639	929.838	894.072	864.273	804.669	756.985	756.986	768.902	727.181	679.497	697.379	709.3	697.379	703.34	691.418	685.457	685.457	697.379	703.339	703.339	709.299	721.221
1.33974		745.062	846.392	995.404	1108.65	1090.77	1168.26	1251.7	1269.59	1263.62	1251.7	1227.86	1245.74	1257.67	1287.47	1198.06	1114.61	1102.69	1072.89	1019.25	947.718	923.877	894.075	870.235	810.628	864.273	971.558	947.717	935.798	894.072	858.313	798.705	762.945	762.946	762.944	715.26	679.497	697.379	715.26	697.379	709.3	691.418	691.418	685.457	697.379	709.299	703.339	709.298	721.221
1.34615		774.866	858.313	1037.13	1114.61	1114.61	1209.98	1275.55	1287.46	1281.51	1269.59	1257.67	1275.55	1263.63	1299.39	1192.1	1114.61	1102.69	1066.93	1013.28	947.718	923.876	900.035	870.235	804.668	900.033	983.484	947.717	935.798	894.072	858.309	792.745	762.945	768.907	756.984	709.3	673.537	709.3	709.3	691.418	697.379	691.418	697.379	691.418	697.379	709.299	709.299	709.298	721.221
1.35256		798.708	894.076	1078.85	1114.61	1132.49	1251.7	1293.42	1299.38	1299.39	1293.43	1287.47	1287.47	1275.55	1299.39	1186.14	1120.57	1102.69	1066.93	1013.28	953.678	917.916	905.995	864.274	810.628	935.799	989.444	947.717	941.758	894.072	852.35	792.745	756.985	774.866	762.944	703.34	679.497	715.26	709.3	691.418	697.379	685.457	703.339	697.379	703.339	709.299	709.299	715.26	721.221
1.35897		828.51	953.68	1108.65	1114.61	1162.3	1287.46	1311.31	1311.31	1323.23	1305.35	1317.27	1305.35	1287.47	1299.39	1180.18	1126.53	1102.69	1072.89	1013.28	953.677	923.875	911.955	852.348	828.508	971.56	989.443	959.638	947.718	894.073	840.43	786.785	756.985	774.867	756.984	697.379	679.497	709.3	715.26	691.418	703.339	685.457	703.339	697.379	697.379	703.339	703.339	715.26	715.259
1.36538		858.313	1019.25	1120.58	1126.53	1204.02	1317.27	1323.23	1335.15	1353.04	1323.23	1341.11	1323.23	1299.39	1299.39	1174.22	1138.46	1102.69	1060.97	1019.24	953.677	917.915	911.955	858.313	840.428	995.4	1001.36	965.598	947.718	888.114	822.55	786.785	762.946	774.862	745.062	691.418	679.497	715.26	709.3	691.418	703.339	685.457	709.299	697.379	697.379	703.339	709.299	709.298	715.259
1.37179		894.076	1078.85	1126.53	1132.49	1239.79	1329.19	1341.11	1358.99	1376.88	1341.11	1347.08	1335.15	1305.35	1293.43	1174.22	1144.42	1096.73	1072.89	995.403	959.641	917.914	923.875	858.313	858.312	1019.25	1019.25	977.523	953.678	888.114	822.551	774.865	768.905	780.823	739.102	697.379	679.497	715.26	703.34	691.418	703.339	685.457	703.339	703.339	697.379	703.339	709.299	709.298	721.219
1.37821		941.759	1108.65	1126.53	1168.26	1281.51	1335.15	1347.08	1376.88	1388.8	1353.04	1353.04	1347.07	1317.27	1299.39	1174.22	1138.46	1090.77	1066.93	989.442	959.64	935.795	917.914	858.313	882.153	1037.13	1037.13	989.443	953.679	882.155	816.591	774.865	780.827	768.904	739.102	697.379	685.458	709.299	709.299	691.418	703.339	679.497	697.379	697.379	703.339	703.339	709.299	709.298	715.259
1.38462		1007.33	1144.41	1126.53	1215.94	1323.22	1347.07	1358.99	1406.67	1406.68	1370.92	1370.91	1347.07	1317.27	1293.43	1174.22	1144.42	1084.81	1066.93	995.402	959.64	929.835	923.875	852.353	905.993	1055.01	1049.05	1001.36	953.679	864.27	816.586	768.905	774.866	774.865	745.062	703.34	685.458	703.339	703.339	697.379	697.379	679.497	703.339	697.379	703.339	703.339	709.299	709.298	715.259
1.39103		1060.96	1174.22	1144.41	1257.66	1341.11	1358.99	1382.84	1424.56	1430.52	1388.8	1376.87	1358.99	1311.31	1293.43	1174.22	1132.5	1084.81	1049.05	995.402	959.64	935.799	923.875	852.352	941.759	1066.93	1060.97	1001.36	947.72	852.351	810.626	780.826	780.827	774.865	739.102	697.379	691.418	709.299	703.339	697.379	703.339	679.495	697.379	691.417	703.339	697.377	709.299	709.298	721.219
1.39744		1096.73	1162.3	1162.3	1299.38	1364.96	1382.84	1406.67	1454.36	1454.37	1406.68	1388.79	1364.95	1311.31	1299.39	1168.26	1126.54	1084.81	1049.05	995.402	965.6	941.76	917.914	858.312	971.559	1078.85	1066.93	995.404	941.755	852.351	810.626	792.746	780.827	774.865	739.102	691.418	697.379	709.299	697.379	697.379	697.379	679.495	697.379	691.417	697.377	697.377	715.26	715.259	721.219
1.40385		1144.41	1174.22	1204.02	1329.19	1382.84	1388.8	1430.52	1484.16	1466.29	1424.56	1394.76	1353.03	1305.35	1287.47	1174.22	1126.54	1084.81	1037.13	989.441	971.56	941.759	905.993	864.273	995.404	1090.77	1060.97	1007.33	923.876	852.351	810.626	786.787	786.788	774.865	739.101	697.379	697.379	721.221	703.339	691.418	703.339	685.456	697.379	697.377	697.377	703.337	715.26	715.259	721.219
1.41026		1168.26	1198.06	1251.7	1364.95	1412.64	1400.71	1466.29	1508.01	1484.16	1436.48	1388.8	1353.03	1299.39	1281.51	1174.22	1132.5	1084.81	1037.13	989.441	977.52	947.719	911.953	864.273	1025.21	1090.77	1055.01	1019.25	911.957	858.312	804.667	780.827	780.823	762.943	733.141	697.379	697.379	721.221	691.418	685.457	703.339	679.496	697.379	697.377	703.337	703.337	721.221	721.221	721.219
1.41667		1186.14	1245.74	1299.38	1406.68	1448.4	1418.6	1502.05	1519.92	1502.05	1460.32	1394.76	1359	1293.43	1275.55	1174.22	1126.53	1078.85	1037.13	989.441	977.52	941.759	911.953	870.232	1055.01	1090.77	1049.05	1013.28	905.997	852.352	810.627	786.787	780.823	768.904	733.141	703.339	703.339	721.221	679.497	691.418	697.379	685.456	691.417	703.337	703.337	703.337	715.259	721.221	721.219
1.42308		1186.14	1275.55	1341.12	1436.48	1466.29	1436.48	1531.85	1543.77	1513.97	1466.28	1394.76	1364.96	1281.51	1281.51	1174.22	1120.57	1078.85	1031.17	1001.36	977.519	953.678	905.992	888.112	1072.89	1096.73	1043.09	1007.32	905.993	858.312	810.627	780.827	780.826	762.943	739.102	703.339	709.299	727.181	679.497	691.418	697.379	691.417	691.417	703.337	703.337	697.378	715.259	721.219	721.219
1.42949		1198.06	1293.42	1376.88	1466.28	1484.16	1472.24	1549.73	1555.69	1519.92	1472.25	1406.68	1364.96	1275.55	1275.55	1168.26	1114.61	1078.85	1043.09	1001.37	971.558	959.638	905.992	911.957	1102.7	1096.73	1043.09	1013.28	900.033	852.352	810.627	780.827	780.825	768.904	733.141	697.379	721.221	721.221	679.497	691.418	691.417	691.417	691.417	703.337	709.298	697.378	715.259	721.219	721.219
1.4359		1215.94	1317.27	1418.6	1508.01	1508.01	1502.05	1579.54	1573.57	1531.85	1472.24	1418.6	1353.04	1269.59	1269.59	1162.3	1120.57	1072.89	1049.05	1001.37	971.558	959.638	900.032	947.718	1120.58	1096.73	1066.93	1013.28	894.073	846.393	810.628	780.827	780.825	768.904	727.181	697.379	715.26	715.26	673.535	691.418	691.417	685.457	691.417	703.337	709.298	697.378	715.259	721.219	727.179
1.44231		1239.78	1376.88	1460.32	1537.81	1519.92	1531.85	1609.34	1591.45	1537.81	1472.24	1418.6	1347.07	1263.63	1269.59	1150.38	1120.57	1090.77	1055.01	1001.36	995.403	965.597	905.997	971.558	1132.5	1090.77	1060.97	995.399	894.073	846.393	810.628	780.823	780.825	768.904	733.141	697.379	721.221	709.299	673.535	691.417	679.496	691.417	691.417	703.338	709.298	703.338	715.259	721.219	727.179
1.44872		1257.66	1412.64	1484.16	1561.65	1549.72	1567.61	1627.22	1597.41	1549.73	1478.2	1436.48	1341.11	1251.7	1275.55	1150.38	1120.58	1096.73	1049.05	1007.32	1001.37	959.638	911.957	1007.32	1138.46	1078.85	1049.04	1001.36	894.074	852.354	810.628	780.823	774.865	762.943	733.141	697.379	721.221	703.339	667.575	691.417	691.417	691.417	697.378	709.298	709.298	709.298	721.219	727.179	727.179
1.45513		1299.38	1454.36	1519.92	1579.54	1579.53	1609.34	1645.1	1609.34	1555.69	1490.12	1436.48	1347.07	1245.74	1281.51	1150.38	1126.54	1102.7	1049.05	1019.25	995.407	953.677	923.877	1031.17	1144.42	1078.85	1043.09	995.4	894.074	858.314	822.548	786.784	780.825	768.904	727.181	709.299	721.221	703.339	673.535	685.457	685.457	697.378	697.378	709.298	709.298	709.298	721.219	727.179	733.14
1.46154		1341.12	1472.24	1537.81	1597.41	1609.33	1645.1	1662.98	1609.34	1555.69	1502.04	1436.48	1347.07	1251.7	1281.51	1156.34	1132.5	1102.7	1049.05	1025.21	995.407	953.677	935.797	1055.01	1150.38	1072.89	1037.13	995.401	894.074	864.274	816.588	786.785	780.825	762.943	715.26	709.299	721.221	697.379	679.496	691.417	685.457	691.417	697.378	709.298	709.298	709.298	727.179	727.179	733.14
1.46795		1382.84	1484.16	1555.69	1615.3	1657.02	1674.9	1674.89	1621.26	1561.65	1513.97	1436.48	1347.07	1251.7	1281.51	1162.3	1138.46	1102.7	1049.05	1019.25	1001.37	959.637	947.717	1072.89	1156.34	1072.89	1037.13	977.521	905.995	864.274	810.629	786.785	786.785	756.984	715.26	703.339	727.181	697.377	679.496	691.417	685.457	685.457	691.417	703.338	709.298	709.298	727.179	721.22	733.14
1.47436		1424.56	1490.12	1561.65	1639.13	1692.78	1692.78	1686.82	1633.18	1567.61	1519.93	1430.52	1341.11	1245.74	1287.47	1174.22	1156.34	1102.69	1037.13	1019.25	995.407	959.637	953.678	1072.89	1168.26	1066.93	1037.13	977.521	917.915	858.309	804.669	792.746	792.746	751.023	715.26	703.339	727.181	697.377	679.496	697.378	685.457	685.457	697.378	703.338	703.338	709.298	721.22	721.22	721.22
1.48077		1460.33	1525.88	1567.62	1674.9	1722.59	1710.66	1698.74	1639.14	1579.53	1525.89	1436.48	1335.15	1245.75	1281.51	1186.14	1162.3	1102.69	1055.01	1031.17	983.486	953.677	965.598	1096.73	1168.26	1043.09	1031.17	971.561	917.915	864.269	804.669	792.746	792.746	751.023	715.26	715.26	733.141	697.377	691.417	697.378	679.496	691.417	697.378	703.338	709.298	715.259	721.22	721.22	721.22
1.48718		1490.12	1561.65	1579.54	1698.74	1740.46	1734.51	1704.7	1645.1	1579.53	1519.93	1430.52	1323.23	1239.79	1287.47	1198.06	1162.3	1102.69	1078.85	1031.17	995.407	947.717	995.404	1120.57	1162.3	1037.13	1025.21	965.601	917.916	858.309	798.704	792.746	792.746	751.023	715.26	715.26	739.102	703.337	691.417	703.338	685.457	691.417	697.378	709.298	703.338	709.298	721.22	715.259	721.22
1.49359		1508.01	1585.49	1621.26	1722.59	1764.31	1752.38	1710.66	1651.06	1585.49	1525.89	1424.56	1311.31	1245.74	1287.47	1209.98	1156.34	1102.69	1084.81	1031.17	995.407	941.757	1025.21	1138.46	1144.42	1043.09	1013.28	965.601	917.916	864.27	798.705	792.746	792.746	745.062	709.299	715.26	745.062	703.337	691.417	703.338	685.457	691.417	703.338	703.338	703.338	709.298	715.259	715.259	709.298
1.5		1537.81	1591.45	1657.02	1752.38	1788.15	1782.19	1710.66	1651.06	1597.41	1525.89	1424.56	1305.35	1257.66	1293.43	1221.9	1156.34	1102.69	1078.85	1031.17	995.407	947.717	1049.05	1150.38	1120.58	1060.97	1013.28	965.601	923.876	858.311	804.667	798.707	798.707	745.062	721.221	721.221	745.062	715.26	703.338	709.298	691.417	703.338	703.338	703.338	703.338	703.338	715.259	721.22	709.298
1.50641		1561.65	1621.26	1680.86	1776.22	1811.99	1806.03	1722.59	1657.02	1603.37	1519.93	1412.64	1305.35	1263.62	1299.39	1221.9	1162.3	1102.69	1078.85	1049.05	995.407	947.717	1084.81	1150.38	1102.69	1072.89	1013.28	965.601	923.877	858.311	804.667	810.628	804.667	751.023	721.221	727.181	745.062	721.221	709.298	715.259	691.417	703.338	703.338	703.338	703.338	703.338	709.298	715.259	709.298
1.51282		1591.45	1662.97	1698.74	1788.15	1835.84	1811.99	1734.51	1657.02	1609.33	1519.93	1400.72	1299.39	1275.54	1305.35	1227.86	1168.26	1114.61	1096.73	1060.97	989.447	959.638	1102.69	1144.42	1090.77	1066.93	1007.32	965.602	929.837	864.271	804.667	810.628	798.707	751.023	727.181	739.102	751.023	721.221	709.298	721.22	691.417	709.298	709.298	703.338	709.298	715.259	715.259	715.259	715.259
1.51923		1615.3	1668.93	1704.7	1800.07	1859.67	1811.99	1740.46	1662.98	1621.25	1525.89	1400.72	1299.39	1281.51	1311.31	1227.86	1174.22	1132.49	1120.57	1066.93	983.486	977.519	1132.49	1138.46	1084.81	1072.89	1013.28	965.597	941.758	852.351	816.588	828.509	798.707	751.023	733.141	739.102	751.023	727.181	715.259	727.18	703.338	715.259	709.298	709.298	709.298	721.22	721.22	721.22	715.259
1.52564		1633.17	1686.82	1728.55	1823.91	1871.6	1817.95	1734.51	1662.98	1627.21	1519.93	1382.83	1299.39	1293.43	1323.23	1245.75	1192.1	1144.42	1126.53	1072.89	983.482	995.4	1132.49	1138.46	1078.85	1084.81	1013.28	965.598	941.759	852.351	816.588	828.509	804.667	762.944	739.102	745.062	756.984	727.181	733.14	733.14	709.298	721.22	715.259	709.298	715.259	721.22	727.18	739.101	715.259
1.53205		1645.1	1698.74	1758.35	1847.76	1883.52	1823.91	1722.59	1674.9	1633.18	1508	1388.79	1311.31	1311.31	1329.19	1251.71	1204.02	1150.38	1138.45	1072.89	983.482	1013.29	1144.41	1138.46	1072.89	1084.81	1013.28	977.519	941.759	858.312	816.588	834.47	804.667	768.904	745.062	756.984	762.944	733.141	745.062	739.101	709.298	727.18	721.22	715.259	715.259	727.18	739.101	739.101	733.14
1.53846		1662.97	1704.7	1770.27	1865.63	1889.47	1811.99	1728.55	1680.86	1639.14	1496.08	1388.8	1323.23	1329.19	1341.11	1269.59	1204.02	1162.3	1138.45	1066.93	977.522	1037.13	1156.34	1150.38	1066.93	1084.81	1007.32	983.479	947.719	852.351	828.509	840.43	810.628	774.865	751.023	768.904	768.904	739.102	756.984	751.023	721.22	739.101	727.18	715.259	733.14	733.14	739.101	751.021	745.061
1.54487		1680.86	1686.82	1782.19	1883.52	1889.47	1788.14	1740.46	1686.82	1651.06	1496.09	1382.84	1335.15	1353.03	1353.03	1287.47	1204.02	1174.22	1138.45	1066.93	971.562	1049.05	1162.3	1162.3	1060.96	1090.77	1007.32	995.4	953.679	852.351	840.428	852.351	810.628	780.826	756.984	780.826	780.826	745.062	762.943	756.983	739.101	745.061	739.101	721.22	733.14	745.061	745.061	745.061	745.061
1.55128		1698.74	1698.74	1794.11	1895.44	1895.43	1782.18	1758.35	1698.74	1639.14	1490.13	1376.88	1347.07	1382.84	1364.95	1293.43	1209.98	1192.1	1144.41	1060.97	965.598	1066.93	1180.18	1168.26	1060.97	1096.73	1019.24	1007.32	959.64	858.312	846.389	858.312	816.588	780.826	762.944	786.786	786.785	751.023	768.905	768.905	739.101	745.061	745.061	727.18	733.14	745.061	751.023	745.061	756.983
1.55769		1710.66	1710.66	1806.03	1901.4	1883.52	1794.11	1776.22	1710.66	1621.26	1484.16	1382.84	1353.03	1388.79	1376.87	1299.39	1227.86	1198.06	1150.37	1055.01	965.599	1084.81	1186.14	1162.3	1084.81	1108.65	1031.16	1013.29	953.68	870.233	858.309	870.231	810.628	780.826	768.904	786.786	786.785	762.944	774.866	774.866	745.061	751.023	751.023	733.14	739.101	745.061	751.023	745.061	762.943
1.5641		1734.5	1734.51	1835.84	1913.32	1865.63	1806.03	1776.23	1710.66	1621.26	1478.2	1388.8	1370.91	1394.75	1388.79	1299.39	1239.78	1204.02	1144.41	1043.09	965.6	1102.69	1198.06	1156.34	1084.81	1114.61	1031.16	1019.25	953.681	876.193	870.235	876.191	816.588	786.786	780.826	798.707	798.708	762.944	786.787	780.827	756.983	756.983	756.984	733.14	745.061	739.101	751.023	745.061	768.905
1.57051		1746.42	1764.31	1865.63	1919.28	1859.67	1817.95	1788.15	1710.66	1615.29	1472.24	1388.8	1382.83	1394.75	1406.67	1305.35	1257.66	1215.94	1150.38	1031.17	965.601	1126.54	1198.06	1150.38	1090.77	1120.57	1037.12	1025.21	959.64	882.154	864.269	882.15	822.548	786.786	786.786	816.59	804.668	774.865	798.708	786.787	756.983	762.943	756.984	739.102	745.061	733.14	751.023	745.061	762.943
1.57692		1758.35	1794.11	1895.44	1907.36	1859.67	1829.87	1800.07	1722.58	1615.29	1472.24	1394.76	1394.75	1412.64	1406.68	1317.27	1269.59	1227.87	1138.45	1019.25	989.442	1138.46	1192.1	1144.41	1096.73	1132.49	1055.01	1037.13	971.561	894.074	882.155	882.15	822.548	786.786	798.707	822.55	816.59	780.827	804.668	786.787	762.943	768.904	756.984	751.023	751.023	739.102	751.023	739.101	768.904
1.58333		1770.27	1841.79	1919.28	1895.43	1865.63	1829.88	1811.99	1710.66	1603.37	1466.28	1412.64	1400.71	1430.52	1418.6	1329.19	1287.47	1233.83	1126.54	1019.25	1007.32	1156.34	1192.1	1144.41	1114.61	1138.46	1060.97	1043.09	977.523	894.074	888.115	888.115	822.548	798.707	804.667	834.471	816.59	792.747	810.629	798.708	780.827	780.827	768.904	768.904	756.984	751.023	756.984	745.062	768.904
1.58974		1788.14	1883.52	1937.16	1889.47	1877.56	1841.8	1811.99	1692.78	1591.45	1460.32	1406.67	1412.64	1454.36	1418.6	1347.07	1293.43	1239.79	1120.58	1007.33	1043.08	1162.3	1192.1	1144.41	1126.54	1144.42	1055.01	1049.05	977.523	905.995	900.035	888.115	834.47	804.668	810.628	852.352	822.55	804.668	822.55	804.668	780.827	786.787	780.827	780.825	768.904	762.944	768.904	756.984	780.827
1.59615		1829.87	1913.32	1931.2	1883.52	1871.6	1853.71	1811.99	1668.94	1579.53	1460.32	1406.68	1430.52	1466.28	1430.52	1353.03	1311.31	1233.82	1114.62	1007.32	1066.93	1162.3	1198.06	1144.41	1144.42	1150.38	1066.93	1043.09	977.523	911.956	911.956	888.115	840.43	816.588	822.55	846.392	828.51	816.59	834.471	816.59	792.747	804.668	792.747	798.708	780.827	774.865	780.827	774.865	786.787
1.60256		1877.56	1937.16	1931.2	1889.48	1865.63	1865.63	1806.03	1662.98	1567.61	1460.32	1412.64	1460.32	1484.16	1454.36	1353.03	1317.27	1227.86	1108.65	1019.24	1084.81	1186.14	1198.06	1162.3	1162.3	1156.34	1066.93	1043.09	983.483	917.915	911.956	894.076	846.39	822.548	834.471	852.352	840.432	822.55	852.352	822.55	810.629	822.55	816.59	816.59	786.787	786.787	786.787	780.827	792.747
1.60897		1907.36	1949.08	1919.28	1907.36	1871.6	1871.6	1800.07	1651.06	1561.65	1460.32	1436.48	1478.2	1496.08	1460.32	1370.91	1335.15	1221.9	1102.69	1025.2	1096.73	1192.1	1204.03	1168.26	1168.26	1162.3	1072.89	1049.05	971.563	923.875	923.878	894.076	852.351	828.509	852.352	852.352	840.432	828.51	858.313	834.471	822.55	834.471	834.471	834.471	798.708	792.747	792.747	792.747	810.629
1.61538		1931.19	1955.04	1913.32	1913.32	1883.52	1877.56	1782.19	1639.14	1555.69	1460.32	1460.32	1502.04	1519.93	1460.32	1376.87	1329.19	1215.94	1108.65	1037.12	1114.61	1198.06	1198.06	1180.18	1180.18	1156.34	1072.89	1049.05	971.563	923.875	923.878	888.115	852.351	834.469	858.312	870.234	846.392	840.432	870.234	840.432	834.471	840.432	840.432	846.392	804.668	798.708	804.668	798.708	828.51
1.62179		1943.12	1949.08	1913.32	1919.28	1889.48	1877.56	1776.23	1633.18	1549.73	1472.24	1508	1519.92	1537.81	1466.28	1388.79	1329.19	1221.9	1120.57	1049.04	1132.5	1215.94	1209.98	1204.02	1192.1	1168.26	1078.85	1055.01	989.443	929.836	935.798	900.038	852.351	846.391	864.273	882.154	852.352	852.352	870.234	840.432	846.392	846.392	846.392	852.352	816.59	804.668	810.629	810.629	840.432
1.62821		1949.08	1955.04	1937.16	1919.28	1901.4	1871.6	1782.19	1627.22	1543.77	1490.12	1525.88	1549.73	1543.77	1466.28	1400.71	1335.15	1221.9	1132.49	1049.04	1138.46	1221.9	1204.02	1209.98	1198.06	1180.18	1084.81	1055.01	995.404	953.678	941.758	894.076	858.312	852.352	882.154	894.076	858.313	864.274	882.155	840.432	858.313	858.313	852.352	864.274	822.55	822.55	822.55	816.59	846.392
1.63462		1966.96	1961.01	1961.01	1925.24	1907.36	1859.67	1764.31	1627.21	1549.73	1525.88	1537.81	1573.57	1543.77	1478.2	1400.71	1335.15	1233.82	1144.42	1060.97	1156.34	1233.83	1215.94	1227.86	1209.98	1174.22	1096.73	1060.97	1001.36	965.604	959.639	905.997	870.232	870.234	900.036	917.918	876.194	888.115	894.076	840.432	864.274	858.313	864.274	870.234	840.432	834.471	822.55	834.471	858.313
1.64103		1966.96	1949.09	1966.96	1919.28	1919.28	1853.71	1752.38	1627.21	1561.65	1555.69	1561.65	1603.37	1537.81	1484.16	1406.68	1341.11	1239.79	1150.38	1084.81	1180.18	1251.71	1221.9	1233.82	1227.86	1192.1	1090.77	1072.89	1007.32	977.524	977.524	923.878	888.112	888.115	917.918	923.878	888.115	900.036	888.115	846.392	870.234	864.274	864.274	876.194	852.352	840.432	834.471	840.432	864.274
1.64744		1966.96	1943.12	1966.96	1937.16	1913.32	1841.79	1746.42	1627.21	1591.45	1579.53	1585.49	1621.25	1537.81	1496.08	1412.64	1347.07	1239.79	1156.34	1096.73	1192.1	1263.63	1245.75	1245.75	1239.78	1198.06	1102.69	1084.81	1019.25	1001.37	995.405	929.838	905.998	905.994	941.761	947.717	900.036	905.996	894.076	846.392	876.194	864.274	876.194	882.154	864.274	852.352	840.432	852.352	864.274
1.65385		1966.96	1937.16	1949.08	1949.08	1919.28	1829.87	1734.5	1639.13	1609.33	1591.45	1603.37	1621.25	1543.77	1496.08	1424.56	1364.95	1239.79	1156.34	1114.61	1209.98	1287.47	1245.75	1251.71	1257.67	1209.98	1114.61	1090.77	1031.16	1019.25	1013.29	947.719	929.839	923.88	959.642	959.643	911.957	923.878	900.036	852.352	888.115	876.194	888.115	888.115	876.194	870.234	858.313	870.234	876.194
1.66026		1966.96	1955.04	1937.16	1961.01	1919.28	1829.87	1722.58	1639.14	1639.14	1615.29	1633.17	1609.33	1555.69	1490.12	1424.56	1370.91	1239.79	1156.34	1138.45	1227.87	1299.39	1251.71	1269.59	1263.63	1221.9	1132.49	1102.69	1043.09	1031.17	1031.17	971.559	953.679	959.64	989.442	989.443	929.838	929.838	917.918	870.234	894.076	888.115	900.035	894.076	900.035	888.115	876.194	882.154	894.076
1.66667		1972.92	1961	1937.16	1961.01	1913.32	1835.83	1710.66	1657.02	1645.1	1639.14	1651.06	1609.33	1579.53	1502.04	1436.48	1370.91	1227.86	1144.42	1156.34	1257.67	1311.31	1263.63	1287.47	1275.55	1221.9	1144.42	1114.61	1055.01	1043.09	1043.09	989.445	977.52	995.402	1031.17	1007.32	953.683	959.638	947.72	894.076	905.996	905.996	917.917	905.996	917.917	900.036	900.036	905.996	911.957
1.67308		1984.84	1961	1955.04	1961.01	1913.32	1823.91	1698.74	1668.94	1651.06	1668.94	1662.98	1609.33	1591.45	1513.96	1448.4	1353.03	1215.94	1138.46	1174.22	1287.47	1317.27	1281.51	1305.35	1281.51	1221.9	1156.34	1120.57	1066.93	1060.97	1060.97	1019.25	1013.29	1025.21	1060.97	1037.12	977.523	983.484	977.524	929.838	923.878	941.759	935.798	923.878	941.759	917.917	929.838	929.838	929.838
1.67949		1972.92	1966.96	1961.01	1961	1901.4	1806.03	1710.66	1686.82	1662.98	1686.82	1651.06	1621.25	1603.37	1519.92	1460.32	1341.11	1204.02	1132.5	1209.98	1311.31	1329.19	1293.43	1317.27	1293.43	1233.82	1168.26	1120.57	1090.77	1078.85	1072.89	1043.09	1037.13	1066.93	1102.69	1060.97	1007.32	1013.28	1025.21	965.603	947.72	971.559	965.601	953.68	965.601	941.759	953.68	947.72	941.759
1.6859		1966.96	1972.92	1955.05	1961	1889.48	1782.19	1716.62	1686.82	1686.82	1692.78	1657.02	1645.1	1597.41	1531.85	1460.32	1329.19	1186.14	1156.34	1239.78	1335.15	1347.07	1299.39	1329.19	1305.35	1245.74	1168.26	1126.53	1102.69	1090.77	1090.77	1066.93	1072.89	1102.69	1132.5	1084.81	1031.16	1049.05	1055.01	995.404	983.484	1001.37	995.401	977.522	983.482	953.68	977.522	959.64	953.68
1.69231		1966.96	1972.92	1961.01	1943.12	1895.44	1770.27	1728.54	1686.82	1716.62	1680.86	1674.9	1651.06	1597.41	1537.81	1460.32	1317.27	1180.18	1174.22	1269.59	1364.95	1347.07	1305.35	1341.12	1311.31	1257.67	1174.22	1150.38	1120.57	1114.61	1120.57	1102.69	1090.77	1138.46	1162.3	1102.69	1055.01	1084.81	1078.85	1025.2	1019.25	1013.29	1007.33	989.441	983.482	959.64	989.441	965.601	953.68
1.69872		1972.92	1966.96	1972.92	1943.12	1889.48	1770.27	1746.42	1704.7	1746.42	1680.86	1704.7	1651.06	1597.41	1549.73	1454.36	1305.35	1186.14	1198.06	1305.35	1382.83	1347.07	1323.23	1359	1323.23	1263.63	1186.14	1180.18	1138.45	1138.45	1138.45	1132.49	1120.57	1156.34	1180.18	1120.57	1078.85	1108.65	1108.65	1055.01	1037.13	1043.09	1019.25	1001.36	1001.36	971.562	989.441	965.601	941.759
1.70513		1978.88	1949.08	1978.88	1937.16	1871.6	1782.19	1746.42	1734.5	1752.38	1698.74	1728.54	1645.1	1597.41	1543.77	1436.48	1293.43	1186.14	1221.9	1347.07	1394.76	1353.03	1341.11	1376.88	1341.11	1281.51	1215.94	1198.06	1162.29	1174.22	1174.22	1168.26	1150.38	1180.17	1198.06	1132.5	1102.69	1132.49	1132.49	1072.89	1060.96	1060.96	1031.17	1007.33	1019.25	977.522	983.481	959.64	935.798
1.71154		1984.85	1937.16	1966.96	1943.12	1853.71	1788.15	1758.34	1770.26	1734.5	1722.58	1740.46	1651.06	1603.37	1549.73	1406.68	1287.47	1198.06	1245.75	1382.83	1406.68	1358.99	1364.95	1400.72	1335.15	1293.43	1239.78	1221.9	1198.06	1209.98	1204.02	1198.06	1180.18	1204.02	1221.9	1168.26	1126.53	1156.34	1150.38	1102.69	1084.81	1078.85	1049.05	1019.25	1025.21	995.402	983.481	959.64	935.798
1.71795		1972.92	1937.16	1955.04	1943.12	1853.71	1788.15	1776.22	1806.03	1728.54	1764.31	1746.42	1662.98	1609.33	1555.69	1388.79	1281.51	1204.02	1281.51	1406.68	1418.6	1364.95	1400.72	1418.6	1353.03	1317.27	1269.59	1239.78	1233.82	1251.7	1233.82	1227.86	1209.98	1227.87	1245.74	1192.1	1150.38	1180.18	1168.26	1132.49	1120.58	1102.69	1072.88	1043.09	1043.09	1025.21	1007.33	977.52	941.759
1.72436		1955.04	1943.12	1937.16	1931.2	1859.67	1782.18	1800.07	1806.03	1746.43	1800.07	1734.5	1674.9	1621.25	1543.77	1370.91	1281.51	1221.9	1311.31	1418.6	1430.52	1400.72	1436.48	1436.48	1370.91	1341.11	1299.39	1251.7	1287.46	1287.47	1251.7	1251.7	1227.86	1245.74	1269.59	1209.98	1174.21	1209.98	1198.06	1156.34	1144.41	1120.58	1084.82	1060.97	1066.93	1049.05	1025.2	983.48	953.68
1.73077		1937.16	1931.2	1943.12	1919.28	1859.67	1794.11	1829.87	1794.11	1776.23	1811.99	1740.46	1692.78	1627.21	1549.73	1358.99	1287.47	1239.79	1323.23	1424.56	1448.4	1424.56	1448.4	1448.4	1394.76	1370.92	1317.27	1269.59	1329.19	1305.35	1281.51	1275.55	1257.66	1269.59	1287.46	1209.98	1186.13	1215.94	1215.94	1174.22	1156.34	1138.45	1096.73	1084.81	1090.77	1072.89	1037.13	1001.37	959.64
1.73718		1937.16	1907.36	1937.16	1907.36	1841.79	1823.91	1847.75	1782.19	1817.95	1800.07	1758.35	1704.7	1627.22	1543.77	1359	1287.47	1251.71	1347.07	1442.44	1460.32	1448.4	1460.32	1454.36	1412.64	1388.8	1341.11	1287.47	1347.08	1335.15	1299.39	1293.43	1275.55	1299.39	1293.42	1221.9	1198.06	1239.79	1215.94	1186.14	1168.26	1156.34	1114.62	1108.65	1114.62	1090.77	1055.01	1019.25	983.48
1.74359		1937.16	1901.4	1925.24	1901.4	1841.79	1847.75	1847.75	1788.15	1859.68	1800.07	1782.19	1722.58	1615.3	1543.77	1370.92	1299.39	1269.59	1364.96	1466.28	1472.24	1460.32	1484.17	1460.32	1430.52	1406.68	1364.96	1305.35	1341.12	1358.99	1317.28	1305.35	1287.47	1311.31	1311.31	1227.87	1204.02	1251.7	1227.86	1198.06	1180.18	1174.22	1138.45	1144.41	1138.45	1114.61	1084.81	1055.01	1019.25
1.75		1925.24	1919.28	1919.28	1895.44	1847.75	1877.55	1835.83	1823.91	1865.64	1811.99	1794.11	1722.58	1603.38	1525.89	1388.8	1293.43	1287.47	1388.8	1484.17	1484.17	1478.21	1513.97	1484.17	1454.36	1430.52	1394.76	1335.15	1370.91	1376.88	1329.19	1317.28	1299.39	1317.27	1323.23	1227.87	1215.94	1275.55	1245.74	1209.98	1198.06	1192.1	1168.26	1174.21	1168.26	1138.45	1102.69	1078.85	1049.05
1.75641		1919.28	1913.32	1919.28	1895.44	1871.59	1889.48	1829.87	1883.52	1859.67	1835.83	1811.99	1716.62	1591.45	1519.93	1388.8	1281.51	1293.43	1418.6	1513.97	1490.13	1490.13	1543.77	1490.13	1478.2	1448.4	1406.67	1370.92	1412.64	1394.76	1341.12	1335.15	1305.35	1335.15	1329.19	1239.79	1227.87	1287.46	1245.74	1215.94	1204.02	1204.02	1198.06	1204.02	1198.06	1168.26	1132.49	1102.69	1072.89
1.76282		1919.28	1907.36	1931.2	1901.4	1901.4	1889.48	1853.71	1919.28	1871.59	1853.71	1835.83	1704.7	1585.49	1519.93	1376.87	1269.59	1299.39	1442.44	1537.81	1496.09	1508.01	1561.65	1508.01	1496.09	1466.28	1418.6	1388.8	1442.44	1400.72	1341.12	1341.12	1317.28	1347.08	1329.19	1245.74	1239.79	1293.42	1251.7	1221.9	1221.9	1227.86	1227.86	1233.82	1221.9	1192.1	1156.34	1120.58	1102.69
1.76923		1919.28	1901.4	1937.16	1907.36	1925.24	1871.59	1895.43	1931.2	1907.36	1883.51	1841.79	1686.82	1567.61	1519.93	1358.99	1269.59	1317.27	1466.28	1549.73	1502.05	1531.85	1573.58	1531.85	1513.97	1478.2	1448.4	1412.64	1466.29	1406.68	1347.08	1347.08	1317.28	1353.04	1335.15	1257.66	1263.62	1305.35	1251.7	1233.83	1227.87	1239.78	1251.7	1245.74	1239.78	1198.06	1174.21	1132.49	1132.49
1.77564		1901.4	1907.36	1937.16	1919.28	1919.28	1871.59	1955.05	1943.12	1937.16	1901.4	1847.75	1674.9	1567.61	1508.01	1341.11	1269.59	1347.08	1490.12	1573.57	1531.85	1555.69	1591.45	1555.69	1531.85	1490.12	1454.36	1436.48	1472.24	1400.72	1347.08	1341.12	1317.28	1341.12	1317.28	1263.62	1263.62	1293.43	1239.78	1239.78	1239.79	1233.83	1257.66	1257.66	1245.74	1215.94	1192.1	1156.34	1144.41
1.78205		1883.52	1895.44	1931.2	1937.16	1907.36	1889.47	2014.65	1966.96	1972.92	1925.24	1841.79	1668.94	1585.49	1502.05	1317.27	1281.51	1376.88	1508	1585.49	1555.69	1579.53	1609.34	1555.69	1543.77	1508.01	1466.28	1454.36	1466.29	1394.76	1341.11	1335.15	1305.35	1323.23	1299.39	1245.75	1251.71	1275.55	1221.9	1227.86	1227.86	1239.79	1263.62	1263.62	1257.66	1233.82	1209.98	1162.3	1168.26
1.78846		1889.48	1907.36	1925.24	1961	1883.51	1943.12	2038.49	2014.65	1990.8	1931.2	1823.91	1668.94	1579.53	1496.08	1311.31	1287.47	1406.68	1525.89	1603.37	1573.57	1597.41	1621.26	1549.73	1561.65	1519.92	1484.16	1460.32	1466.28	1382.84	1335.15	1323.23	1299.39	1299.39	1281.51	1239.78	1239.78	1257.67	1204.02	1215.94	1215.94	1245.74	1275.55	1275.55	1269.59	1245.74	1221.9	1198.06	1186.14
1.79487		1889.48	1919.28	1925.24	1943.12	1883.51	2002.73	2050.41	2074.26	2020.61	1931.2	1811.99	1657.02	1561.65	1478.2	1305.35	1305.35	1442.44	1549.73	1615.3	1585.49	1621.26	1633.18	1561.65	1573.58	1531.85	1508.01	1466.28	1460.32	1382.84	1335.15	1329.19	1293.43	1305.35	1275.55	1239.78	1227.86	1245.74	1198.06	1209.98	1215.94	1251.7	1293.43	1281.51	1281.51	1257.66	1245.74	1221.9	1198.06
1.80128		1913.32	1925.24	1937.16	1925.24	1895.43	2062.33	2068.3	2121.94	2056.38	1919.28	1806.03	1657.02	1537.81	1472.24	1311.31	1329.19	1472.24	1567.61	1627.22	1597.42	1639.14	1645.1	1597.41	1591.45	1543.77	1519.92	1472.24	1460.32	1370.91	1341.11	1323.23	1299.39	1311.31	1287.47	1245.75	1233.83	1239.79	1198.06	1209.98	1233.82	1269.59	1299.39	1287.47	1305.35	1275.55	1269.59	1239.79	1198.06
1.80769		1931.2	1943.12	1955.04	1907.36	1943.12	2098.1	2104.05	2157.7	2068.3	1925.23	1800.07	1645.1	1519.92	1466.28	1323.23	1358.99	1490.13	1597.41	1645.1	1621.26	1657.02	1651.06	1627.21	1597.41	1561.65	1531.85	1478.2	1484.17	1370.91	1341.11	1323.23	1305.35	1311.31	1287.47	1257.67	1239.79	1239.79	1204.02	1215.94	1245.74	1281.51	1317.28	1299.39	1323.23	1299.38	1281.51	1251.7	1204.02
1.8141		1937.16	1966.97	1949.08	1913.32	2020.61	2115.98	2163.66	2181.55	2068.3	1931.19	1782.19	1627.22	1513.96	1460.32	1341.11	1382.84	1525.89	1621.25	1657.02	1645.1	1668.94	1674.89	1651.06	1615.29	1579.53	1537.81	1478.2	1490.13	1370.91	1347.07	1323.23	1305.35	1317.27	1293.43	1257.67	1239.79	1245.75	1204.02	1233.83	1263.63	1299.39	1335.15	1323.23	1329.19	1305.35	1281.51	1251.7	1204.02
1.82051		1943.12	1978.89	1913.32	1937.16	2092.14	2139.82	2205.39	2205.39	2062.34	1937.16	1770.27	1615.3	1508	1454.36	1359	1418.6	1561.65	1651.06	1674.9	1651.06	1686.82	1698.74	1668.94	1621.26	1591.45	1555.69	1478.2	1508.01	1382.84	1370.91	1335.15	1317.27	1335.15	1299.39	1257.66	1257.66	1263.63	1227.87	1245.75	1281.51	1323.23	1347.08	1341.12	1317.27	1299.38	1269.59	1233.82	1192.1
1.82692		1961.01	1978.89	1895.44	1990.81	2127.9	2175.59	2229.23	2211.34	2068.3	1931.2	1758.35	1603.38	1496.08	1448.4	1370.92	1466.28	1597.41	1674.9	1692.78	1668.94	1716.62	1722.58	1692.79	1633.18	1603.37	1567.61	1496.09	1525.89	1406.68	1394.76	1364.96	1347.07	1353.03	1317.27	1269.59	1287.47	1281.51	1263.63	1287.47	1317.27	1353.04	1370.91	1358.99	1335.15	1305.35	1281.51	1233.82	1186.14
1.83333		1984.85	1949.08	1901.4	2068.3	2151.74	2223.27	2270.95	2217.3	2074.26	1907.36	1758.35	1597.42	1490.12	1448.4	1388.8	1513.96	1627.22	1698.74	1710.66	1692.78	1752.38	1746.42	1716.62	1668.94	1621.26	1579.53	1525.89	1543.77	1442.44	1430.52	1394.76	1388.8	1394.76	1353.04	1311.31	1329.19	1329.19	1311.31	1341.11	1358.99	1400.71	1400.72	1382.84	1353.04	1329.19	1305.35	1251.7	1204.02
1.83974		1996.77	1895.44	1919.28	2133.86	2187.51	2270.95	2300.75	2223.26	2080.22	1895.43	1746.42	1591.45	1478.2	1454.36	1418.6	1549.73	1651.06	1710.66	1716.62	1722.58	1788.14	1758.35	1728.54	1686.82	1639.14	1603.37	1561.65	1567.61	1478.2	1472.24	1436.48	1436.48	1442.44	1394.76	1358.99	1376.87	1382.84	1370.92	1400.72	1418.6	1448.4	1430.52	1406.68	1376.88	1353.04	1335.15	1281.51	1239.78
1.84615		1984.85	1859.67	1978.89	2169.62	2247.11	2300.76	2324.59	2241.15	2068.3	1889.47	1758.35	1579.53	1472.24	1460.32	1448.4	1585.49	1680.86	1722.58	1740.46	1758.34	1823.91	1776.23	1740.47	1698.74	1645.09	1609.33	1585.49	1597.41	1513.97	1508.01	1466.29	1478.2	1484.17	1436.48	1400.72	1424.56	1436.48	1436.48	1454.36	1472.24	1484.17	1460.32	1442.44	1412.63	1394.76	1358.99	1311.31	1275.55
1.85256		1937.16	1865.64	2068.3	2205.39	2294.79	2342.47	2348.43	2259.03	2056.37	1889.47	1746.42	1573.57	1478.2	1472.24	1484.17	1621.25	1710.66	1740.47	1758.34	1788.15	1841.79	1794.11	1770.27	1704.7	1657.02	1621.25	1615.29	1615.29	1549.73	1537.81	1496.08	1508	1531.85	1466.28	1436.48	1460.32	1478.21	1490.13	1513.97	1519.93	1519.93	1484.17	1466.28	1466.28	1418.6	1394.76	1347.08	1311.31
1.85897		1859.67	1907.36	2121.94	2241.15	2330.56	2384.2	2354.39	2270.95	2062.34	1895.43	1734.5	1555.69	1478.2	1478.2	1531.85	1651.06	1740.47	1746.43	1782.19	1817.95	1859.68	1817.95	1782.19	1716.62	1674.9	1639.14	1639.14	1639.13	1573.57	1561.65	1531.85	1537.81	1567.61	1496.08	1466.28	1496.08	1525.89	1543.77	1567.61	1567.61	1555.69	1513.97	1502.05	1496.09	1454.36	1418.6	1382.84	1335.15
1.86538		1847.75	1978.89	2151.74	2282.87	2366.32	2408.05	2372.28	2288.84	2080.22	1901.39	1716.62	1555.69	1496.09	1502.05	1567.61	1680.86	1758.35	1764.31	1817.95	1841.79	1877.56	1829.87	1794.11	1728.54	1686.82	1651.06	1680.86	1657.02	1603.37	1573.57	1555.69	1573.57	1585.49	1525.89	1508.01	1537.81	1567.61	1585.49	1621.25	1609.33	1585.49	1543.77	1531.85	1531.85	1484.17	1436.48	1406.68	1347.08
1.87179		1865.63	2062.33	2169.62	2330.56	2414.01	2431.89	2390.16	2300.76	2086.18	1895.43	1704.7	1555.69	1508.01	1525.89	1603.37	1704.7	1776.23	1788.15	1841.79	1853.71	1907.36	1853.71	1800.07	1746.42	1704.7	1686.82	1710.66	1674.9	1633.18	1603.37	1585.49	1597.41	1615.29	1561.65	1543.77	1579.53	1597.41	1639.14	1668.94	1651.06	1615.29	1573.57	1567.61	1567.61	1519.92	1466.29	1430.52	1370.91
1.87821		1925.24	2127.9	2211.34	2372.28	2455.72	2461.69	2419.96	2324.59	2080.22	1889.47	1686.82	1573.57	1519.92	1549.73	1645.1	1740.46	1794.11	1811.99	1853.71	1895.44	1943.12	1877.55	1817.95	1764.31	1716.62	1710.66	1758.35	1704.7	1662.98	1627.22	1621.26	1627.22	1645.1	1591.45	1585.49	1627.22	1639.14	1674.9	1710.66	1686.82	1657.02	1627.21	1621.26	1609.33	1555.69	1496.09	1466.29	1382.84
1.88462		1996.77	2163.66	2253.07	2414.01	2473.61	2497.45	2455.72	2324.59	2080.22	1883.51	1686.82	1585.49	1531.84	1579.53	1674.9	1776.23	1835.83	1829.87	1883.51	1943.12	1972.92	1901.4	1835.83	1782.19	1746.43	1752.39	1794.11	1734.5	1692.78	1662.98	1651.05	1668.94	1674.9	1627.21	1633.17	1680.86	1686.82	1710.66	1746.43	1716.62	1704.7	1674.9	1657.02	1651.06	1591.45	1531.85	1484.16	1406.67
1.89103		2056.37	2193.47	2312.68	2467.64	2485.53	2533.22	2485.53	2300.76	2074.26	1865.63	1692.78	1597.41	1543.77	1615.29	1716.62	1806.03	1871.6	1853.71	1919.28	1990.81	1996.77	1943.12	1871.59	1800.07	1782.19	1788.15	1835.83	1758.35	1740.46	1704.7	1686.82	1716.62	1710.66	1662.98	1680.86	1734.51	1728.54	1746.43	1782.19	1764.31	1764.31	1722.58	1710.66	1692.78	1645.1	1573.57	1525.88	1442.44
1.89744		2104.06	2229.23	2366.32	2485.53	2503.41	2580.89	2497.45	2270.95	2062.34	1859.67	1710.66	1621.26	1567.61	1651.06	1752.39	1829.87	1901.4	1889.48	1961	2032.53	2026.57	1984.84	1895.44	1823.91	1811.99	1823.91	1859.67	1788.15	1788.15	1734.51	1728.54	1746.42	1752.38	1704.7	1728.54	1800.07	1770.27	1794.11	1823.91	1806.03	1811.99	1776.23	1746.42	1734.51	1686.82	1615.3	1561.65	1478.2
1.90385		2145.78	2259.03	2419.97	2497.45	2545.14	2610.7	2497.45	2253.07	2044.45	1853.71	1728.54	1633.18	1597.41	1680.86	1800.07	1865.63	1925.24	1925.24	2002.73	2068.29	2062.33	2014.65	1919.28	1847.76	1847.75	1859.68	1895.44	1817.95	1829.87	1770.26	1776.23	1794.11	1800.07	1764.31	1776.23	1841.79	1811.99	1847.75	1865.64	1859.67	1853.71	1811.99	1776.23	1764.31	1722.58	1651.06	1591.45	1513.96
1.91026		2187.51	2282.88	2461.68	2521.29	2604.74	2634.54	2497.45	2235.18	2026.57	1859.67	1740.46	1645.09	1633.17	1710.66	1835.83	1895.43	1949.08	1966.97	2044.45	2104.06	2098.1	2038.49	1949.08	1883.52	1877.56	1883.52	1931.2	1865.63	1871.59	1811.99	1811.99	1853.71	1847.75	1823.91	1841.79	1883.52	1853.71	1907.36	1895.44	1901.4	1889.47	1835.83	1811.99	1794.11	1752.38	1680.86	1627.21	1537.81
1.91667		2205.39	2336.51	2491.49	2563.01	2652.42	2640.5	2503.41	2229.22	2026.57	1871.6	1752.38	1668.94	1662.98	1740.46	1871.59	1937.16	1978.89	2014.65	2086.18	2139.82	2133.86	2056.38	1984.85	1919.28	1919.28	1931.2	1955.05	1913.32	1901.4	1853.71	1853.72	1907.36	1913.32	1877.56	1889.48	1907.36	1889.48	1955.05	1919.28	1931.2	1925.24	1871.6	1853.71	1823.91	1782.19	1710.66	1645.1	1561.65
1.92308		2229.23	2384.2	2527.25	2610.7	2682.22	2640.5	2509.37	2211.35	2026.57	1883.52	1770.27	1686.82	1698.74	1776.22	1901.4	1984.85	2020.61	2062.34	2121.94	2187.5	2151.74	2086.18	2020.61	1961.01	1955.04	1972.93	1984.85	1955.05	1943.13	1901.4	1913.32	1961.01	1972.93	1937.17	1937.16	1943.12	1949.09	1996.77	1949.09	1955.04	1943.12	1907.36	1883.52	1853.71	1794.11	1746.42	1680.86	1585.49
1.92949		2276.91	2425.92	2574.93	2664.34	2700.11	2640.5	2503.41	2199.43	2044.45	1901.4	1794.11	1704.7	1734.51	1806.03	1937.16	2032.54	2056.38	2104.06	2157.7	2229.23	2169.62	2127.9	2056.38	1996.77	1996.77	2014.65	2026.57	1996.77	1984.85	1961.01	1978.89	2032.53	2044.45	1978.89	1972.93	1984.85	2002.73	2026.57	1972.93	1978.88	1972.92	1949.08	1913.32	1889.47	1817.95	1776.22	1716.62	1627.21
1.9359		2330.55	2467.65	2616.66	2700.11	2700.11	2658.39	2485.53	2193.47	2050.41	1919.28	1811.99	1716.62	1764.31	1841.79	1972.93	2086.18	2110.02	2145.78	2205.39	2259.03	2199.43	2163.66	2086.18	2026.57	2038.49	2056.37	2056.38	2038.49	2050.41	2032.53	2038.49	2104.06	2092.14	2032.53	2008.69	2044.45	2044.45	2062.34	2008.69	2014.65	1996.77	1990.81	1949.08	1919.28	1841.79	1800.07	1746.42	1662.98
1.94231		2390.16	2515.33	2652.42	2735.86	2712.03	2664.34	2449.76	2199.43	2074.26	1937.16	1823.91	1740.46	1794.11	1883.52	2014.65	2127.9	2151.74	2181.55	2247.11	2282.87	2235.19	2193.47	2115.98	2062.33	2068.29	2098.1	2086.18	2080.22	2121.94	2092.14	2104.06	2169.62	2133.86	2068.3	2050.41	2098.1	2080.22	2086.18	2050.41	2044.45	2032.53	2038.49	1990.81	1949.08	1877.56	1835.84	1776.22	1686.82
1.94872		2461.68	2568.97	2700.11	2753.75	2735.87	2676.26	2425.93	2205.38	2092.14	1955.05	1835.83	1764.3	1823.91	1925.24	2056.38	2181.55	2181.55	2223.27	2288.83	2312.67	2276.91	2229.23	2139.82	2104.06	2098.1	2133.86	2121.94	2133.86	2187.5	2157.7	2169.62	2223.27	2175.58	2098.1	2086.18	2133.86	2115.98	2121.94	2086.18	2074.26	2068.29	2074.25	2014.64	1978.88	1919.28	1865.63	1811.99	1722.58
1.95513		2539.18	2616.66	2723.95	2771.63	2765.67	2670.3	2414.01	2223.27	2110.02	1966.97	1853.71	1788.14	1865.63	1961	2121.94	2217.31	2223.27	2264.99	2324.6	2336.52	2312.67	2264.99	2163.66	2133.86	2127.9	2163.66	2151.74	2181.55	2241.15	2217.31	2223.26	2253.07	2211.35	2121.94	2145.78	2157.7	2151.74	2157.7	2121.94	2110.02	2098.09	2110.01	2062.33	2014.65	1955.04	1895.43	1841.79	1752.38
1.96154		2592.82	2658.39	2753.75	2777.59	2783.55	2652.42	2408.04	2235.19	2115.98	1966.97	1877.55	1811.99	1919.28	2002.73	2181.55	2247.11	2259.03	2300.76	2342.48	2366.32	2348.44	2282.87	2193.46	2157.7	2163.66	2193.47	2205.39	2247.11	2282.87	2270.95	2270.95	2282.87	2235.19	2151.74	2175.58	2181.54	2181.55	2193.46	2157.7	2157.7	2145.78	2151.74	2110.01	2056.37	2002.72	1937.16	1883.52	1782.19
1.96795		2640.5	2700.11	2765.67	2795.47	2771.63	2640.5	2396.12	2253.07	2110.02	1972.93	1889.48	1847.75	1961.01	2038.49	2223.27	2282.87	2288.83	2324.59	2366.32	2390.16	2384.2	2306.71	2223.27	2193.47	2217.31	2253.07	2264.99	2306.71	2330.56	2318.63	2300.75	2324.59	2253.07	2187.5	2187.5	2205.39	2217.31	2223.27	2205.39	2205.39	2205.39	2193.47	2169.62	2104.05	2056.36	1984.85	1913.32	1811.99
1.97436		2670.3	2712.03	2789.51	2813.36	2759.71	2622.62	2402.08	2270.95	2115.98	1990.81	1901.4	1883.52	2020.61	2080.21	2264.99	2318.64	2318.63	2360.36	2414	2419.97	2402.08	2312.67	2247.11	2229.23	2253.07	2330.56	2336.51	2360.36	2366.32	2366.32	2324.59	2354.39	2288.83	2217.3	2211.34	2247.11	2259.03	2259.03	2247.11	2270.95	2253.07	2247.11	2229.23	2157.7	2115.97	2032.53	1955.04	1853.71
1.98077		2712.03	2747.79	2801.43	2825.28	2753.75	2604.74	2419.97	2276.91	2127.9	1996.77	1913.32	1931.21	2074.25	2133.86	2300.75	2348.44	2348.44	2396.12	2449.77	2455.72	2425.92	2336.52	2282.87	2276.91	2300.75	2408.04	2402.08	2419.96	2390.16	2408.04	2360.36	2384.2	2312.67	2229.23	2247.11	2288.83	2300.75	2306.72	2288.84	2342.48	2294.79	2300.76	2276.91	2193.46	2163.66	2074.25	2002.72	1895.43
1.98718		2735.87	2801.43	2819.32	2837.2	2753.75	2592.82	2437.84	2276.91	2151.74	2014.65	1949.09	1972.93	2127.9	2181.54	2336.52	2372.28	2378.24	2437.84	2491.49	2485.53	2437.84	2360.36	2318.63	2324.6	2366.32	2473.61	2455.72	2467.64	2425.92	2431.88	2396.12	2408.04	2324.59	2259.03	2288.83	2324.59	2354.4	2354.39	2348.43	2402.08	2342.48	2354.39	2336.52	2253.07	2205.38	2127.89	2056.37	1937.16
1.99359		2765.67	2819.32	2837.2	2861.04	2753.75	2592.82	2455.72	2282.87	2175.59	2044.45	1990.81	2026.57	2175.59	2223.27	2366.32	2396.12	2408.04	2479.57	2527.25	2509.37	2455.73	2396.12	2366.32	2384.2	2443.81	2527.25	2497.45	2527.25	2485.53	2479.57	2425.92	2443.8	2324.59	2306.71	2330.56	2372.28	2402.08	2402.09	2431.89	2455.72	2390.16	2414	2378.24	2312.68	2253.07	2169.62	2104.06	1978.88
2		2795.47	2837.2	2849.12	2861.04	2759.71	2592.82	2473.61	2306.71	2187.51	2080.22	2026.57	2074.26	2229.23	2270.95	2396.12	2425.93	2455.72	2515.33	2557.05	2521.29	2491.49	2425.92	2414	2455.73	2515.33	2586.86	2545.13	2586.86	2539.17	2509.37	2461.69	2467.64	2354.4	2366.32	2390.16	2437.85	2449.76	2461.68	2509.37	2509.37	2437.84	2467.65	2431.89	2366.32	2300.76	2199.43	2139.82	2020.61
2.00641		2813.36	2831.24	2855.08	2872.96	2765.67	2592.82	2479.57	2330.56	2211.34	2115.98	2062.34	2115.98	2259.03	2294.79	2425.92	2467.65	2497.45	2551.09	2580.89	2545.13	2515.33	2467.64	2467.64	2527.25	2586.86	2634.54	2592.81	2646.46	2592.82	2539.17	2503.41	2473.6	2408.04	2408.04	2455.72	2491.49	2491.49	2533.21	2580.89	2551.09	2497.45	2527.25	2485.53	2425.93	2336.52	2235.18	2181.54	2044.45
2.01282		2825.28	2837.2	2867	2867	2777.59	2598.78	2497.45	2348.44	2253.07	2151.74	2092.14	2157.7	2288.83	2318.63	2467.65	2503.41	2533.21	2568.98	2604.74	2568.97	2557.05	2509.37	2533.21	2592.82	2646.46	2682.22	2652.42	2688.18	2622.62	2557.05	2551.09	2503.41	2461.69	2467.64	2533.21	2551.09	2545.13	2598.78	2634.54	2604.74	2568.97	2580.89	2545.14	2479.57	2384.2	2270.95	2205.39	2074.26
2.01923		2849.12	2878.92	2867	2866.99	2777.59	2604.74	2515.33	2378.24	2276.91	2181.54	2115.98	2187.5	2318.64	2354.4	2509.37	2533.21	2574.93	2604.74	2634.54	2616.66	2598.77	2563.01	2598.78	2658.38	2700.11	2723.95	2712.02	2717.98	2664.34	2586.85	2574.93	2557.05	2521.29	2545.13	2592.82	2598.78	2616.66	2670.3	2688.18	2658.38	2646.46	2658.39	2616.66	2533.22	2425.93	2312.67	2247.11	2104.05
2.02564		2872.96	2896.8	2884.88	2878.91	2783.55	2610.7	2527.25	2419.96	2288.84	2205.39	2133.86	2223.27	2354.4	2396.12	2545.13	2563.02	2610.7	2652.42	2670.3	2652.42	2640.5	2622.62	2652.42	2717.99	2753.75	2771.63	2753.75	2717.98	2700.1	2616.66	2628.58	2598.78	2574.93	2622.62	2658.38	2646.46	2694.14	2723.95	2741.82	2729.91	2735.86	2735.88	2688.18	2598.78	2473.61	2366.32	2288.83	2127.89
2.03205		2896.8	2920.64	2890.84	2890.84	2777.59	2622.62	2557.05	2443.81	2318.64	2229.23	2151.74	2264.99	2396.12	2443.8	2574.93	2592.82	2646.46	2694.14	2712.03	2694.14	2682.22	2688.18	2694.14	2759.71	2789.51	2807.39	2771.63	2759.71	2741.83	2640.5	2688.18	2652.42	2646.46	2694.14	2712.03	2712.03	2759.71	2783.55	2801.43	2813.36	2831.24	2813.36	2771.64	2664.34	2527.26	2414.01	2330.55	2145.78
2.03846		2908.72	2932.57	2908.72	2902.76	2783.55	2640.5	2598.78	2473.61	2354.4	2235.19	2193.47	2300.76	2443.8	2491.49	2598.78	2628.58	2688.18	2729.9	2747.79	2717.98	2729.91	2735.87	2735.87	2783.55	2843.16	2837.2	2765.67	2813.35	2771.63	2694.14	2729.91	2700.1	2723.95	2765.67	2777.59	2771.63	2819.32	2849.11	2872.96	2902.76	2920.64	2884.88	2855.08	2735.87	2580.9	2467.65	2360.36	2163.66
2.04487		2938.53	2938.53	2932.57	2914.68	2783.55	2688.18	2634.54	2491.49	2366.32	2235.19	2223.27	2348.44	2491.49	2539.17	2628.58	2676.26	2729.91	2783.55	2789.51	2765.67	2783.55	2783.55	2771.63	2807.39	2890.84	2831.24	2807.39	2872.96	2789.51	2759.71	2771.63	2765.67	2801.43	2843.16	2837.19	2825.28	2878.92	2920.64	2956.41	2992.17	3004.09	2956.41	2938.53	2801.43	2628.58	2515.33	2378.24	2169.62
2.05128		2956.41	2944.49	2944.49	2920.64	2795.47	2735.87	2664.34	2509.37	2372.28	2247.11	2259.03	2396.12	2533.21	2574.94	2658.38	2717.98	2771.63	2819.31	2819.32	2819.31	2837.19	2819.31	2795.47	2843.15	2914.68	2831.24	2890.84	2908.72	2825.27	2807.39	2813.35	2837.2	2867	2908.72	2878.92	2902.76	2944.48	2992.17	3051.78	3075.61	3081.58	3045.82	3016.01	2867	2676.27	2545.14	2402.08	2163.66
2.05769		2962.36	2992.17	2962.36	2932.56	2831.24	2771.63	2682.22	2533.21	2372.28	2270.95	2294.79	2431.89	2557.05	2598.78	2688.18	2759.71	2819.31	2861.04	2861.03	2872.96	2872.96	2855.08	2819.31	2890.84	2896.8	2896.8	2950.44	2938.52	2884.88	2825.27	2867	2896.8	2920.64	2968.32	2926.6	2968.32	3039.85	3063.69	3135.22	3153.1	3170.99	3135.22	3093.5	2938.53	2706.07	2568.98	2414	2157.7
2.0641		2992.17	3021.97	2980.25	2938.52	2878.92	2801.43	2700.11	2545.14	2390.16	2300.75	2336.52	2455.73	2586.86	2622.62	2717.99	2795.47	2861.03	2896.8	2908.72	2926.6	2914.68	2872.96	2843.15	2908.72	2896.8	2974.29	2968.32	2986.2	2926.6	2861.04	2932.56	2956.4	2968.33	2992.17	2974.29	3033.89	3117.34	3141.18	3212.7	3230.59	3272.32	3212.7	3176.95	2998.13	2735.87	2586.86	2414	2151.74
2.07051		3016.01	3045.82	2998.13	2974.28	2902.76	2819.31	2723.95	2551.09	2408.04	2324.59	2366.32	2491.49	2616.66	2664.34	2753.75	2843.16	2896.8	2932.56	2956.4	2980.25	2944.48	2872.96	2878.92	2890.84	2980.25	3021.97	2986.2	3039.85	2944.49	2902.76	2998.13	3010.05	3010.05	3010.05	3033.89	3093.49	3200.78	3230.59	3290.19	3325.95	3355.76	3308.07	3254.43	3033.89	2741.83	2592.82	2408.04	2157.7
2.07692		3039.86	3045.82	3021.97	3010.05	2914.68	2831.23	2723.95	2551.09	2419.96	2354.4	2402.08	2527.25	2646.46	2712.03	2783.55	2884.88	2920.64	2986.21	3016.01	3033.89	2956.41	2914.68	2902.76	2902.76	3069.65	3016.01	3016.01	3057.73	2980.25	2968.33	3063.69	3051.77	3033.89	3045.81	3093.5	3176.95	3272.31	3314.03	3361.72	3439.2	3433.24	3403.45	3325.95	3057.74	2747.79	2592.82	2396.12	2157.7
2.08333		3063.7	3057.74	3057.74	3033.89	2920.64	2837.19	2729.91	2557.05	2414	2360.36	2425.92	2568.97	2676.26	2753.75	2819.32	2914.68	2962.36	3039.85	3081.57	3051.77	2962.36	2950.44	2884.88	2998.12	3105.42	2986.2	3057.73	3063.69	3039.85	3027.93	3117.34	3087.54	3075.61	3099.45	3165.02	3254.43	3343.84	3391.52	3463.05	3540.53	3522.65	3516.69	3379.6	3051.78	2741.83	2592.82	2390.16	2157.7
2.08974		3081.57	3081.57	3087.53	3039.85	2932.56	2831.23	2723.94	2563.02	2431.88	2384.2	2467.64	2604.74	2706.06	2801.43	2855.08	2944.48	3010.05	3087.54	3123.3	3051.77	2986.2	2956.4	2920.64	3105.42	3093.5	3010.05	3081.58	3099.45	3093.49	3087.53	3165.02	3123.3	3129.26	3165.02	3236.55	3331.91	3421.32	3498.81	3582.26	3641.86	3641.86	3612.06	3403.45	3033.89	2735.87	2580.9	2384.2	2157.7
2.09615		3111.38	3123.3	3105.42	3051.77	2938.53	2831.24	2729.91	2580.9	2443.8	2408.04	2503.41	2634.54	2729.91	2825.27	2896.8	2974.29	3075.61	3135.22	3141.18	3057.73	3010.05	2938.52	3004.09	3147.14	3069.65	3057.73	3099.46	3159.06	3147.14	3147.14	3206.75	3170.98	3188.86	3254.43	3314.03	3421.32	3504.77	3618.01	3689.55	3737.23	3761.07	3713.39	3397.49	2986.21	2735.87	2574.93	2378.24	2151.74
2.10256		3141.18	3159.06	3111.38	3051.78	2926.6	2843.16	2741.83	2586.85	2455.72	2443.81	2539.17	2652.42	2747.79	2837.19	2926.6	3016.01	3117.34	3170.98	3147.14	3081.57	3027.93	2956.41	3105.42	3141.18	3087.54	3093.5	3147.14	3230.59	3200.79	3200.78	3260.39	3230.58	3260.39	3337.88	3391.51	3510.74	3612.06	3731.27	3784.91	3862.39	3880.28	3790.87	3361.72	2944.49	2729.91	2568.97	2372.28	2145.78
2.10897		3182.91	3176.95	3105.41	3045.82	2920.64	2849.12	2759.71	2592.81	2473.6	2479.57	2568.98	2676.26	2765.67	2872.96	2956.41	3069.65	3165.02	3188.86	3159.06	3105.41	2986.2	3033.89	3153.1	3105.41	3129.26	3129.26	3218.67	3284.23	3254.43	3254.43	3308.07	3290.19	3337.88	3415.36	3486.89	3606.1	3749.14	3844.52	3898.16	3981.61	4011.41	3832.6	3308.07	2902.76	2717.99	2568.97	2372.28	2139.82
2.11538		3242.51	3182.91	3105.41	3033.89	2932.56	2867	2783.55	2598.77	2497.45	2509.37	2604.74	2688.18	2777.59	2896.8	2992.17	3111.38	3200.78	3188.86	3182.9	3117.33	3004.09	3123.29	3141.18	3123.3	3165.02	3165.02	3296.15	3331.91	3296.15	3302.11	3367.68	3355.76	3421.32	3498.8	3576.3	3725.31	3880.28	3939.89	4023.33	4088.89	4112.73	3814.72	3236.55	2872.96	2717.99	2563.01	2366.32	2133.86
2.12179		3260.39	3200.78	3111.38	3039.85	2938.52	2896.8	2795.47	2610.7	2521.29	2545.13	2640.5	2712.03	2819.31	2926.6	3033.89	3153.1	3218.66	3206.74	3200.78	3093.49	3081.57	3170.98	3111.38	3159.06	3176.94	3230.59	3361.72	3379.6	3349.8	3355.76	3403.43	3427.28	3504.76	3588.22	3671.66	3862.39	3999.49	4047.18	4142.54	4196.19	4166.39	3743.19	3165.03	2855.08	2723.95	2557.05	2348.43	2115.97
2.12821		3254.43	3200.78	3111.38	3045.81	2962.36	2914.68	2801.43	2634.54	2545.13	2568.97	2676.26	2753.75	2849.12	2962.37	3081.57	3194.82	3212.7	3224.63	3212.7	3099.45	3141.18	3165.02	3129.26	3200.78	3230.59	3319.99	3421.32	3415.36	3373.64	3415.36	3463.05	3492.85	3588.22	3665.7	3778.95	3981.61	4106.79	4184.27	4249.84	4279.63	4166.38	3653.78	3111.38	2837.2	2723.95	2551.09	2330.55	2086.18
2.13462		3260.39	3194.82	3117.34	3045.81	2992.17	2914.68	2813.35	2658.38	2557.05	2616.66	2706.07	2801.43	2867	2998.13	3141.18	3218.67	3212.7	3260.39	3212.7	3153.1	3182.9	3129.26	3188.86	3242.51	3325.95	3397.48	3463.04	3451.12	3421.32	3469	3528.61	3552.45	3683.59	3749.15	3904.12	4088.91	4214.07	4315.4	4345.21	4327.31	4124.66	3564.38	3069.66	2825.28	2729.91	2551.1	2300.75	2062.33
2.14103		3272.31	3206.74	3129.26	3063.69	3021.97	2926.6	2813.36	2664.34	2580.89	2640.5	2747.79	2825.28	2896.8	3021.97	3194.83	3218.67	3236.55	3272.31	3218.66	3230.58	3182.9	3135.22	3236.55	3325.95	3427.28	3457.08	3492.85	3474.97	3463.05	3522.65	3588.22	3618.01	3761.07	3850.47	4029.3	4208.12	4339.24	4428.65	4404.81	4327.31	4029.29	3474.97	3033.89	2813.36	2729.91	2539.18	2276.91	2050.41
2.14744		3290.2	3212.7	3129.26	3087.54	3033.89	2932.56	2813.35	2682.22	2610.7	2682.22	2783.55	2849.12	2944.48	3051.77	3218.67	3224.62	3260.39	3248.47	3278.27	3266.35	3147.14	3200.78	3296.15	3439.2	3510.73	3480.92	3498.82	3510.74	3510.72	3588.22	3635.9	3707.43	3832.61	3963.74	4130.63	4321.36	4482.3	4524.02	4440.57	4303.47	3916.05	3373.64	3010.05	2801.43	2729.91	2515.33	2247.11	2032.53
2.15385		3296.16	3212.7	3153.1	3111.38	3033.89	2944.48	2819.31	2688.18	2634.54	2717.98	2795.47	2878.92	2992.17	3087.54	3212.7	3242.5	3266.35	3254.43	3355.76	3248.46	3141.18	3266.35	3373.64	3552.46	3540.54	3498.81	3510.74	3546.5	3564.38	3641.87	3695.51	3790.89	3916.05	4059.11	4243.88	4464.41	4601.51	4583.62	4464.41	4237.91	3790.87	3278.28	2986.21	2795.47	2729.91	2479.57	2229.23	2020.61
2.16026		3284.23	3165.02	3176.95	3117.34	3039.85	2938.52	2837.19	2706.06	2676.26	2735.87	2795.47	2932.56	3021.97	3123.3	3218.66	3278.27	3218.66	3308.07	3373.65	3200.78	3188.86	3331.91	3486.9	3612.07	3552.46	3516.7	3534.58	3564.39	3623.99	3695.51	3778.96	3862.41	4017.38	4160.44	4369.05	4607.47	4714.76	4613.43	4452.49	4154.46	3671.66	3194.83	2944.49	2789.51	2717.99	2449.76	2205.38	2014.65
2.16667		3278.27	3188.86	3182.9	3123.3	3051.77	2932.56	2861.03	2717.99	2706.06	2765.67	2843.16	2974.29	3039.85	3141.18	3224.63	3272.31	3212.7	3385.57	3355.76	3176.94	3236.55	3403.44	3594.19	3635.91	3564.38	3534.58	3558.42	3606.11	3671.67	3761.08	3862.41	3951.82	4136.59	4279.65	4512.1	4738.6	4786.28	4625.35	4416.73	4041.21	3558.41	3123.3	2914.68	2777.59	2694.15	2402.08	2187.5	2008.69
2.17308		3260.39	3236.55	3188.86	3141.18	3051.77	2938.52	2884.88	2741.83	2741.82	2789.51	2914.68	2992.17	3057.73	3159.06	3242.51	3212.7	3272.31	3409.41	3296.15	3194.82	3296.15	3480.94	3641.87	3629.95	3582.27	3564.38	3594.18	3647.83	3725.32	3844.53	3945.85	4071.03	4255.8	4386.93	4661.11	4839.93	4804.16	4601.51	4351.15	3910.09	3451.13	3069.66	2890.84	2771.64	2652.43	2366.32	2169.62	1990.81
2.17949		3272.31	3290.2	3206.75	3141.18	3051.77	2962.37	2890.84	2771.63	2765.67	2831.23	2974.29	3010.05	3057.73	3176.94	3230.59	3200.78	3331.91	3397.49	3242.51	3224.63	3379.6	3588.23	3647.83	3635.91	3594.19	3600.15	3618.03	3695.51	3796.84	3922.01	4047.18	4184.27	4380.97	4535.94	4798.2	4917.41	4798.2	4559.78	4243.87	3796.83	3361.72	3027.93	2861.04	2753.76	2604.74	2318.64	2151.74	1978.88
2.1859		3319.99	3319.99	3224.63	3153.1	3057.73	2968.32	2908.72	2795.47	2789.51	2896.8	2998.13	3021.97	3057.73	3206.74	3170.98	3242.51	3349.8	3355.76	3248.47	3266.35	3492.86	3641.87	3641.87	3647.83	3612.07	3623.99	3665.71	3755.12	3892.21	3993.54	4154.47	4315.4	4512.1	4696.88	4935.3	4935.3	4756.48	4488.26	4106.78	3677.62	3278.28	2980.25	2831.24	2729.91	2557.05	2282.86	2133.86	1966.96
2.19231		3355.76	3331.91	3236.55	3153.1	3063.69	2986.2	2920.64	2813.35	2837.2	2950.45	3021.97	3027.93	3075.62	3188.86	3165.02	3290.19	3355.76	3308.07	3278.27	3355.75	3612.07	3623.99	3647.83	3653.79	3629.95	3659.75	3713.4	3814.72	3957.78	4088.91	4255.8	4446.54	4667.07	4851.85	5036.62	4917.41	4696.88	4398.85	3969.68	3576.3	3188.86	2938.53	2801.43	2706.07	2497.45	2259.03	2121.93	1961.01
2.19872		3373.64	3343.84	3242.51	3153.1	3063.69	2992.16	2926.6	2831.23	2908.72	2962.36	3045.81	3027.93	3111.38	3135.22	3194.82	3302.11	3325.95	3308.07	3308.07	3474.97	3647.83	3594.19	3659.75	3653.79	3629.95	3695.51	3778.96	3886.25	4035.26	4196.2	4357.13	4583.63	4828.01	4977.02	5084.31	4881.65	4619.39	4273.67	3844.51	3474.97	3105.42	2908.72	2771.63	2670.3	2437.85	2235.18	2110.01	1943.12
2.20513		3391.52	3355.76	3242.51	3153.1	3057.73	2998.13	2938.52	2855.08	2950.44	2980.25	3057.73	3039.85	3123.3	3123.3	3212.7	3308.07	3290.19	3337.87	3391.52	3576.3	3618.03	3594.19	3647.83	3653.79	3641.87	3737.24	3850.49	3969.7	4142.55	4303.48	4476.34	4750.52	4971.06	5060.47	5060.47	4822.05	4535.94	4136.58	3731.27	3361.72	3033.89	2884.89	2741.83	2622.62	2390.16	2211.34	2086.18	1925.24
2.21154		3421.32	3355.76	3248.47	3153.1	3063.69	3004.09	2944.48	2908.72	2974.29	3004.09	3045.81	3075.61	3069.65	3176.94	3224.62	3284.23	3296.15	3379.6	3498.82	3594.18	3612.06	3612.07	3635.91	3635.91	3671.68	3796.84	3933.93	4065.06	4261.76	4410.77	4589.59	4917.41	5090.27	5072.39	5012.78	4744.56	4422.69	3999.49	3623.98	3260.39	2968.33	2849.11	2723.95	2568.97	2342.47	2199.42	2068.29	1919.28
2.21795		3439.2	3349.8	3248.47	3141.18	3063.69	3021.97	2980.25	2944.48	3004.09	3027.93	3057.73	3075.61	3057.73	3212.7	3236.54	3254.43	3314.03	3480.93	3594.19	3552.46	3629.95	3612.07	3641.87	3629.95	3719.36	3874.33	4023.34	4190.23	4375.01	4518.06	4750.52	5066.43	5179.68	5042.58	4941.25	4661.11	4267.71	3862.39	3516.69	3159.07	2920.64	2825.28	2700.11	2527.26	2306.71	2193.46	2050.41	1913.32
2.22436		3445.16	3361.72	3248.47	3123.3	3063.69	3027.93	3021.97	2980.24	3039.85	3027.93	3105.42	3010.05	3075.62	3206.74	3212.7	3254.43	3373.63	3576.3	3582.27	3528.62	3629.95	3618.03	3635.91	3659.75	3784.92	3957.78	4124.66	4321.36	4470.38	4619.39	4929.34	5197.56	5197.56	5018.74	4839.93	4565.74	4118.7	3743.19	3415.36	3069.66	2878.92	2789.51	2658.39	2479.57	2282.87	2175.58	2032.53	1907.36
2.23077		3433.24	3337.88	3242.51	3135.22	3057.73	3045.81	3057.73	3016.01	3045.81	3057.73	3105.42	2980.25	3093.49	3194.82	3170.98	3266.35	3463.05	3635.91	3528.62	3534.58	3606.11	3623.99	3635.91	3689.55	3832.61	4059.1	4255.8	4428.65	4565.74	4750.52	5096.23	5281	5173.71	4977.02	4738.6	4446.53	3987.57	3647.82	3308.07	3004.09	2855.08	2747.79	2622.62	2431.89	2264.99	2163.66	2014.65	1883.52
2.23718		3415.36	3319.99	3230.59	3129.26	3051.77	3081.57	3069.65	3051.77	3045.81	3099.46	3039.85	3004.09	3093.49	3141.18	3170.98	3296.15	3558.42	3623.99	3486.9	3546.5	3588.22	3623.99	3653.79	3755.12	3904.13	4172.35	4380.97	4518.06	4649.19	4905.49	5221.4	5292.93	5143.91	4893.57	4619.39	4285.59	3856.44	3546.49	3212.7	2944.49	2819.32	2717.99	2574.94	2384.2	2241.14	2139.82	1990.81	1877.56
2.24359		3403.44	3308.07	3230.59	3123.3	3075.61	3099.45	3087.53	3057.73	3063.69	3105.42	2998.13	3010.05	3081.57	3093.49	3176.94	3397.48	3612.06	3558.42	3486.9	3540.54	3582.26	3629.95	3701.48	3814.72	3987.58	4297.52	4470.38	4601.51	4756.48	5078.35	5316.77	5269.08	5084.31	4786.28	4476.34	4142.54	3743.19	3445.16	3123.3	2890.84	2789.51	2676.26	2527.26	2330.55	2229.22	2115.97	1972.92	1859.68
2.25		3391.52	3308.07	3212.7	3117.34	3117.33	3105.42	3117.34	3057.73	3105.42	3033.89	2992.17	2998.13	3051.77	3081.57	3206.75	3480.93	3606.1	3534.58	3492.86	3534.58	3582.27	3641.87	3755.12	3880.29	4065.06	4410.77	4535.94	4696.88	4887.61	5209.48	5334.65	5227.36	4977.02	4673.03	4327.32	4011.41	3647.82	3349.8	3039.86	2855.08	2747.79	2634.55	2479.57	2294.79	2211.34	2098.09	1955.05	1853.72
2.25641		3367.68	3290.19	3200.78	3147.14	3117.33	3135.22	3129.26	3081.57	3111.38	2986.21	2980.25	2986.21	3033.89	3081.57	3302.11	3552.46	3558.42	3558.42	3492.86	3552.46	3600.15	3671.67	3814.72	3945.86	4172.35	4488.26	4613.43	4786.28	5030.66	5286.96	5304.85	5137.94	4845.89	4547.86	4184.26	3880.28	3546.49	3260.39	2974.29	2825.28	2712.03	2598.78	2437.85	2253.07	2199.42	2080.22	1943.12	1841.8
2.26282		3349.79	3266.35	3200.78	3182.9	3111.37	3153.1	3123.3	3117.33	3063.69	2992.17	2974.29	2974.29	3063.69	3135.22	3385.56	3552.46	3534.58	3558.42	3492.86	3564.38	3641.87	3725.32	3868.36	4035.26	4279.65	4559.78	4690.91	4893.57	5149.87	5316.77	5239.28	5030.66	4726.68	4398.85	4059.09	3755.11	3457.09	3188.86	2908.72	2783.55	2682.22	2563.02	2396.12	2229.22	2181.54	2056.37	1937.16	1835.84
2.26923		3319.99	3260.39	3224.62	3194.82	3117.34	3153.1	3135.22	3129.26	3033.89	3004.09	2974.29	2980.25	3069.65	3230.59	3433.25	3510.74	3552.46	3534.58	3510.74	3570.35	3695.52	3784.93	3927.97	4148.51	4369.05	4613.43	4774.36	5024.7	5233.32	5281	5131.99	4911.45	4595.55	4249.83	3927.97	3641.86	3367.68	3105.42	2855.08	2747.79	2652.43	2527.26	2366.32	2205.39	2163.66	2032.53	1925.24	1823.91
2.27564		3290.19	3236.55	3248.47	3188.86	3129.26	3147.14	3165.02	3081.57	3051.77	2998.13	2968.33	3016.01	3111.38	3314.03	3445.17	3510.74	3564.38	3534.58	3504.78	3588.23	3743.2	3862.41	3993.53	4243.88	4440.57	4667.07	4857.81	5143.91	5251.19	5215.44	5000.86	4786.28	4446.53	4094.86	3790.87	3540.53	3278.27	3033.89	2813.36	2700.11	2610.7	2497.45	2342.47	2193.47	2133.86	2020.61	1913.32	1817.95
2.28205		3248.47	3224.63	3236.55	3182.9	3141.18	3147.14	3176.94	3051.77	3057.73	2980.24	2962.37	3027.93	3200.78	3379.6	3427.29	3528.62	3546.5	3528.62	3492.86	3612.07	3790.88	3922.01	4088.91	4321.36	4494.22	4738.6	4959.14	5221.4	5233.31	5096.23	4875.69	4649.19	4291.56	3945.84	3671.66	3445.16	3188.86	2962.37	2759.72	2658.39	2580.9	2467.65	2318.64	2187.5	2115.97	1996.77	1913.32	1806.04
2.28846		3206.74	3230.59	3206.74	3176.94	3141.18	3159.06	3141.18	3075.61	3063.69	2950.44	2992.17	3057.73	3254.43	3391.52	3427.29	3522.66	3546.5	3516.7	3516.7	3653.79	3838.57	3999.5	4160.43	4363.09	4541.9	4822.05	5048.55	5251.2	5173.71	4953.18	4744.56	4494.22	4142.54	3802.8	3558.41	3349.8	3099.45	2884.88	2717.99	2616.66	2539.18	2437.85	2300.76	2175.58	2098.09	1984.85	1901.4	1788.15
2.29487		3212.7	3242.51	3194.82	3176.94	3153.1	3165.02	3105.42	3099.46	3033.89	2938.52	2992.17	3135.22	3302.11	3355.76	3439.21	3498.82	3558.42	3498.82	3558.42	3683.59	3886.25	4100.83	4214.07	4398.85	4589.59	4923.37	5108.15	5245.23	5072.39	4828.01	4613.43	4345.2	4005.45	3689.55	3451.12	3260.39	3027.93	2825.28	2670.3	2586.86	2509.38	2402.09	2276.91	2163.66	2074.26	1972.92	1889.48	1776.23
2.30128		3230.58	3230.59	3188.86	3165.02	3170.98	3147.14	3111.38	3135.22	2998.13	2968.33	3021.97	3218.66	3302.11	3349.79	3445.17	3498.82	3546.5	3492.86	3588.22	3725.32	3969.7	4160.43	4231.95	4428.65	4661.11	5012.78	5131.99	5185.63	4959.14	4702.84	4446.53	4208.1	3868.36	3588.22	3355.76	3165.03	2956.41	2765.68	2628.58	2557.05	2473.61	2366.32	2259.03	2157.7	2062.33	1961.01	1877.56	1770.27
2.30769		3242.51	3236.55	3194.82	3159.06	3159.06	3099.45	3123.3	3117.34	3010.05	2974.29	3099.46	3296.15	3278.27	3355.76	3427.29	3510.74	3522.66	3510.74	3618.03	3773	4047.18	4220.03	4261.76	4476.34	4744.56	5054.5	5131.99	5078.35	4833.97	4571.7	4309.44	4053.13	3749.15	3486.89	3254.43	3075.62	2896.8	2717.99	2580.9	2527.25	2449.77	2336.51	2241.14	2145.78	2044.45	1943.12	1865.64	1764.31
2.3141		3236.55	3248.47	3200.78	3147.14	3135.22	3087.53	3159.06	3081.57	3045.81	3004.09	3176.94	3319.99	3266.35	3367.68	3433.25	3498.82	3528.62	3528.62	3647.83	3868.36	4112.74	4267.72	4303.48	4518.06	4816.09	5060.47	5090.27	4965.1	4714.76	4428.65	4178.3	3927.97	3647.82	3385.57	3165.03	3004.09	2855.08	2664.34	2539.18	2503.41	2419.97	2306.72	2223.26	2139.82	2032.53	1937.16	1853.72	1758.35
2.32051		3236.55	3236.54	3188.86	3141.18	3087.53	3105.41	3141.18	3123.3	3057.73	3081.57	3242.51	3302.11	3260.39	3361.72	3439.21	3469.01	3534.58	3558.42	3707.43	3963.74	4172.35	4303.48	4333.28	4595.55	4857.81	5048.55	5000.86	4851.85	4595.55	4297.52	4041.22	3832.59	3540.53	3296.15	3093.5	2944.49	2801.43	2616.66	2503.41	2467.65	2396.12	2282.87	2205.38	2133.86	2020.61	1931.2	1847.76	1752.38
2.32692		3236.55	3218.66	3176.94	3123.3	3057.73	3159.06	3129.26	3188.86	3087.54	3147.14	3248.47	3278.27	3272.31	3349.79	3427.29	3457.09	3552.46	3588.23	3796.84	4041.22	4225.99	4327.32	4375.01	4661.11	4881.65	4994.9	4923.37	4732.64	4476.34	4166.38	3933.93	3737.23	3457.09	3206.74	3033.89	2896.8	2741.83	2574.94	2473.61	2437.85	2366.32	2259.03	2187.5	2121.93	2008.69	1925.24	1841.8	1746.42
2.33333		3242.51	3206.74	3159.06	3087.53	3087.53	3170.98	3200.78	3218.67	3135.22	3188.86	3206.74	3248.47	3278.27	3349.8	3409.41	3463.06	3582.26	3635.91	3886.25	4094.86	4267.72	4351.17	4452.5	4720.72	4881.65	4899.53	4845.89	4607.47	4357.13	4041.21	3844.52	3647.82	3373.64	3141.18	2980.25	2843.16	2682.22	2533.22	2461.69	2414.01	2330.55	2247.11	2169.62	2121.93	1996.77	1919.28	1829.88	1746.42
2.33974		3218.66	3159.06	3147.14	3039.85	3147.14	3206.74	3278.27	3236.55	3182.9	3206.74	3159.06	3236.55	3284.23	3337.87	3403.44	3486.9	3618.03	3713.4	3945.86	4130.62	4315.4	4380.97	4535.94	4744.56	4833.97	4839.93	4750.52	4476.34	4225.99	3933.93	3761.07	3552.45	3296.16	3087.54	2938.53	2789.51	2622.62	2491.49	2455.72	2396.12	2312.68	2223.26	2163.66	2104.05	2002.72	1919.28	1829.88	1746.42
2.34615		3206.74	3159.06	3105.42	3063.69	3182.9	3278.27	3290.19	3248.47	3248.47	3200.78	3135.22	3230.59	3290.19	3314.03	3421.33	3528.62	3665.71	3790.88	3969.7	4166.39	4351.17	4446.53	4577.66	4750.52	4768.4	4768.4	4637.27	4345.2	4100.82	3850.48	3677.62	3469.01	3236.55	3039.86	2884.89	2741.83	2574.94	2461.69	2437.84	2372.28	2294.79	2217.3	2151.74	2104.06	2008.68	1913.32	1823.91	1746.42
2.35256		3212.7	3194.82	3051.77	3117.34	3260.39	3314.03	3308.07	3260.39	3284.23	3165.02	3135.22	3224.63	3278.27	3314.03	3445.17	3582.26	3737.24	3844.53	3987.58	4190.23	4392.89	4500.18	4577.66	4714.76	4726.68	4678.99	4506.14	4202.15	3987.57	3767.03	3594.18	3379.61	3188.86	2980.25	2837.2	2688.18	2539.18	2443.81	2419.97	2348.43	2276.91	2199.43	2145.78	2086.18	2002.72	1913.32	1817.95	1740.46
2.35897		3230.59	3165.02	3063.69	3159.06	3325.95	3302.11	3325.95	3290.19	3296.15	3129.26	3147.14	3224.63	3260.39	3319.99	3492.86	3641.87	3814.72	3868.37	4023.34	4220.03	4440.57	4529.98	4577.67	4661.11	4684.95	4583.62	4386.94	4082.93	3886.24	3701.47	3510.73	3302.11	3141.18	2920.64	2789.51	2628.59	2503.41	2425.93	2396.12	2330.55	2253.07	2187.51	2133.86	2074.26	2002.72	1907.36	1806.04	1728.55
2.36538		3242.51	3111.37	3093.5	3206.74	3343.83	3319.99	3325.95	3302.11	3254.43	3123.29	3159.06	3212.71	3248.47	3349.8	3540.54	3707.44	3868.36	3904.13	4059.11	4267.72	4482.3	4535.94	4524.02	4661.11	4607.47	4482.3	4267.71	3969.68	3802.8	3641.86	3439.2	3248.47	3087.54	2861.04	2747.79	2592.82	2479.57	2414.01	2378.24	2312.68	2223.26	2181.55	2133.86	2050.41	1990.81	1895.44	1800.08	1722.59
2.37179		3212.7	3075.61	3111.38	3260.39	3319.99	3337.87	3355.75	3290.19	3212.7	3135.22	3159.06	3206.74	3266.35	3379.6	3564.39	3767.04	3898.17	3927.97	4094.86	4333.29	4518.06	4529.98	4476.34	4637.27	4529.98	4392.89	4166.38	3874.32	3725.31	3570.34	3361.72	3188.86	3016.01	2807.4	2706.07	2563.01	2455.73	2396.12	2360.36	2300.75	2211.34	2175.59	2127.9	2038.49	1984.85	1895.44	1794.12	1716.62
2.37821		3153.1	3057.73	3165.02	3266.35	3331.91	3355.75	3361.71	3260.39	3176.94	3141.18	3141.18	3218.66	3308.07	3391.52	3606.11	3814.73	3922.01	3945.86	4124.67	4380.97	4529.98	4470.38	4482.3	4565.74	4446.53	4291.56	4082.93	3784.91	3647.82	3504.77	3302.11	3123.3	2950.45	2765.67	2670.3	2533.22	2449.77	2396.12	2354.39	2288.83	2205.39	2169.62	2115.98	2026.57	1978.88	1883.52	1794.12	1716.62
2.38462		3159.06	3081.57	3212.7	3260.39	3355.76	3379.6	3355.75	3206.74	3159.06	3159.06	3123.3	3248.47	3343.84	3409.4	3659.75	3850.49	3927.97	3963.74	4166.39	4398.85	4524.02	4410.77	4458.45	4482.3	4363.09	4196.19	4005.45	3701.47	3564.38	3433.24	3236.55	3051.78	2890.84	2729.91	2634.55	2509.37	2437.85	2384.2	2342.47	2288.83	2205.39	2169.62	2110.02	2020.61	1978.88	1877.56	1788.15	1716.62
2.39103		3147.14	3165.02	3218.66	3266.35	3379.61	3373.64	3319.99	3159.06	3147.14	3159.06	3129.26	3272.31	3385.56	3451.12	3701.47	3868.37	3933.93	3993.54	4214.07	4392.89	4464.42	4410.77	4386.94	4416.73	4267.72	4106.78	3933.93	3623.98	3486.89	3367.68	3182.91	2986.21	2825.28	2700.11	2598.78	2485.53	2437.84	2372.28	2342.47	2288.83	2205.39	2169.62	2110.01	2026.57	1966.96	1871.6	1788.15	1722.59
2.39744		3123.3	3200.78	3218.67	3290.19	3415.37	3349.8	3278.27	3129.26	3153.1	3153.1	3165.02	3308.07	3415.36	3504.78	3737.24	3880.29	3951.82	4029.3	4237.92	4375.01	4386.93	4375.01	4315.4	4339.24	4172.35	4017.37	3844.51	3570.34	3415.36	3302.11	3129.26	2938.53	2771.64	2664.34	2574.94	2467.65	2437.84	2384.2	2342.47	2288.83	2211.34	2175.58	2098.09	2026.57	1972.93	1871.6	1794.12	1722.59
2.40385		3153.1	3176.94	3260.39	3319.99	3421.33	3319.99	3218.66	3111.37	3159.06	3165.02	3224.63	3331.91	3457.09	3540.54	3773	3886.24	3963.74	4065.06	4237.92	4327.32	4369.05	4309.44	4261.76	4243.87	4088.89	3927.97	3761.07	3486.89	3343.84	3242.51	3069.66	2884.88	2717.99	2628.59	2551.09	2461.69	2437.85	2384.2	2336.51	2276.91	2217.3	2181.54	2098.09	2032.53	1966.96	1877.56	1794.12	1716.62
2.41026		3188.86	3176.94	3284.23	3361.72	3403.45	3284.23	3165.02	3111.37	3170.98	3188.86	3266.35	3361.72	3486.89	3588.23	3790.89	3874.33	3993.54	4082.94	4237.92	4291.56	4321.36	4237.92	4196.19	4160.42	4005.45	3838.55	3671.66	3403.44	3284.24	3176.95	3004.09	2837.2	2682.22	2592.82	2521.29	2449.77	2425.93	2384.2	2324.59	2282.87	2223.26	2187.5	2092.14	2038.49	1961.01	1877.56	1794.12	1722.59
2.41667		3147.14	3200.78	3278.27	3367.69	3361.72	3224.63	3129.26	3117.33	3182.9	3230.58	3278.27	3379.6	3534.57	3612.07	3784.92	3862.41	4005.46	4106.79	4190.23	4285.6	4249.84	4178.31	4112.73	4082.93	3939.89	3743.19	3576.3	3337.88	3236.55	3117.34	2956.41	2795.47	2640.51	2568.98	2497.45	2449.76	2425.93	2390.16	2318.63	2282.86	2223.26	2193.46	2086.18	2038.49	1949.08	1877.56	1800.08	1722.59
2.42308		3123.3	3206.74	3284.23	3337.88	3278.27	3170.98	3135.22	3147.14	3212.7	3266.35	3302.11	3409.4	3576.3	3623.99	3755.12	3886.25	4023.34	4112.75	4160.43	4261.76	4166.39	4112.74	4041.22	4023.33	3862.4	3653.78	3504.77	3284.24	3188.87	3057.74	2914.68	2765.68	2616.66	2545.14	2485.53	2443.8	2437.84	2396.12	2318.64	2288.83	2217.3	2199.42	2086.18	2038.49	1943.12	1883.52	1811.99	1728.55
2.42949		3153.1	3230.59	3254.43	3296.15	3212.71	3123.3	3147.14	3170.98	3248.47	3290.19	3331.92	3445.16	3582.26	3635.91	3749.16	3927.97	4029.3	4088.91	4160.44	4190.23	4106.79	4035.25	3993.53	3981.61	3796.84	3612.06	3451.12	3236.55	3153.1	3004.09	2872.96	2741.84	2598.78	2521.29	2491.49	2443.81	2443.8	2396.12	2330.55	2294.79	2223.26	2199.43	2092.14	2038.49	1949.09	1889.48	1817.95	1734.51
2.4359		3182.9	3284.23	3242.51	3254.43	3165.02	3123.3	3170.98	3218.67	3284.23	3319.99	3355.76	3469.01	3588.22	3641.87	3761.07	3963.74	4023.34	4059.11	4154.48	4118.71	4035.25	3963.73	3963.72	3922.01	3731.27	3558.41	3403.44	3194.82	3099.46	2962.37	2843.16	2706.07	2574.94	2509.37	2491.49	2449.77	2455.72	2408.04	2330.55	2294.79	2235.19	2205.39	2086.18	2038.49	1949.09	1901.4	1811.99	1746.43
2.44231		3194.82	3272.31	3248.47	3242.51	3147.14	3141.18	3188.86	3260.39	3296.15	3355.75	3391.51	3486.89	3606.11	3647.83	3784.93	3987.57	3993.54	4053.14	4082.95	4053.14	3939.89	3898.16	3933.93	3844.51	3647.82	3498.81	3349.8	3147.14	3045.82	2926.61	2801.43	2670.3	2557.06	2491.49	2491.49	2443.81	2449.76	2402.07	2342.47	2300.75	2247.11	2199.43	2098.09	2038.49	1955.05	1907.36	1817.95	1746.43
2.44872		3170.98	3230.59	3236.55	3242.51	3159.06	3170.98	3212.7	3290.19	3325.95	3379.6	3421.32	3504.76	3623.99	3671.67	3814.72	3993.54	3969.7	4011.42	3993.54	3981.61	3874.32	3850.47	3886.24	3767.03	3576.3	3445.16	3308.07	3111.38	3010.05	2884.88	2777.59	2634.55	2539.18	2491.49	2497.45	2443.8	2443.8	2402.07	2354.39	2306.71	2253.07	2187.51	2098.09	2044.45	1949.09	1901.4	1817.95	1752.39
2.45513		3159.06	3200.78	3224.62	3236.54	3182.9	3194.82	3266.35	3325.96	3361.72	3421.32	3463.05	3522.64	3623.98	3695.51	3838.57	3963.74	3975.66	3963.74	3933.93	3904.12	3814.72	3814.72	3820.68	3677.62	3522.66	3403.44	3266.36	3069.66	2986.21	2855.08	2759.72	2604.74	2527.25	2485.53	2491.49	2449.76	2443.8	2402.07	2366.32	2306.71	2253.07	2181.55	2110.01	2050.41	1949.09	1907.37	1817.95	1752.39
2.46154		3170.98	3165.02	3218.66	3236.54	3218.66	3236.54	3331.91	3361.72	3391.52	3469	3498.8	3534.57	3635.91	3713.4	3850.49	3945.86	3951.82	3922.01	3868.36	3832.6	3790.87	3772.99	3743.19	3606.1	3469.01	3367.68	3218.67	3045.82	2956.41	2825.28	2735.87	2580.9	2521.29	2479.57	2491.49	2461.69	2443.8	2396.12	2378.24	2324.59	2259.03	2181.54	2115.98	2062.33	1966.96	1913.33	1817.95	1758.35
2.46795		3147.14	3135.22	3200.78	3218.66	3242.5	3290.19	3373.64	3403.44	3439.2	3504.77	3534.57	3540.53	3659.75	3731.28	3832.61	3922.01	3910.09	3892.22	3796.84	3784.91	3778.95	3707.43	3677.62	3540.53	3439.21	3302.11	3176.95	3021.97	2938.53	2801.43	2723.95	2551.09	2509.37	2473.61	2491.49	2461.68	2443.8	2402.08	2390.16	2342.47	2259.03	2175.58	2121.94	2074.25	1972.92	1913.33	1823.91	1758.35
2.47436		3147.14	3123.3	3182.9	3242.51	3296.15	3331.91	3397.48	3433.24	3480.93	3552.45	3558.41	3576.3	3671.67	3737.24	3820.68	3892.21	3874.33	3838.55	3749.15	3772.99	3749.15	3653.78	3629.94	3486.89	3397.48	3230.59	3141.18	3004.09	2920.64	2795.47	2700.11	2539.18	2497.45	2473.61	2485.53	2461.68	2437.84	2408.04	2408.04	2360.36	2264.99	2181.54	2133.86	2080.22	1996.77	1925.24	1847.76	1764.31
2.48077		3165.02	3135.22	3159.06	3284.23	3337.87	3355.76	3409.4	3463.04	3534.57	3600.14	3564.38	3588.22	3689.55	3725.32	3814.72	3856.45	3838.57	3778.95	3725.31	3755.11	3707.43	3612.06	3582.26	3457.09	3367.68	3176.95	3123.3	3004.09	2908.72	2783.55	2670.3	2533.22	2491.49	2479.57	2497.45	2467.64	2443.8	2425.92	2419.96	2372.28	2270.95	2199.42	2145.78	2092.14	2014.64	1937.16	1859.68	1776.23
2.48718		3170.98	3141.18	3200.78	3337.87	3373.64	3367.68	3427.28	3510.73	3588.22	3623.97	3564.38	3594.18	3689.55	3701.47	3778.96	3832.61	3808.76	3719.35	3719.34	3743.19	3653.78	3576.3	3546.49	3427.28	3343.84	3147.14	3123.3	2998.13	2896.8	2759.71	2646.47	2539.18	2485.53	2485.53	2503.41	2473.61	2461.68	2443.8	2443.8	2378.24	2282.87	2211.34	2157.7	2092.14	2026.57	1937.16	1883.52	1788.15
2.49359		3159.06	3159.06	3266.35	3385.56	3409.4	3373.64	3480.93	3558.41	3600.14	3618.01	3558.41	3588.22	3677.63	3677.64	3731.28	3802.8	3749.15	3671.66	3707.43	3713.39	3612.06	3558.41	3516.69	3397.49	3319.99	3141.18	3135.22	2986.21	2890.84	2741.83	2640.51	2539.18	2497.45	2509.37	2503.41	2479.57	2473.61	2467.64	2455.72	2384.2	2288.83	2211.34	2175.58	2098.09	2038.49	1949.09	1889.48	1800.07
2.5		3159.06	3200.78	3314.03	3403.44	3421.32	3403.44	3552.45	3594.18	3606.09	3600.14	3558.41	3564.38	3629.94	3641.87	3701.47	3743.19	3683.59	3653.78	3689.55	3665.7	3588.22	3540.53	3498.81	3373.64	3320	3165.03	3147.14	2980.25	2878.92	2717.99	2634.55	2551.09	2503.41	2533.22	2509.37	2497.45	2497.45	2491.49	2467.64	2390.16	2300.76	2217.3	2181.54	2098.09	2050.41	1955.05	1901.4	1811.99
2.50641		3159.06	3236.55	3337.87	3415.36	3445.16	3474.97	3588.22	3606.11	3606.09	3594.18	3558.41	3528.61	3600.14	3588.22	3665.7	3671.66	3647.82	3641.86	3641.86	3612.06	3576.3	3516.69	3463.05	3355.76	3302.11	3182.91	3147.14	2968.33	2849.12	2688.18	2634.55	2545.14	2527.26	2545.14	2527.26	2503.41	2509.37	2503.41	2485.53	2390.16	2318.64	2223.26	2193.46	2104.05	2062.34	1955.05	1907.36	1817.95
2.51282		3194.82	3254.43	3367.68	3445.16	3480.93	3516.69	3612.07	3594.18	3600.14	3594.18	3528.61	3498.8	3570.34	3540.53	3612.05	3629.94	3629.94	3606.1	3594.18	3558.41	3570.34	3498.81	3421.32	3343.84	3302.11	3206.74	3153.1	2956.41	2831.24	2676.26	2622.62	2539.18	2539.18	2551.09	2545.14	2515.32	2509.37	2503.41	2485.53	2390.16	2312.67	2223.26	2193.46	2110.01	2062.34	1966.96	1907.36	1823.91
2.51923		3248.47	3284.23	3403.44	3463.04	3534.57	3540.53	3612.07	3576.3	3594.18	3582.26	3486.89	3486.89	3546.49	3504.76	3558.41	3618.01	3641.86	3570.34	3534.57	3516.69	3564.38	3480.93	3409.41	3319.99	3320	3236.55	3153.1	2950.45	2825.28	2670.3	2622.62	2539.18	2557.06	2563.01	2551.09	2515.32	2515.33	2515.33	2479.57	2384.2	2318.63	2229.22	2205.38	2104.05	2056.38	1955.05	1907.36	1817.95
2.52564		3320	3331.92	3433.24	3498.81	3576.3	3534.57	3588.22	3576.29	3588.22	3540.53	3457.09	3469.01	3534.57	3463.04	3540.53	3659.74	3635.9	3516.69	3492.85	3510.73	3552.45	3469.01	3415.36	3319.99	3343.84	3272.32	3153.1	2956.41	2831.24	2670.3	2640.5	2557.05	2574.94	2580.9	2563.01	2527.25	2527.25	2539.17	2479.57	2378.24	2324.59	2241.15	2217.3	2110.01	2062.34	1955.05	1889.48	1811.99
2.53205		3349.8	3367.68	3451.13	3558.41	3594.18	3528.61	3570.33	3570.33	3564.38	3492.85	3433.24	3451.12	3510.73	3427.28	3582.26	3689.55	3618.02	3486.89	3474.97	3522.65	3534.57	3457.09	3439.2	3361.72	3409.41	3314.03	3159.07	2986.21	2837.2	2682.22	2652.43	2592.82	2580.89	2592.82	2568.97	2539.17	2545.13	2557.05	2473.61	2378.24	2330.55	2264.99	2223.26	2110.01	2068.3	1955.05	1883.52	1811.99
[truncated: 229 more rows]
[truncated: 3 more columns]

## Sheet: Fig. 3b
		R_xy (Ohm)	R_xy (Ohm)	R_xy (Ohm)	R_xy (Ohm)	R_xy (Ohm)	R_xy (Ohm)	R_xy (Ohm)	R_xy (Ohm)	R_xy (Ohm)	R_xy (Ohm)	R_xy (Ohm)	R_xy (Ohm)	R_xy (Ohm)	R_xy (Ohm)	R_xy (Ohm)	R_xy (Ohm)	R_xy (Ohm)	R_xy (Ohm)	R_xy (Ohm)	R_xy (Ohm)	R_xy (Ohm)	R_xy (Ohm)	R_xy (Ohm)	R_xy (Ohm)	R_xy (Ohm)	R_xy (Ohm)	R_xy (Ohm)	R_xy (Ohm)	R_xy (Ohm)	R_xy (Ohm)	R_xy (Ohm)	R_xy (Ohm)	R_xy (Ohm)	R_xy (Ohm)	R_xy (Ohm)	R_xy (Ohm)	R_xy (Ohm)	R_xy (Ohm)	R_xy (Ohm)	R_xy (Ohm)	R_xy (Ohm)	R_xy (Ohm)	R_xy (Ohm)	R_xy (Ohm)	R_xy (Ohm)	R_xy (Ohm)	R_xy (Ohm)	R_xy (Ohm)
[truncated: 1,251 more rows]
[truncated: 3 more columns]
